# Supplementary material for: Identification of circRNA-miRNA-mRNA regulatory network and its role in cardiac hypertrophy
Source: PLoS One. 2023 Mar 23;18(3):e0279638. doi: 10.1371/journal.pone.0279638 (PMC10035836; doi:10.1371/journal.pone.0279638)
Supplement: S1 File — (ZIP) [file pone.0279638.s001.zip]

Archive with 15 entries (14 files):
- S1/
- __MACOSX/._S1
- S1/GSE36946.top.table.tsv
- S1/predicted_mRNA.xls
- __MACOSX/S1/._predicted_mRNA.xls
- S1/diff_mRNA.xls
- __MACOSX/S1/._diff_mRNA.xls
- S1/GSE36961.top.table (2).tsv
- S1/diff_circRNA.xls
- __MACOSX/S1/._diff_circRNA.xls
- S1/predicted_miRanda_RNAhybrid.xlsx
- __MACOSX/S1/._predicted_miRanda_RNAhybrid.xlsx
- S1/diff_miRNA.xls
- __MACOSX/S1/._diff_miRNA.xls
- S1/GSE148602.top.table.tsv
