# Supplementary material for: Identification of circRNA-miRNA-mRNA regulatory network and its role in cardiac hypertrophy
Source: PLoS One. 2023 Mar 23;18(3):e0279638. doi: 10.1371/journal.pone.0279638 (PMC10035836; doi:10.1371/journal.pone.0279638)
Supplement: S1 File — (ZIP) [file pone.0279638.s001.zip › S1/GSE36946.top.table.tsv]

ID	adj.P.Val	P.Value	t	B	logFC	SEQUENCE	miRNA_ID	SPOT_ID
ILMN_3167743	1.33e-07	1.74e-10	-6.94414	13.565	-0.7575474	AGGCAGTGTAGTTAGCTGAT	hsa-miR-34c-5p
ILMN_3166992	1.33e-07	3.58e-10	6.803528	12.8779	0.2537684	TCTACAGTGCACGTGTCT	hsa-miR-139-5p
ILMN_3167463	1.33e-07	4.46e-10	-6.760121	12.667	-1.3641434	GAAGTGCTTCGATTTTGG	hsa-miR-373
ILMN_3167685	1.33e-07	4.65e-10	6.751843	12.6269	0.7949153	GGAGACGCGGCCCTGTTG	hsa-miR-139-3p
ILMN_3168388	2.14e-07	9.33e-10	6.614129	11.9625	0.5396544	TGGAAGACTAGTGATTTTGTT	hsa-miR-7
ILMN_3168643	3.21e-07	1.68e-09	6.496362	11.3994	1.010605	CAAATTCGTATCTAGGGGAATA	hsa-miR-10a*
ILMN_3168697	9.18e-07	6.33e-09	6.228206	10.136	0.8433659	GGGCGTGGTGGTGGGGG	hsa-miR-1268
ILMN_3168703	9.18e-07	6.41e-09	6.225551	10.1237	0.7252387	CGTGTATTTGACAAGCTGAGTT	hsa-miR-223*
ILMN_3168616	1.24e-06	9.74e-09	6.139732	9.7252	0.7475382	TGGGATCGGTTGCAAT	hsa-miR-92a-1*
ILMN_3167178	1.98e-06	1.73e-08	6.020763	9.1777	0.6728333	ACTGCCCTAAGTGCTCCT	hsa-miR-18a*
ILMN_3168756	2.08e-06	1.99e-08	5.991225	9.0427	1.2107993	GGATATCATCATATACTGTAAG	hsa-miR-144*
ILMN_3168577	5.89e-06	6.18e-08	-5.753033	7.9673	-0.2456284	ACCACTGACCGTTGACTG	hsa-miR-181a-2*
ILMN_3168464	8.49e-06	1.03e-07	-5.642696	7.4777	-1.315791	ATTGACACTTCTGTGAGTAG	hsa-miR-514
ILMN_3167598	8.49e-06	1.04e-07	5.641818	7.4738	0.6932595	GTGTCTTTTGCTCTGCAG	hsa-miR-511
ILMN_3167652	8.75e-06	1.15e-07	-5.620438	7.3796	-0.6033708	TCAGTCTCATCTGCAAAGA	hsa-miR-452*:9.1
ILMN_3168586	1.70e-05	2.38e-07	-5.462105	6.6884	-0.389667	TCAAACTGTGGGGGCAC	hsa-miR-371-5p
ILMN_3167050	3.56e-05	5.29e-07	-5.284937	5.9294	-0.6043699	GTTTGCAGAGGAAACTGA	hsa-miR-452
ILMN_3167552	4.66e-05	7.32e-07	5.212175	5.6222	1.0331528	TACCCTGTAGATCCGAATT	hsa-miR-10a
ILMN_3168728	4.68e-05	8.14e-07	5.188152	5.5214	0.8350491	GGGAGAGGGTTGTTTACTCC	hsa-miR-30c-1*
ILMN_3167698	4.68e-05	8.18e-07	-5.187073	5.5169	-0.6327763	TGGACGGAGAACTGATAAG	hsa-miR-184
ILMN_3168568	7.22e-05	1.32e-06	-5.077796	5.0621	-0.395768	ACTAACCACACGGCCAG	hsa-miR-34c-3p
ILMN_3167837	8.04e-05	1.54e-06	5.042373	4.916	0.5151185	GGCAAGATGCTGGCATAG	hsa-miR-31
ILMN_3167164	9.27e-05	1.87e-06	-4.998747	4.7371	-0.7976852	TGCCGCCATCTTTTGAGT	hsa-miR-371-3p
ILMN_3167703	9.27e-05	1.94e-06	4.989573	4.6996	0.2817216	TCTCCCAACCCTTGTACC	hsa-miR-150
ILMN_3168723	9.69e-05	2.12e-06	4.969861	4.6192	0.3984772	CTGGCCCGAGGGACCGA	hsa-miR-874
ILMN_3167634	1.33e-04	3.01e-06	-4.887726	4.2863	-0.2124067	ACCCGTAGATCCGAACTTG	hsa-miR-100
ILMN_3167953	1.83e-04	4.33e-06	4.802384	3.9445	0.4510406	CAGGAACTTGTGAGTCTCC	hsa-miR-873
ILMN_3168666	4.80e-04	1.17e-05	4.562342	3.0055	0.2145431	TGCCTCGGCAGTGCAGC	hsa-miR-33b*
ILMN_3167426	5.76e-04	1.46e-05	4.509331	2.8027	0.5967107	TGCTTACAGTGCAGGTAGT	hsa-miR-17-5p:9.1
ILMN_3168863	6.47e-04	1.70e-05	-4.472132	2.6614	-0.2547988	TGCGCAGGGAGACCTCT	hsa-miR-933
ILMN_3167297	8.44e-04	2.28e-05	4.39785	2.3818	0.8384509	CCGTGGGGAGGGATGGCGGGA		HS_176
ILMN_3168905	9.35e-04	2.66e-05	4.359339	2.2382	0.2479716	CAGGGCCCGGGACAGC		solexa-5620-151
ILMN_3168054	9.35e-04	2.70e-05	4.356396	2.2272	0.1978042	ATCTGGGCCTTGCCATC		HS_134
ILMN_3167210	1.62e-03	4.82e-05	-4.208133	1.6833	-0.3057707	ATCCTTGCTATCTGGGTG	hsa-miR-502-5p
ILMN_3167614	2.24e-03	6.84e-05	4.117437	1.3576	0.284379	AACCGTTACCATTACTGAGT	hsa-miR-451
ILMN_3168549	2.30e-03	7.22e-05	4.103401	1.3076	0.3055499	AAAGTTCTGAGACACTCCGAC	hsa-miR-148a*
ILMN_3168429	2.36e-03	7.61e-05	-4.08957	1.2585	-0.2459731	GGCAGTGTCTTAGCTGGT	hsa-miR-34a
ILMN_3168227	2.40e-03	7.96e-05	4.077611	1.2162	0.2416846	CAAAAACCACAGTTTCTTTT	hsa-miR-548d-3p
ILMN_3166979	2.64e-03	9.16e-05	4.040644	1.0859	0.2347866	TGTCAGTTTGTCAAATACCC	hsa-miR-223
ILMN_3167325	2.64e-03	9.37e-05	-4.034668	1.065	-0.6443851	AGGCAGTGTCATTAGCTG	hsa-miR-34b*
ILMN_3168642	2.64e-03	9.46e-05	4.032189	1.0563	0.1630621	CAAAGTGCTTACAGTGCAGGTA	hsa-miR-17
ILMN_3168563	2.75e-03	1.01e-04	-4.014835	0.9955	-0.4478178	AAGGAGCTTACAATCTAGCTGG	hsa-miR-708
ILMN_3167883	2.77e-03	1.04e-04	-4.006502	0.9664	-0.1265447	TTGGCCACAATGGGTTA	hsa-miR-588
ILMN_3167944	3.38e-03	1.30e-04	3.947362	0.7613	0.1528762	CTGGCCCTCAAAGTCCCG	hsa-miR-193b
ILMN_3168578	3.38e-03	1.33e-04	3.941577	0.7414	0.79682	ACCCGTCCCGTTCGTC	hsa-miR-1247
ILMN_3168623	3.94e-03	1.58e-04	-3.894009	0.5783	-0.2050755	TTGCAGGTTTGCATTTCA	hsa-miR-19b-2*
ILMN_3167488	5.23e-03	2.15e-04	-3.810924	0.2971	-0.5250069	CCAAGGAAGGCAGCAGG		HS_22.1
ILMN_3167905	7.59e-03	3.18e-04	3.701317	-0.0664	0.3422779	CTCTGGGCCCTTCCTCCA	hsa-miR-326
ILMN_3168098	8.43e-03	3.61e-04	3.665641	-0.1829	0.28814	TGCTGGCTTGCACCGTGA		HS_46
ILMN_3168652	9.07e-03	3.96e-04	-3.639142	-0.2688	-0.3969646	CAATCACTAACTCCACTGCCAT	hsa-miR-34b
ILMN_3168896	9.43e-03	4.20e-04	3.622668	-0.322	0.501737	TAGCTGGTTGTCCAAGA		solexa-3464-254
ILMN_3167267	1.22e-02	5.56e-04	-3.54183	-0.5801	-0.1691331	TCAAAATGGGGGCGCTTT	hsa-miR-373*
ILMN_3168790	1.22e-02	5.66e-04	-3.536519	-0.5969	-0.370694	CAGACGTGGCAATCATG	hsa-miR-509-3-5p
ILMN_3167445	1.23e-02	5.78e-04	-3.530507	-0.6159	-0.1392582	CTCAAGGAGGTGTCGTTT	hsa-miR-513c
ILMN_3167368	1.39e-02	6.68e-04	3.488516	-0.7477	0.311462	TCCCCAACCCCTGCCCGCAGA		HS_6
ILMN_3168837	1.39e-02	6.84e-04	-3.481562	-0.7694	-0.652745	TGATATGTTTGATATTGGGTT	hsa-miR-190b
ILMN_3168541	1.39e-02	6.94e-04	-3.477066	-0.7835	-0.1247424	AAAAGTAATTGTGGTTTTGG	hsa-miR-548b-5p
ILMN_3167328	1.41e-02	7.13e-04	3.46935	-0.8075	0.3253989	AAGGCGCTTCCCTTTGGA	hsa-miR-524-3p
ILMN_3168694	1.56e-02	8.01e-04	3.434662	-0.9149	0.4822732	CGGGTGCTTACTGACCC	hsa-miR-886-3p
ILMN_3168805	2.00e-02	1.05e-03	3.354471	-1.1599	0.3410757	TCACACCTGCCTCGCC	hsa-miR-1228
ILMN_3168700	2.01e-02	1.07e-03	3.34747	-1.181	0.6081	GGGTCGGAGTTAGCTCAA	hsa-miR-886-5p
ILMN_3168547	2.16e-02	1.17e-03	-3.321661	-1.2587	-0.2039379	CTGCTGTCGGTCCCACT	hsa-miR-541*
ILMN_3168573	2.25e-02	1.24e-03	3.304102	-1.3113	0.176997	ACAGATTCGATTCTAG	hsa-miR-10b*
ILMN_3168793	2.44e-02	1.36e-03	-3.274167	-1.4004	-0.1531477	TAGCAAAAACTGCAGTTA	hsa-miR-548p
ILMN_3167383	2.47e-02	1.40e-03	3.266344	-1.4235	0.3366969	TGTCTTGCAGGCCGTCAT	hsa-miR-431
ILMN_3168451	2.60e-02	1.50e-03	-3.245011	-1.4865	-0.5570731	TGTCTGCCCGCATGCCTG	hsa-miR-346
ILMN_3168105	3.07e-02	1.80e-03	3.189082	-1.6498	0.1733763	TCAGTGCACTACAGAACTTT	hsa-miR-148a
ILMN_3168716	3.47e-02	2.06e-03	-3.145629	-1.775	-0.2950681	CTCCTATATGATGCCTTTCTTC	hsa-miR-337-3p
ILMN_3167450	3.51e-02	2.11e-03	-3.138123	-1.7965	-0.24135	TATGTAATATGGTCCACATCTT	hsa-miR-380
ILMN_3167849	3.71e-02	2.27e-03	-3.115636	-1.8606	-0.1357195	AACAGGTGACTGGTTAGACA	hsa-miR-552
ILMN_3167240	3.77e-02	2.34e-03	3.10637	-1.8869	0.1819971	TCCTGTACTGAGCTGCCC	hsa-miR-486-5p
ILMN_3167268	3.97e-02	2.51e-03	3.083897	-1.9504	0.1913572	TTTGCACGGGTGGGCCT	hsa-miR-557
ILMN_3168856	3.97e-02	2.53e-03	3.080368	-1.9604	0.2534296	TGGGTCTTTGCGGGCGAGA	hsa-miR-193a-5p
ILMN_3168713	4.07e-02	2.63e-03	-3.068738	-1.993	-0.1414168	CTCATCTGCAAAGAAGTAAGTG	hsa-miR-452*
ILMN_3167559	4.08e-02	2.68e-03	3.062875	-2.0095	0.3101148	GCGGAAGGCGGAGCGGCGGA		HS_188
ILMN_3167733	4.17e-02	2.77e-03	3.051748	-2.0406	0.4099236	GCCCTGTCTCCCGCTAG		HS_194
ILMN_3168250	4.49e-02	3.05e-03	3.020063	-2.1286	0.3056218	TGGTGGTTTACAAAGTAATTC	hsa-miR-876-3p
ILMN_3167191	4.49e-02	3.06e-03	-3.019916	-2.1291	-0.0764425	AGCAGCACAGAAATATTGG	hsa-miR-195
ILMN_3168217	4.59e-02	3.16e-03	3.008616	-2.1603	0.7600701	GAAGCTGGCGGAGCAGGA		HS_206
ILMN_3168699	4.93e-02	3.50e-03	2.975384	-2.2515	0.3135383	CGGGGTTTTGAGGGCGAGATG	hsa-miR-193b*
ILMN_3167289	4.93e-02	3.52e-03	2.973511	-2.2566	0.1580311	TTCCGGTCGCCTCGGCCCA		HS_74
ILMN_3168894	4.93e-02	3.53e-03	2.972449	-2.2595	0.4844202	TCATCATCATCATCATCATC		solexa-3044-295
ILMN_3168781	5.03e-02	3.66e-03	2.960852	-2.2911	0.2793696	TAAGGCACGCGGTGAA	hsa-miR-124
ILMN_3168646	5.03e-02	3.69e-03	2.958119	-2.2985	0.6294933	ACCAGTCGATGGGCTG	hsa-miR-21*
ILMN_3168544	5.30e-02	4.00e-03	2.931663	-2.3701	0.121481	AAAAGTGCTTACAGTGCAGGTA	hsa-miR-106a
ILMN_3167137	5.30e-02	4.01e-03	-2.930626	-2.3729	-0.1389813	GTATGTTCTTCCAGGACAGA	hsa-miR-567
ILMN_3168843	5.30e-02	4.03e-03	-2.929141	-2.3769	-0.1448694	TGCCTACTGAGCTGAAACAC	hsa-miR-24-2*
ILMN_3167196	5.57e-02	4.28e-03	-2.90885	-2.4314	-0.3439197	TTCCCTTTGTCATCCTATG	hsa-miR-204
ILMN_3167259	5.60e-02	4.40e-03	-2.900028	-2.455	-0.1975495	CCCAGTGTTTAGACTATCTGT	hsa-miR-199b-5p
ILMN_3168653	5.60e-02	4.42e-03	-2.898334	-2.4596	-0.552851	AATCAGCAAGTATACTGCCCT	hsa-miR-34a*
ILMN_3167226	5.60e-02	4.45e-03	2.896229	-2.4652	0.2327457	AGGGCCCCCCCTCAATCC	hsa-miR-296-5p
ILMN_3168650	5.62e-02	4.52e-03	-2.890981	-2.4792	-0.1599688	CAAGCTTGTATCTATAGGTATG	hsa-miR-100*
ILMN_3167894	6.05e-02	4.91e-03	2.862776	-2.554	0.4064459	GAGAACTGAATTCCATAGGC	hsa-miR-146b-5p
ILMN_3168584	6.22e-02	5.11e-03	-2.849445	-2.5891	-0.2732972	GGGTTAGGCTCTTGGGAGCT	hsa-miR-125b-1*
ILMN_3168500	6.26e-02	5.19e-03	2.844062	-2.6033	0.1759888	AGGGGTGGCCGGGCTCGGGAA		HS_155
ILMN_3166967	6.32e-02	5.30e-03	2.836936	-2.622	0.5193774	AGAGGAGGAGGAGGAGG		HS_196.1
ILMN_3168570	6.40e-02	5.42e-03	2.829294	-2.642	0.2443912	AATGCACCCGGGCAAGGATTCT	hsa-miR-501-3p
ILMN_3166988	6.47e-02	5.53e-03	2.82226	-2.6603	0.5163275	GTGCATTGCTGTTGCATT	hsa-miR-33b
ILMN_3168868	6.48e-02	5.60e-03	-2.818213	-2.6709	-0.3422216	TTCACAAGGAGGTGTCATTT	hsa-miR-513b
ILMN_3168445	6.63e-02	5.83e-03	-2.804627	-2.7062	-0.0981222	ACTGAGGACTTCAGGAATG		HS_137
ILMN_3167972	6.63e-02	5.85e-03	-2.80355	-2.709	-0.336382	TGTACATGGTAGGCTTTCA	hsa-miR-493*
ILMN_3168488	7.06e-02	6.29e-03	-2.778593	-2.7735	-0.3371558	GATTGTAGCCTTTTGGAGT	hsa-miR-508-3p
ILMN_3167155	7.36e-02	6.62e-03	2.760507	-2.8199	0.3038581	TCTCCTAACCTCGCTCTC		HS_305_b
ILMN_3166999	7.93e-02	7.20e-03	-2.73141	-2.8939	-0.4829429	TTGCATAGTCACAAAAGTGA	hsa-miR-153
ILMN_3167646	8.13e-02	7.51e-03	-2.716653	-2.9312	-0.1233157	CAAAACTGGCAATTACTTTT	hsa-miR-548a-3p
ILMN_3168899	8.13e-02	7.57e-03	2.714098	-2.9377	0.2663449	TGATGATGATGATGATGATG		solexa-4793-177
ILMN_3167099	8.13e-02	7.59e-03	-2.712852	-2.9408	-0.227702	CAGTGCAATGATGAAAGG	hsa-miR-130b
ILMN_3168515	8.25e-02	7.79e-03	-2.703945	-2.9632	-0.214998	AAGTCACTAGTGGTTCCGT	hsa-miR-224
ILMN_3167736	8.25e-02	7.86e-03	2.700938	-2.9708	0.1011142	ACTTACAGACAAGAGCCTTG	hsa-miR-600
ILMN_3168565	8.33e-02	8.01e-03	2.694251	-2.9875	0.2320505	TAGTTGGTTTGTATGAGATGGTT	hsa-miR-1244
ILMN_3167819	8.50e-02	8.24e-03	-2.684236	-3.0126	-0.2794807	AAAATGGTTCCCTTTAGAGT	hsa-miR-522
ILMN_3168571	8.73e-02	8.54e-03	2.671504	-3.0443	0.3468297	ATGGATTTTTGGAGCAG	hsa-miR-1246
ILMN_3168788	8.81e-02	8.70e-03	-2.664896	-3.0607	-0.149923	TACTCAAAAAGCTGTCAGTCA	hsa-miR-888
ILMN_3168346	9.12e-02	9.08e-03	-2.649775	-3.0981	-0.0796788	TCAGTGCATGACAGAACTT	hsa-miR-152
ILMN_3168588	1.01e-01	1.02e-02	-2.609327	-3.1971	-0.3332605	ACTCTTTCCCTGTTGCACTAC	hsa-miR-130b*
ILMN_3167419	1.01e-01	1.03e-02	-2.604206	-3.2096	-0.3550315	GGTAGATTCTCCTTCTATGAG	hsa-miR-376a*:9.1
ILMN_3168483	1.01e-01	1.03e-02	2.602668	-3.2133	0.1614301	AGAACTGAATTCCATGGGT	hsa-miR-146a
ILMN_3167200	1.06e-01	1.09e-02	-2.583939	-3.2586	-0.115643	CAGTAACAAAGATTCATCCTT	hsa-miR-802
ILMN_3168187	1.08e-01	1.12e-02	-2.572916	-3.2852	-0.1734151	TTTTGCGATGTGTTCCTA	hsa-miR-450a
ILMN_3168534	1.11e-01	1.16e-02	-2.561385	-3.3128	-0.1079356	AAAAACTGTAATTACTTTT	hsa-miR-548f
ILMN_3168167	1.12e-01	1.19e-02	2.551426	-3.3366	0.6516294	TCGTGTCTTGTGTTGCAG	hsa-miR-187
ILMN_3168770	1.12e-01	1.19e-02	-2.550879	-3.3379	-0.2189005	GTGAACGGGCGCCATC	hsa-miR-887
ILMN_3167449	1.13e-01	1.21e-02	-2.545753	-3.3501	-0.1464416	TGGACTGGACTACAATGAC		HS_93
ILMN_3167844	1.14e-01	1.23e-02	-2.538715	-3.3669	-0.168941	GTATTCTGTACCAGGGAAGG	hsa-miR-630
ILMN_3167707	1.20e-01	1.32e-02	-2.512778	-3.4281	-0.1731527	TTCTCGAGCCTTGAGTG		HS_59
ILMN_3168047	1.20e-01	1.33e-02	2.512106	-3.4297	0.2231676	CTCCTCCTGCCTGACCC		HS_3
ILMN_3168871	1.22e-01	1.35e-02	2.505743	-3.4447	0.3964018	TTCCTATGCATATACTTCTTTG	hsa-miR-202*
ILMN_3167055	1.22e-01	1.37e-02	-2.500734	-3.4564	-0.2219551	GGGAAAAGAGCTAGGAAAG		HS_44.1
ILMN_3168135	1.22e-01	1.38e-02	2.496766	-3.4657	0.2002309	CGGTGCTGGGCGGCCGGT		HS_147
ILMN_3168532	1.22e-01	1.39e-02	-2.49428	-3.4715	-0.1161018	ATGCTGCGGGAAGGGGCTG		HS_123
ILMN_3167655	1.23e-01	1.42e-02	-2.486513	-3.4896	-0.2431416	GATGAGCTCATTGTAATATG	hsa-miR-556-5p
ILMN_3168036	1.23e-01	1.42e-02	-2.485739	-3.4914	-0.1139248	AACATCTGCAGCAAGGT		HS_90
ILMN_3166982	1.29e-01	1.49e-02	-2.467686	-3.5333	-0.0968974	GTTGTGTCAGTTTATCAAAC	hsa-miR-599
ILMN_3167702	1.29e-01	1.51e-02	2.462592	-3.5451	0.3218908	TGCTGACTCCTAGTCCAG	hsa-miR-345:9.1
ILMN_3167880	1.30e-01	1.53e-02	2.458757	-3.5539	0.1392134	CTGAGCTCGCGGCCAGCG		HS_255
ILMN_3167877	1.31e-01	1.55e-02	-2.453476	-3.5661	-0.1246892	CTCCTCCAGCGGATCCC		HS_88
ILMN_3167705	1.33e-01	1.59e-02	2.444106	-3.5876	0.3923027	TCCTCCTCCTCCCCCGTC		HS_263.1
ILMN_3167478	1.39e-01	1.68e-02	-2.424042	-3.6335	-0.3969529	ACTGCATCAGGAACTGATT	hsa-miR-217
ILMN_3167361	1.39e-01	1.68e-02	-2.422344	-3.6373	-0.1140752	AGGCAGTGACTGTTCAGAC		HS_262.1
ILMN_3167595	1.40e-01	1.71e-02	2.416306	-3.6511	0.0964159	TGCGCGTCCCAGATGCCCAA		HS_278
ILMN_3168102	1.40e-01	1.73e-02	2.412714	-3.6592	0.1839905	ATGCACCTGGGCAAGGAT	hsa-miR-502-3p,hsa-miR-500*
ILMN_3168645	1.45e-01	1.80e-02	2.396834	-3.6951	0.219277	CAACAAATCCCAGTCTACCTAA	hsa-miR-7-2*
ILMN_3167510	1.45e-01	1.81e-02	2.394042	-3.7014	0.0955613	AAAGTGCTTATAGTGCAGGT	hsa-miR-20a
ILMN_3168066	1.47e-01	1.84e-02	-2.387401	-3.7163	-0.0757549	TCTTGTGTTCTCTAGATCAGT	hsa-miR-581
ILMN_3168818	1.47e-01	1.86e-02	2.383421	-3.7252	0.2892335	TCCTTCTGCTCCGTCCCCCAG	hsa-miR-1237
ILMN_3168777	1.48e-01	1.89e-02	-2.378078	-3.7372	-0.0901017	GTGTTGAAACAATCTCTACTG	hsa-miR-653
ILMN_3167501	1.50e-01	1.92e-02	-2.371803	-3.7512	-0.141253	AGCTGGTGTTGTGAATC	hsa-miR-138
ILMN_3168478	1.58e-01	2.05e-02	-2.347269	-3.8057	-0.1161624	TACAGTAGTCTGCACATTGG	hsa-miR-199a*:9.1
ILMN_3168180	1.62e-01	2.11e-02	2.335196	-3.8323	0.1398786	CCTGACTCCAGGTCCTGT	hsa-miR-378*
ILMN_3168553	1.63e-01	2.13e-02	-2.331014	-3.8415	-0.1907535	AACACACCTATTCAAGGATT	hsa-miR-362-3p
ILMN_3168319	1.68e-01	2.23e-02	-2.313389	-3.8801	-0.1179378	AGTGCAATATTGCTTATAGGG	hsa-miR-454
ILMN_3167594	1.68e-01	2.23e-02	2.312788	-3.8814	0.1517227	CCCACGTTGTGGCCCA	hsa-miR-662
ILMN_3168730	1.68e-01	2.24e-02	2.310985	-3.8854	0.268919	TGGTACAGGCCTGGGGGACA	hsa-miR-150*
ILMN_3168767	1.76e-01	2.37e-02	-2.288825	-3.9334	-0.4100537	GTAGATTCTCCTTCTATGAGTA	hsa-miR-376a*
ILMN_3168251	1.78e-01	2.40e-02	2.283649	-3.9446	0.1069944	CACTTGGATCTGAAGGCT		HS_266.1
ILMN_3166986	1.78e-01	2.42e-02	2.280896	-3.9505	0.1166924	TATTGCACTTGTCCCGGC	hsa-miR-92a
ILMN_3167434	1.83e-01	2.50e-02	-2.267498	-3.9793	-0.1340545	GCAGCACATAATGGTTTG	hsa-miR-15a
ILMN_3168103	1.89e-01	2.61e-02	-2.251478	-4.0135	-0.1131384	GTGCCTACTGAGCTGATATC	hsa-miR-189:9.1
ILMN_3167753	1.89e-01	2.63e-02	-2.248586	-4.0196	-0.1074938	GCTTCTCTTTGGTGGGTT	hsa-miR-520d:9.1
ILMN_3167800	1.96e-01	2.73e-02	-2.232518	-4.0537	-0.1974526	CCTGCCTGTACATGTGAA		HS_140
ILMN_3168735	2.00e-01	2.82e-02	-2.219659	-4.0807	-0.2708089	CTTATCAGATTGTATTGTAATT	hsa-miR-374a*
ILMN_3166971	2.00e-01	2.83e-02	-2.218486	-4.0832	-0.1110461	TTCAACGGGTATTTATTGAG	hsa-miR-95
ILMN_3168268	2.00e-01	2.86e-02	2.213813	-4.093	0.2713619	TGGGGCGGAGCTTCCGGAGGC		HS_287
ILMN_3168624	2.00e-01	2.87e-02	2.213031	-4.0946	0.1279599	AGTTTTGCATAGTTGCACTACA	hsa-miR-19a*
ILMN_3168861	2.14e-01	3.09e-02	-2.182868	-4.1574	-0.0700784	TGTCTCTGCTGGGGTTTC	hsa-miR-593
ILMN_3167699	2.17e-01	3.15e-02	2.174302	-4.1751	0.1640429	CTATACAACCTACTGCCTTC	hsa-let-7b*
ILMN_3167485	2.23e-01	3.27e-02	-2.159939	-4.2046	-0.1149945	ATGATCCAGGAACCTGC	hsa-miR-640
ILMN_3167136	2.23e-01	3.27e-02	-2.159459	-4.2056	-0.2866933	AGTGGTTTTACCCTATGGTA	hsa-miR-140-5p
ILMN_3168134	2.23e-01	3.31e-02	2.154493	-4.2157	0.1242615	ACGCCCCTTCTGATTCT		HS_273
ILMN_3168662	2.23e-01	3.31e-02	-2.154276	-4.2162	-0.306547	GCCATATTGTGCTGCCTCA	hsa-miR-15a*
ILMN_3168754	2.26e-01	3.39e-02	2.144712	-4.2357	0.2816595	GACTCCTAGTCCAGGGCTC	hsa-miR-345
ILMN_3168168	2.26e-01	3.39e-02	-2.143802	-4.2375	-0.2923255	AAGTGCATCCTTTTAGAGTG	hsa-miR-519a
ILMN_3167407	2.30e-01	3.48e-02	2.133831	-4.2577	0.2833092	TGGTGCGGAGAGGGCCCACAGTG	hsa-miR-675
ILMN_3168710	2.32e-01	3.54e-02	2.126785	-4.272	0.1055546	ATACGACCTGCTGCCTTTC	hsa-let-7d*
ILMN_3168300	2.32e-01	3.55e-02	-2.12492	-4.2757	-0.1025456	TCTGGAGGGAAGCACTTT	hsa-miR-518c*
ILMN_3168683	2.33e-01	3.58e-02	-2.121364	-4.2829	-0.1950896	CTATTCTTGATTACTTGTTTC	hsa-miR-26a-2*
ILMN_3167437	2.36e-01	3.64e-02	-2.114612	-4.2965	-0.1969928	AGCAGCACACTGTGGTTT	hsa-miR-497
ILMN_3167329	2.36e-01	3.67e-02	-2.111315	-4.3031	-0.0705775	ATGAAGGTAGTAGGATTGTA		HS_161
ILMN_3167219	2.37e-01	3.70e-02	-2.107954	-4.3098	-0.2365306	CAACGAACCTGAGCCAC	hsa-miR-891a
ILMN_3166938	2.37e-01	3.73e-02	-2.104418	-4.3169	-0.1161353	CAGCAGCAATTCATGTTT	hsa-miR-424
ILMN_3168063	2.38e-01	3.79e-02	-2.098027	-4.3297	-0.2439564	CCTTCCTCCCTGCCCAG		HS_182.1
ILMN_3167951	2.38e-01	3.79e-02	2.097737	-4.3302	0.15199	TCTGGGCTGCGGGCCTGGGAA		HS_116
ILMN_3168554	2.40e-01	3.83e-02	-2.093246	-4.3392	-0.6048837	CATCACAGCAAGTCTGTGC	hsa-miR-499-3p
ILMN_3167080	2.45e-01	3.93e-02	-2.082138	-4.3612	-0.2811767	CCTCTCCCTCCTTGCTC		HS_64
ILMN_3168574	2.46e-01	3.97e-02	2.078154	-4.3691	0.1555836	AGGTGAGGTTCTTGGGAGCC	hsa-miR-125a-3p
ILMN_3168824	2.49e-01	4.07e-02	-2.067381	-4.3903	-0.1708929	TCTACAAAGGAAAGCG	hsa-miR-1283
ILMN_3167342	2.49e-01	4.07e-02	-2.067376	-4.3903	-0.1035953	TGAGGTAAGGAGGCTGTA		HS_75.1
ILMN_3166965	2.50e-01	4.11e-02	-2.063913	-4.3971	-0.0811955	GATCAGAAGGTGATTGTGG	hsa-miR-383
ILMN_3167902	2.50e-01	4.14e-02	-2.060087	-4.4046	-0.1721906	TCTGGCTCCGTGTCTTCA	hsa-miR-149
ILMN_3168281	2.50e-01	4.15e-02	2.059453	-4.4059	0.2605193	GGCTGTGTGCACATGTG	hsa-miR-941
ILMN_3168734	2.50e-01	4.17e-02	-2.056924	-4.4108	-0.1755406	CTTAGCAGGTTGTATTATCATT	hsa-miR-374b*
ILMN_3168214	2.50e-01	4.19e-02	-2.05535	-4.4139	-0.338402	CTCGGGGCGGCGGCTGGAGG		HS_284.1
ILMN_3167223	2.52e-01	4.25e-02	-2.048784	-4.4267	-0.083032	AAGGAGCTCACAGTCTATTG	hsa-miR-28-5p
ILMN_3167028	2.52e-01	4.27e-02	-2.047202	-4.4298	-0.0944669	AAAGACATAGGATAGAGTCACCT	hsa-miR-641
ILMN_3168809	2.52e-01	4.29e-02	2.045164	-4.4338	0.1114137	TCAGCTGGCCCTCATTTC	hsa-miR-1207-3p
ILMN_3167766	2.54e-01	4.35e-02	-2.039599	-4.4446	-0.1571067	CGGGCAGGGCTCCTGTCA		HS_239
ILMN_3167755	2.55e-01	4.38e-02	2.036238	-4.4511	0.330855	TTTGGCAATGGTAGAACTC	hsa-miR-182
ILMN_3168065	2.57e-01	4.46e-02	-2.028804	-4.4655	-0.0748439	GCCTGGGTCTCAGCCCCG		HS_89
ILMN_3168741	2.57e-01	4.47e-02	2.027064	-4.4688	0.1168479	GAAATCAAGCGTGGGTGA	hsa-miR-551b*
ILMN_3167244	2.58e-01	4.50e-02	-2.024595	-4.4736	-0.3811828	AATATAACACAGATGGCCTG	hsa-miR-410
ILMN_3167041	2.66e-01	4.67e-02	2.008498	-4.5045	0.1040766	GGGAAGAGAGAGAATGGA		HS_195
ILMN_3168773	2.67e-01	4.70e-02	-2.005395	-4.5104	-0.0782277	GCCAGCTGCAGTGGGGGA	hsa-miR-1202
ILMN_3168913	2.72e-01	4.84e-02	1.993085	-4.5339	0.1342669	TTATCCTCCAGTAGACTAGGGA		solexa-8000-104
ILMN_3166998	2.72e-01	4.86e-02	1.991084	-4.5377	0.2488008	CCGTCTCAGTTACTTTATAGC	hsa-miR-340*
ILMN_3168289	2.72e-01	4.89e-02	1.988538	-4.5425	0.1944834	AGGGGGAAAGTTCTATAGTC	hsa-miR-625
ILMN_3168013	2.72e-01	4.90e-02	-1.987324	-4.5448	-0.0926173	GGAGTCACTGAAGCCTTT		HS_252.1
ILMN_3167004	2.72e-01	4.93e-02	1.984754	-4.5497	0.1451568	CTGTCCTAAGGTTGTTGA		HS_160
ILMN_3168658	2.72e-01	4.95e-02	-1.983599	-4.5519	-0.0912033	CACTGGCTCCTTTCTGGGTAGA	hsa-miR-892b
ILMN_3167750	2.80e-01	5.11e-02	-1.969332	-4.5788	-0.0843032	GAGGAACCTTGGAGCTT		HS_304_b
ILMN_3167926	2.82e-01	5.17e-02	-1.964131	-4.5885	-0.0734478	AGTGTATTGCTAGCGGCT		HS_85.1
ILMN_3167591	2.82e-01	5.20e-02	1.96186	-4.5928	0.0807857	CTAGTCCTGACTCAGCCA	hsa-miR-554
ILMN_3168215	2.85e-01	5.28e-02	-1.954418	-4.6067	-0.2545203	ACGCACTTCCCTTTAGAG	hsa-miR-521
ILMN_3167058	2.85e-01	5.30e-02	-1.953483	-4.6084	-0.0853793	CCCTCCCTGAACTGCAG		HS_37
ILMN_3168433	2.86e-01	5.36e-02	-1.948047	-4.6185	-0.1010194	CAGGTGTCTTCCATTCTGT		HS_145.1
ILMN_3168178	2.86e-01	5.38e-02	-1.946823	-4.6208	-0.2606708	GAAGGTCTACTGTGTGCC	hsa-miR-493
ILMN_3168670	2.88e-01	5.47e-02	-1.938952	-4.6354	-0.1068622	GGTTCTGTCAAGCACCG	hsa-miR-218-2*
ILMN_3168038	2.88e-01	5.49e-02	-1.937159	-4.6387	-0.1331906	ACTGGAGATATGGAAGAGCT		HS_10
ILMN_3168524	2.88e-01	5.51e-02	1.935747	-4.6413	0.1616199	CTGGGGGTGAAAGTTCA		HS_203
ILMN_3167068	2.88e-01	5.53e-02	-1.934449	-4.6437	-0.1094075	ATGGTCCAGGACCTGGT		HS_220
ILMN_3168654	2.88e-01	5.54e-02	-1.933775	-4.645	-0.0942492	ATGTTTCCACAGTGCATCAC	hsa-miR-33a*
ILMN_3167074	2.91e-01	5.61e-02	-1.927833	-4.6559	-0.2581081	TGTGACAGATTGATAACTGAAA	hsa-miR-542-3p
ILMN_3167185	2.92e-01	5.66e-02	1.924241	-4.6625	0.2251887	TTCTCCCAACGTAAGCC	hsa-miR-629*
ILMN_3168911	2.96e-01	5.77e-02	-1.915322	-4.6789	-0.2035229	TTGTGAAGAAAGAAATTCTTAC		solexa-7534-111
ILMN_3168556	2.96e-01	5.79e-02	-1.913841	-4.6816	-0.1104295	AACGCCATTATCACACTAAATA	hsa-miR-122*
ILMN_3167276	2.97e-01	5.84e-02	1.910224	-4.6882	0.3155971	TACCCTGTAGAACCGAATT	hsa-miR-10b
ILMN_3168800	2.98e-01	5.88e-02	-1.906526	-4.695	-0.2216402	TATGTAACATGGTCCACTAA	hsa-miR-379*
ILMN_3168610	3.01e-01	5.97e-02	1.899695	-4.7074	0.2349059	GGACGGGACGCGGTGCA	hsa-miR-92b*
ILMN_3167714	3.01e-01	6.07e-02	-1.892652	-4.7201	-0.2697818	TATGTGCCTTTGGACTACA	hsa-miR-455-5p
ILMN_3168497	3.01e-01	6.07e-02	-1.892622	-4.7202	-0.1108201	CAGTGCAATGTTAAAAGGG	hsa-miR-130a
ILMN_3168127	3.01e-01	6.08e-02	-1.891986	-4.7213	-0.3182958	ATAATACATGGTTAACCTCTTT	hsa-miR-655
ILMN_3167105	3.01e-01	6.08e-02	-1.891677	-4.7219	-0.1492441	ATAAGACGAACAAAAGGTTTG	hsa-miR-208b
ILMN_3168612	3.01e-01	6.09e-02	1.891004	-4.7231	0.1716796	AGGGCTTAGCTGCTTGTG	hsa-miR-27a*
ILMN_3168292	3.03e-01	6.18e-02	-1.884647	-4.7346	-0.0897899	AGGTTGTCCGTGGTGAGT	hsa-miR-453
ILMN_3168698	3.04e-01	6.24e-02	1.880181	-4.7426	0.3091104	CGGGGCAGCTCAGTAC	hsa-miR-486-3p
ILMN_3168170	3.04e-01	6.27e-02	1.877592	-4.7473	0.1882636	TTAATGCTAATCGTGATAGG	hsa-miR-155
ILMN_3168114	3.04e-01	6.29e-02	-1.876478	-4.7493	-0.1038767	TGCTTCCTTTCAGAGGGT	hsa-miR-516a-3p,hsa-miR-516b*
ILMN_3168561	3.04e-01	6.29e-02	1.876308	-4.7496	0.3514578	CCCTTACCCCAAAAAGC	hsa-miR-129-3p
ILMN_3168778	3.06e-01	6.35e-02	1.871706	-4.7578	0.066736	AAAGAGCCCTGTGGAGACA	hsa-miR-1276
ILMN_3168557	3.07e-01	6.41e-02	-1.8675	-4.7654	-0.0910794	AACTGGATCAATTATAGGAGTG	hsa-miR-1243
ILMN_3167870	3.08e-01	6.46e-02	1.864054	-4.7715	0.2475322	ACTGCAGTGAAGGCACTT	hsa-miR-17*
ILMN_3167569	3.08e-01	6.49e-02	-1.862015	-4.7751	-0.1301766	ATCAACAGACATTAATTGGG	hsa-miR-421
ILMN_3168804	3.13e-01	6.62e-02	-1.853273	-4.7907	-0.1400527	TCACAAGTCAGGCTCTTGG	hsa-miR-125b-2*
ILMN_3168656	3.13e-01	6.64e-02	-1.851867	-4.7932	-0.1176359	CACAAGGTATTGGTATTACCT	hsa-miR-624
ILMN_3168799	3.16e-01	6.73e-02	-1.845571	-4.8043	-0.1110976	TATGTAACACGGTCCACTAACC	hsa-miR-411*
ILMN_3167684	3.17e-01	6.79e-02	1.841333	-4.8118	0.102821	GGGGGAGGAGGAAGGAC		HS_170
ILMN_3168792	3.17e-01	6.81e-02	-1.839794	-4.8145	-0.1608355	TAGAGTTACACCCTGGGAGTTA	hsa-let-7c*
ILMN_3168582	3.21e-01	6.93e-02	1.832028	-4.8282	0.165753	GCCCTTCCCCCCCTTCTT	hsa-miR-1249
ILMN_3167691	3.24e-01	7.03e-02	-1.825594	-4.8394	-0.4897467	GTGCATTGTAGTTGCATTG	hsa-miR-33a
ILMN_3167069	3.24e-01	7.04e-02	-1.824395	-4.8415	-0.2695393	TGGCTCAGTTCAGCCGGG		HS_209.1
ILMN_3168523	3.24e-01	7.07e-02	1.822431	-4.845	0.1179205	AGCCGGGCGGAGGTGACTG		HS_126
ILMN_3168910	3.24e-01	7.11e-02	1.819847	-4.8495	0.1236086	GTCCTCTAGGGCCTGCAG		solexa-7297-115
ILMN_3167690	3.24e-01	7.13e-02	-1.818997	-4.851	-0.1716902	AACATTCATTGTTGTCGGT	hsa-miR-181d
ILMN_3168551	3.27e-01	7.25e-02	-1.811261	-4.8644	-0.1779036	AAATTATTGTACATCGGATGA	hsa-miR-944
ILMN_3168907	3.27e-01	7.25e-02	-1.810702	-4.8654	-0.15045	ACAGTGGTCTCTGGGATTATG		solexa-5874-144
ILMN_3167497	3.29e-01	7.32e-02	1.806376	-4.8729	0.0966096	TCTGTGCTTCACCCCTA		HS_26.1
ILMN_3167573	3.32e-01	7.43e-02	-1.799607	-4.8846	-0.0934839	GCGGCTGAAGGCGATCCG		HS_267
ILMN_3168221	3.33e-01	7.47e-02	-1.797045	-4.889	-0.0615581	CAAAAATCTCAATTACTTTTG	hsa-miR-548c-3p
ILMN_3167097	3.35e-01	7.56e-02	1.791518	-4.8985	0.108337	TCCTGTGCTGTGCTGCC		HS_261.1
ILMN_3168847	3.35e-01	7.59e-02	1.789837	-4.9014	0.1193749	GCTATGCCAACATATTGCC	hsa-miR-31*
ILMN_3167355	3.36e-01	7.67e-02	-1.784812	-4.91	-0.41238	AATCTCAGCTGGCAACTG	hsa-miR-216a
ILMN_3168585	3.36e-01	7.72e-02	1.781513	-4.9156	0.1063511	GGTGCTGGATGTGGCCTT	hsa-miR-1250
ILMN_3168810	3.36e-01	7.72e-02	-1.781332	-4.9159	-0.1389114	TCAGTAAATGTTTATTAGATGA	hsa-miR-545*
ILMN_3168874	3.36e-01	7.73e-02	-1.781165	-4.9162	-0.2165377	TTGAAAGGCTATTTCTTGGTC	hsa-miR-488
ILMN_3167896	3.36e-01	7.75e-02	-1.779947	-4.9183	-0.0842432	CACAGGGAGGTGTCATTT	hsa-miR-513:9.1
ILMN_3168337	3.38e-01	7.83e-02	-1.775102	-4.9266	-0.1110872	CCCAGATAATGGCACTCT	hsa-miR-488*
ILMN_3168690	3.38e-01	7.85e-02	-1.773936	-4.9286	-0.0934822	CCTGGAAACACTGAGGTTG	hsa-miR-875-3p
ILMN_3167636	3.43e-01	8.00e-02	-1.764589	-4.9444	-0.077046	TACTCCAGAGGGCGTCA	hsa-miR-508-5p
ILMN_3168762	3.48e-01	8.15e-02	1.755764	-4.9593	0.1489398	GGGGTTCCTGGGGATGGGATTT	hsa-miR-23a*
ILMN_3167727	3.48e-01	8.20e-02	-1.752807	-4.9643	-0.0997736	TTTTGCACCTTTTGGAGT	hsa-miR-507
ILMN_3167466	3.48e-01	8.23e-02	1.751255	-4.9669	0.3941464	TCCGAGGGGGAGCCATTGC		HS_143
ILMN_3168615	3.48e-01	8.26e-02	-1.749805	-4.9693	-0.0599973	TGGTCCGTGGCGCGTTC	hsa-miR-323-5p
ILMN_3168801	3.48e-01	8.28e-02	-1.748374	-4.9717	-0.2220954	TGTCTGCTGACCATCACCTT	hsa-miR-654-3p
ILMN_3167212	3.48e-01	8.30e-02	-1.747082	-4.9739	-0.4505555	AGGTTCCCGAGCCAACGCCA		HS_260
ILMN_3168116	3.53e-01	8.45e-02	-1.738744	-4.9879	-0.2811506	CAGTGCAATAGTATTGTCAAAG	hsa-miR-301a
ILMN_3168363	3.53e-01	8.49e-02	-1.736601	-4.9914	-0.1730269	ATTGGTACGTCTGTGGGTA	hsa-miR-509-3p
ILMN_3167406	3.55e-01	8.56e-02	-1.732265	-4.9987	-0.0696329	TAGATAAAATATTGGTACCTG	hsa-miR-577
ILMN_3168727	3.59e-01	8.69e-02	1.72547	-5.0099	0.1593376	GAGAAGGCTGTTTACTC	hsa-miR-30c-2*
ILMN_3167332	3.59e-01	8.71e-02	-1.724425	-5.0117	-0.0633431	ACTTGAGGGTCGGGGGTT		HS_146.1
ILMN_3168153	3.60e-01	8.77e-02	1.720749	-5.0178	0.0922069	CAGCAGAGTCCAGGCCT		HS_97
ILMN_3168783	3.60e-01	8.82e-02	1.718148	-5.0221	0.1225732	TAATCCTTGCTACCTGGGTGA	hsa-miR-500
ILMN_3167761	3.60e-01	8.83e-02	1.717823	-5.0226	0.3080821	AACAGTCTCCAGTCACGG	hsa-miR-212
ILMN_3168691	3.64e-01	8.97e-02	1.70995	-5.0356	0.1607475	CTGTTCTCCATTACTTGGCTC	hsa-miR-26b*
ILMN_3168817	3.65e-01	9.04e-02	1.706442	-5.0413	0.2432936	TTCTCCCTCCTCCCAG	hsa-miR-877*
ILMN_3167037	3.65e-01	9.10e-02	-1.702863	-5.0472	-0.0826058	CCAGGAATCCTGCTGTG		solexa-7509-112
ILMN_3167082	3.65e-01	9.12e-02	-1.702101	-5.0484	-0.0645911	TGCATTTCTCTCCCTTCTA		HS_244
ILMN_3167142	3.65e-01	9.12e-02	-1.701747	-5.049	-0.0976967	AGATGACCTGGTCACCG		HS_13
ILMN_3167110	3.70e-01	9.26e-02	-1.694383	-5.061	-0.3498018	TTCATTTGGTATAAACCGC	hsa-miR-579
ILMN_3168109	3.78e-01	9.51e-02	-1.681669	-5.0817	-0.2008278	CATTCGGCTGTCCAGAT	hsa-miR-1298
ILMN_3168705	3.82e-01	9.65e-02	1.674385	-5.0934	0.0699896	CTAGACTGAAGCTCCTTGAGG	hsa-miR-151-3p
ILMN_3168380	3.83e-01	9.69e-02	1.672383	-5.0966	0.1758697	TTGTGCTTGATCTAACCAT	hsa-miR-218
ILMN_3168446	3.83e-01	9.72e-02	-1.670731	-5.0993	-0.3198483	AACATACACGGGAAACCT	hsa-miR-494
ILMN_3167808	3.86e-01	9.85e-02	-1.664222	-5.1097	-0.2355674	TACAGTACTGTGATAACTGAA	hsa-miR-101
ILMN_3168696	3.89e-01	9.95e-02	1.659308	-5.1176	0.1865512	GGCAACAAGAAACTGCCT	hsa-miR-196a*
ILMN_3168212	3.92e-01	1.01e-01	1.653619	-5.1267	0.1329507	TAACAGTCTACAGCCATGG	hsa-miR-132
ILMN_3168637	3.92e-01	1.01e-01	1.652485	-5.1285	0.1687401	ATTGATCATCGACACTTCGA	hsa-miR-1826
ILMN_3168055	3.92e-01	1.02e-01	1.648094	-5.1354	0.1600146	TCCCTCTCCAAATGTGTC	hsa-miR-642
ILMN_3167382	3.92e-01	1.02e-01	1.647056	-5.1371	0.222498	TGGCTCGCGATGTCTGT	hsa-miR-565:9.1
ILMN_3167890	3.92e-01	1.02e-01	-1.645687	-5.1393	-0.0584607	ATCCCACCGCTGCCAAAA		HS_100
ILMN_3168848	3.92e-01	1.02e-01	1.644943	-5.1404	0.1560646	CTGGATCAGTGGTTCGAGT	hsa-miR-1287
ILMN_3168673	3.94e-01	1.03e-01	-1.641351	-5.1461	-0.1464177	CCAATATTGGCTGTGCTGCTC	hsa-miR-195*
ILMN_3167746	3.99e-01	1.05e-01	-1.633015	-5.1593	-0.0854216	TGAGAATGATGAATCATTAGG	hsa-miR-580
ILMN_3168686	4.04e-01	1.07e-01	1.625486	-5.1711	0.1209623	CCACACCCAAGGCTTG	hsa-miR-532-3p
ILMN_3168435	4.16e-01	1.10e-01	-1.608561	-5.1974	-0.2440765	TCTCTGGCCTGTCTCCT		HS_175
ILMN_3167163	4.16e-01	1.10e-01	1.607523	-5.199	0.1079236	AACGCGCTTCCCTATAGA	hsa-miR-523
ILMN_3167146	4.16e-01	1.11e-01	-1.606281	-5.201	-0.1421875	ACCAGCCAGGCATTGCT	hsa-miR-593*
ILMN_3167742	4.24e-01	1.13e-01	1.594859	-5.2186	0.0566856	ACAAGTCAGGCATCAAAT		HS_162
ILMN_3168539	4.24e-01	1.14e-01	1.593199	-5.2211	0.0991644	AAAAGTAATTGCGGTCTTT	hsa-miR-548j
ILMN_3167474	4.26e-01	1.15e-01	1.588947	-5.2276	0.2077678	TAAACGTGGATGTACTTGC	hsa-miR-302a*
ILMN_3167864	4.29e-01	1.16e-01	1.582772	-5.2371	0.0846023	TTCACCACCTTCTCCACC	hsa-miR-197
ILMN_3168498	4.29e-01	1.16e-01	-1.582168	-5.238	-0.3485982	GAGCTTATTCATAAAAGTGCA	hsa-miR-590-5p
ILMN_3167719	4.32e-01	1.18e-01	-1.575622	-5.248	-0.1563252	AGCAAACATTTATTGTGTGC	hsa-miR-545
ILMN_3168542	4.32e-01	1.18e-01	-1.574767	-5.2493	-0.1198683	AAAAGTACTTGCGGAT	hsa-miR-548k
ILMN_3168377	4.34e-01	1.19e-01	1.568656	-5.2585	0.1176923	GTCTGATGGCCCAGATG		HS_87
ILMN_3168844	4.34e-01	1.19e-01	-1.567553	-5.2602	-0.1566829	TGCCTACTGAGCTGATATCAGT	hsa-miR-24-1*
ILMN_3167534	4.34e-01	1.19e-01	1.56749	-5.2603	0.1012976	CGGCTGTGCCTTAGAGA		HS_231
ILMN_3168138	4.35e-01	1.22e-01	-1.5585	-5.2738	-0.09622	GTAAACATCCTTGACTGGA	hsa-miR-30e
ILMN_3167282	4.35e-01	1.22e-01	1.558301	-5.2741	0.146795	ATGGTTTGCCTGGGACT	hsa-miR-584
ILMN_3168669	4.35e-01	1.22e-01	1.556816	-5.2764	0.0520778	CTTCCAGTACAGTGTTG	hsa-miR-141*
ILMN_3167364	4.35e-01	1.23e-01	1.552801	-5.2824	0.1096863	GTCACCTGGCAGGTGAC		HS_52
ILMN_3168173	4.35e-01	1.23e-01	1.552716	-5.2825	0.1562202	ACTCCTCTCCTCCCGTCT	hsa-miR-483-3p
ILMN_3167062	4.35e-01	1.23e-01	1.552192	-5.2833	0.1149004	ACTAGACTGAAGCTCCTTGA	hsa-miR-151:9.1
ILMN_3168378	4.35e-01	1.23e-01	1.552128	-5.2834	0.1421042	AATCCTTTGTCCCTGGGT	hsa-miR-501-5p
ILMN_3167913	4.35e-01	1.23e-01	1.551947	-5.2837	0.176878	GGTTTACCGTCCCACATA	hsa-miR-299-5p
ILMN_3167287	4.35e-01	1.23e-01	1.551859	-5.2838	0.1407545	ATTCTAATTTCTCCACGTCTT	hsa-miR-576-5p
ILMN_3167209	4.36e-01	1.24e-01	1.549602	-5.2872	0.1128232	ACCCCTTCGGCTGCTGGG		HS_104
ILMN_3167689	4.37e-01	1.24e-01	-1.546803	-5.2914	-0.0755434	GAGCAGGTGAGATGGAAT		HS_31.1
ILMN_3168786	4.37e-01	1.25e-01	-1.545127	-5.2939	-0.0575905	CCACAGGGTAGAACCACG	hsa-miR-140-3p
ILMN_3168814	4.37e-01	1.25e-01	-1.543468	-5.2963	-0.0551905	TCCCACCGCTGCCACCC	hsa-miR-1280
ILMN_3168865	4.40e-01	1.26e-01	-1.538478	-5.3038	-0.0760818	GCCGCAGATCTGGGTGA	hsa-miR-1295
ILMN_3168821	4.41e-01	1.27e-01	-1.534415	-5.3098	-0.1843447	TGACCACCCACCCCAC	hsa-miR-1234
ILMN_3168030	4.41e-01	1.28e-01	1.533766	-5.3107	0.5529049	TACAGTATAGATGATGTACTAG	hsa-miR-144:9.1
ILMN_3167120	4.41e-01	1.28e-01	-1.530304	-5.3159	-0.1151343	CTGGGCCTCTGCTCCCCA		HS_136
ILMN_3168815	4.41e-01	1.29e-01	1.527383	-5.3202	0.0974442	CCCCCAGGTGTGATTCT	hsa-miR-361-3p
ILMN_3168034	4.41e-01	1.29e-01	1.526599	-5.3213	0.0677695	AGACCTGGCCCAGACCT	hsa-miR-631
ILMN_3168540	4.41e-01	1.29e-01	-1.52611	-5.3221	-0.2440235	AAAAGTAATTGCGGTTTTTGC	hsa-miR-548c-5p
ILMN_3168772	4.41e-01	1.30e-01	-1.525567	-5.3229	-0.1002675	GCATGCAGGCCTGGAT	hsa-miR-1226*
ILMN_3168764	4.41e-01	1.30e-01	-1.525346	-5.3232	-0.0804687	GCAGTGCTGCATCTCTG	hsa-miR-143*
ILMN_3168648	4.45e-01	1.31e-01	-1.51868	-5.333	-0.2623416	CAAGCTCGCTTCTATG	hsa-miR-99a*
ILMN_3168150	4.48e-01	1.33e-01	-1.512707	-5.3417	-0.0631219	TTCTGCTTCCTGTTGGT		HS_62
ILMN_3168914	4.48e-01	1.33e-01	-1.511499	-5.3435	-0.1504161	AAATTGCACAACTCTCACATTC		solexa-8211-102
ILMN_3168599	4.49e-01	1.34e-01	-1.509489	-5.3464	-0.1048789	GAGCTTAGCTGATTGGTGAAC	hsa-miR-27b*
ILMN_3168795	4.50e-01	1.34e-01	-1.506665	-5.3505	-0.1126242	TAGTACTGTGCATATCATCTAT	hsa-miR-1278
ILMN_3168791	4.51e-01	1.35e-01	-1.503347	-5.3554	-0.0731598	CTTGGAAAGGCATCAGTTG	hsa-miR-890
ILMN_3167470	4.53e-01	1.36e-01	1.500188	-5.3599	0.3894107	GTAGTAGCCCGTAGGGG		HS_151.1
ILMN_3168070	4.54e-01	1.37e-01	-1.496461	-5.3653	-0.0718605	TTGAAACAATCTCTACTGAAC	hsa-miR-653:9.1
ILMN_3168383	4.54e-01	1.37e-01	-1.495934	-5.3661	-0.077914	GGGCGCGGCCCAGCCAGGAGA		HS_19
ILMN_3168550	4.54e-01	1.38e-01	-1.492817	-5.3706	-0.0882425	AAATCTCTGCAGGCAAATG	hsa-miR-216b
ILMN_3168366	4.54e-01	1.38e-01	1.491395	-5.3726	0.1318369	CTGGCCTACAAAGTCCCA	hsa-miR-193a-3p
ILMN_3168726	4.54e-01	1.39e-01	-1.490066	-5.3746	-0.0940117	CTGGAGATATGGAAGAGCTGT	hsa-miR-1270
ILMN_3167937	4.54e-01	1.39e-01	-1.487949	-5.3776	-0.1564452	AAGTGCATCTTTTTAGAGGA	hsa-miR-519c-3p
ILMN_3168536	4.54e-01	1.39e-01	-1.487738	-5.3779	-0.0790695	GTAATCGCGGTTTTTGTC	hsa-miR-548h
ILMN_3168667	4.54e-01	1.40e-01	-1.486173	-5.3802	-0.2186348	CATCATCGTCTCAAATGAGTCT	hsa-miR-136*
ILMN_3168882	4.54e-01	1.40e-01	-1.484128	-5.3831	-0.1092524	TTGAGGCTACAGTGAGATGTG	hsa-miR-1304
ILMN_3168177	4.54e-01	1.40e-01	-1.483346	-5.3842	-0.0717826	ATGTGGGATGGTAAACCG	hsa-miR-299-3p
ILMN_3167994	4.55e-01	1.41e-01	-1.481108	-5.3874	-0.0839626	GGGAGGACAAAGGACTG		HS_119
ILMN_3167370	4.59e-01	1.43e-01	-1.475444	-5.3955	-0.1234676	CCATGGATCTCCAGGTG	hsa-miR-490-5p
ILMN_3168679	4.59e-01	1.43e-01	-1.473221	-5.3987	-0.057866	CCCACCTCCTCTCTCCTCA	hsa-miR-1224-3p
ILMN_3167806	4.60e-01	1.44e-01	-1.471302	-5.4014	-0.078822	AATACTGTCTGGTAAAACCG	hsa-miR-429
ILMN_3167356	4.62e-01	1.45e-01	1.467062	-5.4074	0.0672562	CGGGAAGCGGATCGCGTG		HS_15.1
ILMN_3167015	4.72e-01	1.48e-01	-1.453997	-5.4259	-0.0915287	GACTAAACTGTAGGCTCTTC		HS_268
ILMN_3167759	4.75e-01	1.50e-01	-1.447965	-5.4343	-0.2102541	AACGCCTGTTCTTGCCA	hsa-miR-614
ILMN_3168192	4.75e-01	1.50e-01	1.447056	-5.4356	0.5684985	TACAGTATAGATGATGTACT	hsa-miR-144
ILMN_3168763	4.75e-01	1.50e-01	1.446608	-5.4362	0.0445713	GTGGGGATTTGTTGCATTA	hsa-miR-92a-2*
ILMN_3167451	4.76e-01	1.51e-01	1.444113	-5.4397	0.2338246	GCAGTGTATTGTTAGCTGGT	hsa-miR-449a
ILMN_3167565	4.81e-01	1.53e-01	1.436883	-5.4498	0.22836	AAGTGCTCATAGTGCAGG	hsa-miR-20b
ILMN_3168784	4.81e-01	1.54e-01	1.434917	-5.4525	0.0402175	TAATTGCTTCCATGTTT	hsa-miR-302f
ILMN_3168660	4.86e-01	1.56e-01	-1.427939	-5.4622	-0.0535729	CACTGTGTCCTTTCTGCG	hsa-miR-892a
ILMN_3168685	4.86e-01	1.56e-01	1.426368	-5.4644	0.0538576	CCTCAGGGCTGTAGAACAG	hsa-miR-1266
ILMN_3167794	4.88e-01	1.58e-01	1.421281	-5.4714	0.0870223	CTGGATGGCTCCTCCATG	hsa-miR-432*
ILMN_3168902	4.88e-01	1.58e-01	-1.421258	-5.4714	-0.2552066	TAACGCATAATATGGACATGT		solexa-5169-164
ILMN_3168172	4.91e-01	1.59e-01	-1.415191	-5.4797	-0.0359982	TAGCACCATTTGAAATCAG	hsa-miR-29b
ILMN_3167836	4.91e-01	1.60e-01	1.414746	-5.4804	0.0536581	TGCTGACTGCCCGCCTTGCCC		HS_8
ILMN_3167649	4.94e-01	1.61e-01	-1.41021	-5.4866	-0.0718475	ACTCTAGCTGCCAAAGG	hsa-miR-1251
ILMN_3168085	4.96e-01	1.62e-01	1.406274	-5.4919	0.1532179	CAGTGAACCGGTCTCTTTT	hsa-miR-128a:9.1
ILMN_3167523	5.00e-01	1.64e-01	-1.400215	-5.5001	-0.5214656	TGATTGTCCAAACGCAAT	hsa-miR-219-5p
ILMN_3168695	5.00e-01	1.65e-01	-1.397734	-5.5035	-0.0667328	GGATGAGCAAAGAAAGTGGT	hsa-miR-1255b
ILMN_3168869	5.00e-01	1.65e-01	-1.397287	-5.5041	-0.0653489	TCACAGGGAGGTGTCA	hsa-miR-513a-5p
ILMN_3168569	5.00e-01	1.65e-01	-1.395758	-5.5062	-0.0419072	ATCATGTGCAGTGCCAATAT	hsa-miR-96*
ILMN_3168657	5.06e-01	1.67e-01	1.388249	-5.5163	0.0467823	ACTAGATTGTGAGCTCCTGGA	hsa-miR-28-3p
ILMN_3168583	5.09e-01	1.69e-01	-1.383795	-5.5223	-0.0834967	ACGGATGTTTGAGCATGTG	hsa-miR-105*
ILMN_3168853	5.09e-01	1.69e-01	-1.382342	-5.5242	-0.0994424	GCCCTGACTGAAGACCAG	hsa-miR-1291
ILMN_3167135	5.09e-01	1.70e-01	-1.380305	-5.527	-0.4991206	ATAAGACGAGCAAAAAGCTT	hsa-miR-208a
ILMN_3168413	5.12e-01	1.71e-01	1.375172	-5.5338	0.0485076	ACTGCCCCAGGTGCTGCT	hsa-miR-324-3p
ILMN_3167979	5.12e-01	1.72e-01	-1.374255	-5.535	-0.0611003	GGAGAAATTATCCTTGGTGT	hsa-miR-539
ILMN_3168828	5.14e-01	1.73e-01	1.370962	-5.5394	0.2784159	GGGCAACAAAGTGAGACC	hsa-miR-1285
ILMN_3168900	5.16e-01	1.74e-01	1.367155	-5.5445	0.1257452	TTCCTCTGATGACTTCCTGTTA		solexa-499-2217
ILMN_3166993	5.18e-01	1.75e-01	1.36251	-5.5506	0.376201	GACCCATACTTGGTTTCA	hsa-miR-551b
ILMN_3167546	5.18e-01	1.76e-01	1.362245	-5.5509	0.0927526	ACCTCCCCTGCAAACGT		HS_303_a
ILMN_3167433	5.19e-01	1.77e-01	1.358537	-5.5558	0.0506628	GAGCCAGTTGGACAGGA	hsa-miR-575
ILMN_3167075	5.19e-01	1.77e-01	1.357787	-5.5568	0.137329	TGCTTCCTTTTAGAGGGTT	hsa-miR-520f
ILMN_3167386	5.22e-01	1.78e-01	1.352916	-5.5632	0.1510843	GCTTCCATGTTTGAGTGT	hsa-miR-302d
ILMN_3168373	5.22e-01	1.79e-01	-1.351713	-5.5648	-0.0607817	AGCGCTTCCCTTTGGAGC	hsa-miR-518d-3p
ILMN_3168247	5.24e-01	1.80e-01	-1.347554	-5.5702	-0.0614638	ACTTGTATGCTAGCTCAGGTA	hsa-miR-643
ILMN_3168829	5.24e-01	1.80e-01	1.346936	-5.571	0.1531054	TTCTCTGTTTTGGCCATGT	hsa-miR-942
ILMN_3168692	5.33e-01	1.84e-01	-1.335868	-5.5854	-0.0768385	CTGTTGAAGTGTAATCCCCA	hsa-miR-1267
ILMN_3168636	5.36e-01	1.86e-01	-1.330575	-5.5923	-0.0796562	ATGTATGTGTGCATGTGCAT	hsa-miR-297
ILMN_3167815	5.36e-01	1.86e-01	-1.329282	-5.594	-0.2213713	GAAAACAGCAATTACCTTTG	hsa-miR-570
ILMN_3167493	5.36e-01	1.86e-01	-1.32892	-5.5944	-0.0571339	ACCAGCACCCCAACTTT	hsa-miR-634
ILMN_3168396	5.37e-01	1.87e-01	1.326563	-5.5975	0.1041002	CTGGAGGGGCTGGAGGT	hsa-miR-671:9.1
ILMN_3167184	5.37e-01	1.88e-01	-1.32501	-5.5995	-0.0653302	AAGTGCTGCGACATTTGA	hsa-miR-372
ILMN_3168639	5.39e-01	1.89e-01	-1.3215	-5.604	-0.0528185	CAAAAGTAATTGTGGATT	hsa-miR-548n
ILMN_3168240	5.44e-01	1.91e-01	-1.313646	-5.614	-0.1069114	TTATAATACAACCTGATAAGTG	hsa-miR-374a
ILMN_3168421	5.44e-01	1.92e-01	-1.312945	-5.6149	-0.0625426	CCGATGCGGGCCACAGGCCTC		HS_219
ILMN_3167264	5.47e-01	1.94e-01	-1.306176	-5.6235	-0.0981049	TAGTACCAGTACCTTGTGTTCA	hsa-miR-624*
ILMN_3167545	5.47e-01	1.94e-01	1.306005	-5.6237	0.0367621	AATGTGGAAGTGGTCTGA		HS_115
ILMN_3168016	5.47e-01	1.94e-01	-1.305461	-5.6244	-0.0658819	AGGAGGAATTGGTGCTG		HS_279_a
ILMN_3167299	5.48e-01	1.95e-01	1.303376	-5.627	0.1448183	ATCTGGGGTGGCCTGTG	hsa-miR-594:9.1
ILMN_3167492	5.51e-01	1.96e-01	-1.298692	-5.6329	-0.0743204	TCCGCTCGGCGGTGGC	hsa-miR-572
ILMN_3166955	5.51e-01	1.97e-01	-1.296882	-5.6352	-0.0821068	AGATCGACCGTGTTATATTC	hsa-miR-369-5p
ILMN_3168141	5.51e-01	1.97e-01	-1.295755	-5.6366	-0.0669677	GTGTCACTCGATGACCAC	hsa-miR-597
ILMN_3168779	5.52e-01	1.98e-01	-1.294072	-5.6388	-0.087205	TAAATTTCACCTTTCTGAGAAG	hsa-miR-513a-3p
ILMN_3168702	5.53e-01	1.99e-01	1.289971	-5.6439	0.1614583	CGTGCCACCCTTTTCCC	hsa-miR-1227
ILMN_3167955	5.53e-01	1.99e-01	-1.289872	-5.644	-0.2227344	GCTACATCTGTCTGCTGA		HS_202.1
ILMN_3168870	5.55e-01	2.01e-01	-1.285834	-5.6491	-0.1388716	CACATTGTGCTACTGTCTGC	hsa-miR-130a*
ILMN_3167375	5.55e-01	2.02e-01	1.283167	-5.6524	0.1795228	GTGAAATGTTTAGGACCACTA	hsa-miR-203
ILMN_3167213	5.55e-01	2.02e-01	-1.283098	-5.6525	-0.0430285	CCACTGATCTCGGTCGA		HS_107
ILMN_3168387	5.55e-01	2.02e-01	-1.282453	-5.6533	-0.0730098	TAAAGTAAATATGCACCAAAA	hsa-miR-559
ILMN_3168619	5.55e-01	2.03e-01	1.28025	-5.656	0.1308194	AGTGCCTGAGGGAGTAAGAG	hsa-miR-550
ILMN_3168689	5.64e-01	2.06e-01	-1.270162	-5.6685	-0.0893007	GCAGCGACTTGATGGC	hsa-miR-1184
ILMN_3168892	5.65e-01	2.07e-01	1.268113	-5.671	0.0661178	ATTATCGAGGCGATTCTGAT		solexa-2952-306
ILMN_3167194	5.69e-01	2.09e-01	1.261611	-5.679	0.1577819	TAAAGCTAGATAACCGAAAGT	hsa-miR-9*
ILMN_3168262	5.74e-01	2.12e-01	-1.253478	-5.689	-0.0632891	CCGTAGAACCGACCTTGC	hsa-miR-99b
ILMN_3167447	5.74e-01	2.13e-01	1.252045	-5.6907	0.1824547	TCTTTGGTTATCTAGCTGTATG	hsa-miR-9
ILMN_3167920	5.74e-01	2.13e-01	1.251498	-5.6914	0.0581448	GTGTGTGGAAATGCTTCTG	hsa-miR-147
ILMN_3168093	5.74e-01	2.14e-01	-1.250048	-5.6931	-0.0613157	TGTCAGTGACTCCTGCC		HS_184
ILMN_3167198	5.74e-01	2.14e-01	-1.249691	-5.6936	-0.1031256	GTGGCTGCACTCACTTC	hsa-miR-647
ILMN_3168347	5.75e-01	2.15e-01	-1.247474	-5.6962	-0.166745	AGGTTACCCGAGCAACTT	hsa-miR-409-5p
ILMN_3167363	5.75e-01	2.15e-01	-1.246721	-5.6972	-0.2125406	TTCCCTTTGTCATCCTTC	hsa-miR-211
ILMN_3168535	5.75e-01	2.16e-01	-1.24361	-5.7009	-0.0692964	AAAACTGTAATTACTTTTGTAC	hsa-miR-548g
ILMN_3167441	5.75e-01	2.16e-01	1.242764	-5.7019	0.1419692	CTGACCTATGAATTGACAGC	hsa-miR-192
ILMN_3167315	5.75e-01	2.16e-01	-1.242137	-5.7027	-0.053635	AAACCTGTGTTGTTCAAGAG	hsa-miR-649
ILMN_3168668	5.76e-01	2.17e-01	-1.240282	-5.7049	-0.0535586	CATCTTACTGGGCAGCATT	hsa-miR-200b*
ILMN_3168849	5.77e-01	2.19e-01	1.234885	-5.7114	0.0982733	GACTGCCCTGATCTGGA	hsa-miR-1288
ILMN_3167060	5.77e-01	2.19e-01	1.234412	-5.712	0.0624171	GCAGCACATCATGGTTTA	hsa-miR-15b
ILMN_3168064	5.77e-01	2.20e-01	-1.233446	-5.7132	-0.2162354	TAACACTGTCTGGTAAAGATG	hsa-miR-141
ILMN_3168101	5.77e-01	2.20e-01	1.233153	-5.7135	0.0687774	AGGCCCGCGGTGTGGAGCG		HS_149
ILMN_3168729	5.78e-01	2.21e-01	1.229175	-5.7183	0.0980884	AGGTGGATGTTTACTTC	hsa-miR-30b*
ILMN_3168564	5.78e-01	2.22e-01	-1.228433	-5.7191	-0.0861176	GGCAGGGCCCCCGCTCCC	hsa-miR-940
ILMN_3168467	5.78e-01	2.22e-01	-1.227996	-5.7197	-0.2135783	AATATTATACAGTCAACCTCT	hsa-miR-656
ILMN_3167214	5.86e-01	2.25e-01	-1.218719	-5.7307	-0.046583	TGATGAGCCTTGGGGAT		HS_275
ILMN_3168605	5.91e-01	2.28e-01	-1.212277	-5.7383	-0.0794451	GCCTGGAAGCTGGAGC	hsa-miR-1254
ILMN_3167351	5.95e-01	2.30e-01	-1.206842	-5.7447	-0.1266783	TAGGGCCCTGGCTCCAT	hsa-miR-1296
ILMN_3167803	6.01e-01	2.33e-01	-1.199653	-5.7531	-0.0784057	TCCAGAGGGATGCACTTT	hsa-miR-525-5p
ILMN_3168873	6.10e-01	2.37e-01	1.189024	-5.7655	0.2152639	CTGGAATTCTGTGTGAGGG	hsa-miR-1299
ILMN_3167704	6.18e-01	2.40e-01	1.179561	-5.7764	0.0557655	GCGCCTGTGATCCCAA	hsa-miR-566
ILMN_3167053	6.21e-01	2.42e-01	1.175205	-5.7813	0.1093639	TCCGGTTCTCAGGGCTC	hsa-miR-671-3p
ILMN_3167579	6.21e-01	2.42e-01	-1.174357	-5.7823	-0.0846399	CAGGTGCCCCGGAGTAG		HS_282
ILMN_3167585	6.30e-01	2.46e-01	-1.164289	-5.7938	-0.0976597	GGACTCGACTCGTGTGC		HS_192.1
ILMN_3167586	6.32e-01	2.48e-01	1.160622	-5.7979	0.1481629	GCCCTGGGACCCTGTCT		HS_241.1
ILMN_3168581	6.33e-01	2.49e-01	-1.158549	-5.8002	-0.1765395	CCTTCTTGTATAAGCACTGTGC	hsa-miR-1248
ILMN_3167768	6.34e-01	2.50e-01	1.155896	-5.8032	0.1578631	AAACTCTACTTGTCCTTCTGAG	hsa-miR-618
ILMN_3168743	6.38e-01	2.52e-01	1.150619	-5.8092	0.0639811	GACTATAGAACTTTCCCCCTCA	hsa-miR-625*
ILMN_3168242	6.40e-01	2.54e-01	-1.146322	-5.814	-0.117845	GTGCTTCCTTTTTGAGGG	hsa-miR-520e
ILMN_3168693	6.40e-01	2.54e-01	1.146287	-5.814	0.1269046	CGAATCATTATTTGCTGCTC	hsa-miR-15b*
ILMN_3168010	6.41e-01	2.55e-01	-1.144544	-5.8159	-0.039364	CTGGAGTTTGGGGAGCC		HS_70
ILMN_3168904	6.41e-01	2.55e-01	1.143135	-5.8175	0.0955223	GCTGGTCCGAGTGCAG		solexa-555-1991
ILMN_3166980	6.41e-01	2.56e-01	-1.140518	-5.8204	-0.057765	AAAGGGTGTCAGAAAACG		HS_121
ILMN_3168718	6.41e-01	2.57e-01	1.138992	-5.8221	0.0729137	TGAGGGAAGCACTTTCTGT	hsa-miR-526b
ILMN_3168776	6.41e-01	2.58e-01	1.13733	-5.824	0.0661172	TGCGGAAATGCTTCTGCT	hsa-miR-147b
ILMN_3167542	6.41e-01	2.58e-01	1.136956	-5.8244	0.0634085	TGGGCAACAGTCTGGGG		HS_187
ILMN_3168216	6.41e-01	2.58e-01	-1.135444	-5.826	-0.0964652	CTCTGGGTCTGTGGGGA	hsa-miR-760
ILMN_3168752	6.41e-01	2.59e-01	-1.134363	-5.8272	-0.0934177	ACTTCACAACACCAGGGC	hsa-miR-138-1*
ILMN_3168441	6.41e-01	2.59e-01	-1.132802	-5.829	-0.0623791	CAGTGTATTGTTAGCTGGC	hsa-miR-449b
ILMN_3168883	6.41e-01	2.60e-01	-1.130799	-5.8312	-0.0649068	TTTTCAACTCTAATGGGAGAGA	hsa-miR-1305
ILMN_3168748	6.41e-01	2.60e-01	-1.1307	-5.8313	-0.0543987	CAGCAGAGAATAGGACTACGTC	hsa-miR-922
ILMN_3168757	6.41e-01	2.62e-01	-1.127736	-5.8345	-0.0340394	GGATTCCTGGAAATACTGTTCT	hsa-miR-145*
ILMN_3168880	6.41e-01	2.62e-01	1.12739	-5.8349	0.1624646	TTAGAGACGGGGTCTTGC	hsa-miR-1303
ILMN_3167061	6.41e-01	2.63e-01	1.125043	-5.8375	0.0817271	CCCTGCCCAGACTTGAA		HS_7
ILMN_3166974	6.41e-01	2.63e-01	-1.123682	-5.839	-0.0612128	ACCATGGTTGTCTGAGC	hsa-miR-767-5p
ILMN_3167745	6.41e-01	2.63e-01	1.123607	-5.8391	0.0909344	ATCCCTTGCATGGTGGAG	hsa-miR-188-5p
ILMN_3168753	6.46e-01	2.66e-01	1.116081	-5.8473	0.0662911	TTTCACGACACCAGGG	hsa-miR-138-2*
ILMN_3167592	6.46e-01	2.67e-01	1.116045	-5.8473	0.0741099	CTGGGAGGCGGTCGGTTC		HS_2
ILMN_3167770	6.46e-01	2.67e-01	-1.114587	-5.8489	-0.1153752	ACTCAAAACCCTTCAGTGA	hsa-miR-616*
ILMN_3166945	6.46e-01	2.68e-01	-1.11325	-5.8503	-0.0770494	TCAGCATTATTGTTCTCC		HS_43.1
ILMN_3168680	6.46e-01	2.68e-01	1.112853	-5.8508	0.0395921	GGAGCCAGGATGCAGC	hsa-miR-1203
ILMN_3166985	6.46e-01	2.69e-01	-1.110688	-5.8531	-0.0646103	TGCAGGCATGCAGTTTA		HS_23
ILMN_3168806	6.46e-01	2.69e-01	1.109725	-5.8541	0.0507072	CACAGTGAACCGGTCTCTT	hsa-miR-128
ILMN_3168807	6.47e-01	2.70e-01	1.107361	-5.8567	0.1480416	CACCAGCCCTGTGTTCCCT	hsa-miR-1226
ILMN_3167195	6.47e-01	2.71e-01	-1.104707	-5.8596	-0.2454337	ATTGCACTTTAGCAATGG	hsa-miR-367
ILMN_3167862	6.47e-01	2.71e-01	-1.1046	-5.8597	-0.0396483	GTGGTGGGCACAGAATC		HS_216
ILMN_3167831	6.47e-01	2.72e-01	-1.103684	-5.8607	-0.0637811	TACAAAGGGAAGCCCTTT	hsa-miR-520d-5p
ILMN_3167271	6.47e-01	2.72e-01	-1.102839	-5.8616	-0.0751372	ATTCCTAGAAATTGTTCATA	hsa-miR-384
ILMN_3167827	6.48e-01	2.74e-01	1.098605	-5.8661	0.059098	AGCGGGGTGTAGTGGATA	hsa-miR-885-3p
ILMN_3167515	6.48e-01	2.75e-01	-1.097088	-5.8677	-0.0515719	ATGCATTGTATTTTTAGGTCC	hsa-miR-586
ILMN_3167804	6.48e-01	2.75e-01	1.097053	-5.8678	0.1042456	AGGCTGCGGAATTCAGG	hsa-miR-604
ILMN_3167712	6.49e-01	2.77e-01	-1.092635	-5.8725	-0.045105	AGGACCCCTCGGGGTCT	hsa-miR-611
ILMN_3167721	6.49e-01	2.77e-01	1.091565	-5.8736	0.0773467	AATGACACGATCACTCCC	hsa-miR-425
ILMN_3167388	6.49e-01	2.77e-01	-1.090992	-5.8742	-0.0634473	ATCCTGAGGATCCCATT		HS_27
ILMN_3167439	6.49e-01	2.78e-01	-1.088983	-5.8764	-0.0831485	CAGAACAAATGCCGGTT	hsa-miR-589*
ILMN_3167544	6.49e-01	2.79e-01	1.08628	-5.8792	0.0365212	ATGGTTGACCAGAGAGC		HS_286_a
ILMN_3167116	6.49e-01	2.80e-01	1.085754	-5.8798	0.1445497	GCTTCCATGTTTTGGTGA	hsa-miR-302a
ILMN_3168485	6.49e-01	2.80e-01	-1.084859	-5.8807	-0.1702814	ACCCTGGTCTGCACTCTA	hsa-miR-504
ILMN_3168481	6.49e-01	2.80e-01	-1.08468	-5.8809	-0.1910431	ATCACACAAAGGCAACTTT	hsa-miR-377
ILMN_3168879	6.49e-01	2.81e-01	-1.08211	-5.8836	-0.0950028	TTGGGATCATTTTGCATC	hsa-miR-450b-3p
ILMN_3168638	6.49e-01	2.82e-01	1.081223	-5.8846	0.1264074	CGTGAGGCGCTGCTAT	hsa-miR-424*
ILMN_3168048	6.49e-01	2.82e-01	-1.081178	-5.8846	-0.0555828	AGCCTGCCCGGCTCCT	hsa-miR-596
ILMN_3168682	6.49e-01	2.82e-01	-1.080258	-5.8856	-0.0800416	GTCGCCGCCACCCGAG	hsa-miR-1181
ILMN_3168647	6.49e-01	2.82e-01	-1.079791	-5.8861	-0.0742213	CAACTAGACTGTGAGCTTCTAG	hsa-miR-708*
ILMN_3166987	6.49e-01	2.83e-01	-1.079002	-5.8869	-0.0341338	GAATCTCCCGCCTCCAG		HS_14.1
ILMN_3168527	6.49e-01	2.84e-01	1.076467	-5.8896	0.1231797	AGGGTGGAGGTTGGCGGG		HS_111
ILMN_3168301	6.49e-01	2.84e-01	1.075957	-5.8901	0.1505779	CCCTGTCCTCCAGGAGCT	hsa-miR-339-5p
ILMN_3168280	6.52e-01	2.86e-01	-1.071674	-5.8946	-0.1564775	AACATTCAACCTGTCGGT	hsa-miR-181c
ILMN_3168719	6.53e-01	2.87e-01	-1.068713	-5.8977	-0.1542689	TGAAGCTCAGAGGGCTCT	hsa-miR-127-5p
ILMN_3168490	6.53e-01	2.88e-01	-1.067857	-5.8986	-0.0541196	ACCTGGACATGTTTGTGC	hsa-miR-619
ILMN_3168594	6.54e-01	2.88e-01	-1.066315	-5.9002	-0.0628498	ACTGTTGCTAATATGCAACTCT	hsa-miR-367*
ILMN_3167553	6.55e-01	2.90e-01	1.063533	-5.9031	0.0591324	AGTGGGGAACCCTTCCAT	hsa-miR-491-5p
ILMN_3168826	6.60e-01	2.92e-01	-1.057852	-5.9089	-0.1411372	CTGGGCCTGTGTCTTAGGC	hsa-miR-330-5p
ILMN_3168675	6.60e-01	2.93e-01	-1.055086	-5.9118	-0.0787788	CCAGACAGAATTCTATGCACTT	hsa-miR-1324
ILMN_3167245	6.60e-01	2.94e-01	-1.054671	-5.9122	-0.0796544	TGTGTCAATATGCGATGAT	hsa-miR-592
ILMN_3168162	6.64e-01	2.96e-01	-1.049098	-5.9179	-0.0782235	ACTGGAGCCAGGCTGAA		HS_232
ILMN_3168297	6.64e-01	2.97e-01	1.048168	-5.9189	0.0740107	TAATGCCCCTAAAAATCC	hsa-miR-365
ILMN_3168566	6.65e-01	2.97e-01	1.046504	-5.9206	0.0819245	AAGTGATCTAAAGGCCTACAT	hsa-miR-1245
ILMN_3168576	6.70e-01	3.00e-01	-1.039693	-5.9275	-0.03213	ACAGTAGTCTGCACATTGGTTA	hsa-miR-199a-3p,hsa-miR-199b-3p
ILMN_3168091	6.70e-01	3.01e-01	-1.03905	-5.9281	-0.1171026	ACCCATTGCATATCGGA	hsa-miR-660
ILMN_3168774	6.70e-01	3.02e-01	1.037414	-5.9298	0.1612372	TGGGGGAGAGGCTGTC	hsa-miR-1275
ILMN_3167121	6.73e-01	3.04e-01	-1.03234	-5.9349	-0.0491939	AAGCTCTAAGGTTCCGC		HS_304_a
ILMN_3168099	6.73e-01	3.04e-01	-1.03182	-5.9354	-0.057318	TAGCCCCCAGGCTTCAC		HS_113
ILMN_3168895	6.73e-01	3.05e-01	1.030278	-5.937	0.1964217	ACCTTGGCTCTAGACTGCTTA		solexa-3126-285
ILMN_3167129	6.73e-01	3.05e-01	1.029196	-5.9381	0.1748042	TTTCCTATGCATATACTTCTTT	hsa-miR-202*:9.1
ILMN_3168382	6.73e-01	3.06e-01	-1.028786	-5.9385	-0.0736097	GGGAGGTCTGGGCACAC		HS_33
ILMN_3167628	6.75e-01	3.07e-01	1.024602	-5.9427	0.1193521	TAGGTAGTTTCATGTTGTTGG	hsa-miR-196a
ILMN_3168684	6.75e-01	3.08e-01	-1.022586	-5.9447	-0.1032439	CTATTCTTGGTTACTTGCACG	hsa-miR-26a-1*
ILMN_3167640	6.75e-01	3.08e-01	1.022547	-5.9447	0.0317274	ACTTGCTGCCTTGCCACT		HS_204.1
ILMN_3167813	6.79e-01	3.11e-01	1.016655	-5.9506	0.0391341	TAACAAACACCTGTAAAACA		HS_61
ILMN_3168087	6.79e-01	3.12e-01	-1.015709	-5.9515	-0.0458851	TACTCAGGAGAGTGGCAAT	hsa-miR-510
ILMN_3168190	6.79e-01	3.12e-01	-1.014866	-5.9524	-0.0876394	CCTCTGGGGATCCGCGCG		HS_80
ILMN_3167051	6.79e-01	3.13e-01	1.013661	-5.9536	0.0444375	GGATGGCTCCAGTGGAG		HS_258
ILMN_3168291	6.80e-01	3.16e-01	1.007223	-5.9599	0.1199762	TTACAGTTGTTCAACCAGTTAC	hsa-miR-582-5p
ILMN_3168410	6.80e-01	3.16e-01	1.00709	-5.96	0.1075395	ATCGGGAATGTCGTGTCC	hsa-miR-425*
ILMN_3168078	6.80e-01	3.16e-01	-1.00686	-5.9603	-0.071532	CTCTCCGCCACCTCCAC		HS_32
ILMN_3167440	6.80e-01	3.16e-01	-1.006046	-5.9611	-0.0371893	TGTGTTGATGTGAATGGA		HS_67
ILMN_3168857	6.80e-01	3.17e-01	-1.004938	-5.9621	-0.0540578	TGGGTGGTCTGGAGATTT	hsa-miR-1293
ILMN_3168368	6.80e-01	3.17e-01	1.004201	-5.9629	0.072216	TGTGCTTGCTCGTCCC	hsa-miR-636
ILMN_3167611	6.80e-01	3.17e-01	1.003778	-5.9633	0.0472439	CCCTGGGCCTATCCTAGA	hsa-miR-331-3p
ILMN_3168864	6.80e-01	3.18e-01	-1.002906	-5.9641	-0.0503745	TGTTCATGTAGATGTTTAAGC	hsa-miR-1206
ILMN_3168118	6.81e-01	3.19e-01	1.000892	-5.9661	0.0802809	GGCGGGGGCAGGTGTGTG	hsa-miR-1228*
ILMN_3167479	6.81e-01	3.20e-01	-0.998462	-5.9685	-0.0524147	CTGGAGACAGCGCTGAA		HS_81
ILMN_3168560	6.81e-01	3.20e-01	0.99815	-5.9688	0.1227351	GCATTCTTTCATTGGTTGG	hsa-miR-1179
ILMN_3168607	6.81e-01	3.21e-01	0.997298	-5.9696	0.0520014	AGGATGAGCAAAGAAAGTAGATT	hsa-miR-1255a
ILMN_3168794	6.81e-01	3.22e-01	-0.994906	-5.9719	-0.0675745	TAGGACACATGGTCTACTTCT	hsa-miR-1197
ILMN_3168771	6.81e-01	3.22e-01	-0.993463	-5.9733	-0.057997	GTGAGGACTCGGGAGGTGG	hsa-miR-1224-5p
ILMN_3167643	6.81e-01	3.23e-01	-0.99278	-5.974	-0.0282453	TAGCACCATTTGAAATCG	hsa-miR-29c
ILMN_3168537	6.81e-01	3.23e-01	-0.992414	-5.9743	-0.1003934	AAAAGTAATTGCGAGTTTTACC	hsa-miR-548a-5p
ILMN_3167393	6.81e-01	3.23e-01	-0.991469	-5.9753	-0.0724668	ATTACATGGCCAATCTC	hsa-miR-496
ILMN_3167277	6.88e-01	3.28e-01	-0.981482	-5.9849	-0.0734086	TGAGAAGGCACAGCTTG		HS_242
ILMN_3167429	6.88e-01	3.28e-01	-0.981243	-5.9851	-0.0475399	TCTGTGAGACCAAAGAACTAC		HS_99.1
ILMN_3168854	6.88e-01	3.29e-01	0.980493	-5.9858	0.0430249	ACGGGTTCCGGCAGAC	hsa-miR-1292
ILMN_3168644	6.88e-01	3.29e-01	0.97935	-5.9869	0.2059548	AACAAATCACAGTCTGCCATA	hsa-miR-7-1*
ILMN_3167656	6.91e-01	3.32e-01	-0.973525	-5.9925	-0.0384232	ACGCTCATGCACACACC	hsa-miR-574-3p
ILMN_3168708	6.91e-01	3.33e-01	-0.972277	-5.9937	-0.1897986	TATACAATCTACTGTCTTTC	hsa-let-7a*
ILMN_3168813	6.91e-01	3.34e-01	0.970677	-5.9952	0.1023322	CCATTACACTACCCTGCCTC	hsa-miR-885-5p
ILMN_3167907	6.91e-01	3.34e-01	-0.970157	-5.9957	-0.0424793	ACCTGCTGAGCTCCTGG		HS_208
ILMN_3167034	6.91e-01	3.34e-01	0.969395	-5.9964	0.0406894	CAGGTTCTCACCCTCTCTA	hsa-miR-657
ILMN_3168017	6.91e-01	3.35e-01	0.967575	-5.9981	0.0790089	GGCGAGGAGGCCCTTTA		HS_114
ILMN_3167357	6.91e-01	3.37e-01	-0.963678	-6.0018	-0.0389288	AGCCAGTGTCCAGGTTCT		HS_264.1
ILMN_3168766	6.91e-01	3.37e-01	0.963485	-6.002	0.131664	TAGAGGAGATGGCGCAG	hsa-miR-877
ILMN_3168839	6.91e-01	3.37e-01	-0.963032	-6.0024	-0.0525624	GGACCAAGATGAGCCCT	hsa-miR-1286
ILMN_3168601	6.91e-01	3.38e-01	-0.961615	-6.0037	-0.0756183	AGAGTCTTGTGATGTCTTGC	hsa-miR-924
ILMN_3167672	6.91e-01	3.38e-01	0.961284	-6.004	0.0610158	TGGATTTCTTTGTGAATCA	hsa-miR-876-5p
ILMN_3168858	6.91e-01	3.39e-01	-0.959563	-6.0056	-0.1103859	GGTTCCTGGCATGCTGATTT	hsa-miR-23b*
ILMN_3168747	6.91e-01	3.39e-01	-0.95892	-6.0062	-0.0538018	GATGATGCTGCTGATGC	hsa-miR-1322
ILMN_3168579	6.91e-01	3.39e-01	0.958828	-6.0063	0.1373715	CGTGGCTTTCGATTGTTAC	hsa-miR-132*
ILMN_3168717	6.91e-01	3.40e-01	-0.95787	-6.0072	-0.0342962	CTGAGCCATTCTGAGCCT	hsa-miR-1200
ILMN_3168144	6.93e-01	3.42e-01	-0.953329	-6.0115	-0.0546303	AAGCAGCTGCCTCTGAG	hsa-miR-646
ILMN_3167669	6.93e-01	3.42e-01	-0.953207	-6.0116	-0.0419453	CCTAGTAGGTGTCCAGTAAGT	hsa-miR-325
ILMN_3168878	6.93e-01	3.43e-01	0.952756	-6.012	0.0498179	TTGGGACATACTTATGCTAAA	hsa-miR-1302
ILMN_3168425	6.93e-01	3.43e-01	0.951664	-6.013	0.0817403	ACGTCATCGTTGTCATCG	hsa-miR-598
ILMN_3168233	6.95e-01	3.45e-01	-0.948415	-6.016	-0.0522398	AGGCCAAGTGCGCTGTGC		HS_152
ILMN_3168903	6.95e-01	3.45e-01	0.947339	-6.017	0.1966874	TTCACTGGAGTTTGTTTCAAT		solexa-539-2056
ILMN_3168834	6.96e-01	3.46e-01	-0.945261	-6.0189	-0.0488082	AGGCAGTAGATTGAAT	hsa-miR-1827
ILMN_3168604	6.98e-01	3.48e-01	0.941393	-6.0225	0.0487696	CCTGATTAAACACATGCTCTG	hsa-miR-1201
ILMN_3167035	6.98e-01	3.49e-01	-0.939213	-6.0245	-0.0235228	TAGCACCATCTGAAATCG	hsa-miR-29a
ILMN_3167622	6.98e-01	3.51e-01	0.936291	-6.0272	0.0575942	GGAAAGGGACGAAGAGG		HS_138
ILMN_3166940	6.98e-01	3.52e-01	-0.934948	-6.0284	-0.1258378	TATTGCTTAAGAATACGCG	hsa-miR-137
ILMN_3168751	6.98e-01	3.53e-01	-0.932945	-6.0302	-0.0541845	GCCCAAAGGTGAATTTTTT	hsa-miR-186*
ILMN_3168634	6.98e-01	3.53e-01	-0.931615	-6.0314	-0.0411659	TCCGTCAAGCACCATG	hsa-miR-218-1*
ILMN_3167824	6.98e-01	3.53e-01	0.931299	-6.0317	0.0610857	TGTCACTCGGCTCGGCCCACT	hsa-miR-668
ILMN_3168866	6.98e-01	3.54e-01	-0.930861	-6.0321	-0.1148519	TTATAAAGCAATGAGACTGATT	hsa-miR-340
ILMN_3167491	6.98e-01	3.54e-01	-0.930861	-6.0321	-0.061159	CAGTGAACCGGTCTCTTTC	hsa-miR-128b:9.1
ILMN_3167416	6.98e-01	3.54e-01	0.930251	-6.0327	0.0543849	GTGCACATCCCTGCTAC		HS_73.1
ILMN_3167686	6.98e-01	3.54e-01	0.929315	-6.0335	0.1045243	TGGGCAGGGCTTCTGAG	hsa-miR-612
ILMN_3168213	6.98e-01	3.57e-01	-0.925389	-6.0371	-0.0389995	CCGTAGATCCGATCTTGT	hsa-miR-99a
ILMN_3167052	6.98e-01	3.57e-01	-0.923597	-6.0387	-0.1043222	ACAAACATGGTGCACTTC	hsa-miR-495
ILMN_3168909	6.98e-01	3.58e-01	-0.923015	-6.0392	-0.0561578	AGTAATCACTGTTTTTGC		solexa-7111-119
ILMN_3167208	6.98e-01	3.58e-01	0.922524	-6.0397	0.133998	AGTGCTTCCATGTTTTAGTAG	hsa-miR-302b
ILMN_3168677	6.98e-01	3.59e-01	-0.92082	-6.0412	-0.0508208	AGTGGGGCTGCTGTTATC	hsa-miR-194*
ILMN_3167503	6.98e-01	3.59e-01	-0.920523	-6.0415	-0.0395922	AGGGTGTTTCTCTCATCTC	hsa-miR-609
ILMN_3168322	6.98e-01	3.59e-01	-0.920515	-6.0415	-0.101475	ACTTTAACATGGAAGTGCTT	hsa-miR-302b*
ILMN_3167047	6.98e-01	3.59e-01	-0.920085	-6.0419	-0.0425764	GGTGAGAGGCGGAGGAG		HS_139
ILMN_3167659	6.99e-01	3.60e-01	-0.918018	-6.0437	-0.1125823	AAACCGTCTAGTTACAGTTGT	hsa-miR-1537
ILMN_3167874	6.99e-01	3.61e-01	-0.916305	-6.0453	-0.1122828	TATGGCTTTTCATTCCTAT	hsa-miR-135b
ILMN_3168775	6.99e-01	3.62e-01	-0.915734	-6.0458	-0.0685865	TGGGTACGGCCCAGTG	hsa-miR-1225-5p
ILMN_3168559	6.99e-01	3.63e-01	-0.912512	-6.0487	-0.047408	AAGATGTGGAAAAATTGGAATC	hsa-miR-576-3p
ILMN_3168166	6.99e-01	3.63e-01	0.912216	-6.0489	0.0898726	CATACACGGCTCTCCTCT	hsa-miR-485-3p
ILMN_3168018	6.99e-01	3.64e-01	0.911708	-6.0494	0.032029	TGTCTACTACTGGAGACA	hsa-miR-934
ILMN_3168175	6.99e-01	3.64e-01	-0.911689	-6.0494	-0.0605243	ATCAGCAAACATTTATTGTGT	hsa-miR-545:9.1
ILMN_3168395	7.01e-01	3.67e-01	0.906179	-6.0543	0.0642803	AATCCCATGGTGCCTTC	hsa-miR-605
ILMN_3167242	7.01e-01	3.67e-01	-0.906057	-6.0544	-0.0596951	CTGAAGTGATGTGTAACTGATC	hsa-miR-573
ILMN_3168555	7.01e-01	3.67e-01	-0.905493	-6.0549	-0.1148843	AACCATCGACCGTTGAGT	hsa-miR-181c*
ILMN_3168755	7.01e-01	3.67e-01	0.904564	-6.0557	0.1177843	TGGTTTCATATGGTGGTTTAGA	hsa-miR-29b-1*
ILMN_3167590	7.01e-01	3.68e-01	0.902557	-6.0575	0.1520147	TCCGTCGCAGCAGTCGCTG		HS_91.1
ILMN_3168486	7.01e-01	3.69e-01	-0.902385	-6.0576	-0.0308593	GCTAGCAACAGCGCTTA	hsa-miR-621
ILMN_3166996	7.02e-01	3.70e-01	-0.900565	-6.0592	-0.0513186	GAGTTGGCCATCTGAGTG	hsa-miR-571
ILMN_3168282	7.05e-01	3.72e-01	0.896528	-6.0628	0.1795065	TAAGGTGCATCTAGTGCAGA	hsa-miR-18a
ILMN_3166953	7.15e-01	3.78e-01	0.884637	-6.0731	0.038698	AGGTATAGGGCATGGGAA	hsa-miR-202
ILMN_3168740	7.16e-01	3.79e-01	0.882797	-6.0747	0.1625481	GAAAGCGCTTCTCTTTAGAGG	hsa-miR-518f
ILMN_3168674	7.18e-01	3.81e-01	-0.878704	-6.0782	-0.0631121	CACCACCGTGTCTGAC	hsa-miR-220b
ILMN_3168358	7.18e-01	3.81e-01	-0.878236	-6.0786	-0.0473521	CTTCTTGTGCTCTAGGATTG	hsa-miR-578
ILMN_3166959	7.23e-01	3.85e-01	-0.872164	-6.0838	-0.2391417	TCTCCAAAAGAAAGCACTT	hsa-miR-515-5p
ILMN_3168272	7.23e-01	3.85e-01	0.871094	-6.0847	0.2215137	ATTCTGCATTTTTAGCAAGT	hsa-miR-544
ILMN_3168315	7.23e-01	3.86e-01	-0.86975	-6.0859	-0.0697176	CCAGATCCCCGCGCGGCCCCA		HS_166.1
ILMN_3167769	7.31e-01	3.91e-01	0.860973	-6.0933	0.0291958	AAAGTGCTGTTCGTGCAG	hsa-miR-93
ILMN_3167392	7.37e-01	3.94e-01	0.854476	-6.0988	0.0439307	TGCCTTGAGTGTAGGACC	hsa-miR-532-5p
ILMN_3167462	7.39e-01	3.97e-01	-0.849925	-6.1026	-0.0238773	CTGGCCGGAGCCCTTGGG		HS_21
ILMN_3166952	7.39e-01	3.97e-01	-0.849725	-6.1027	-0.0327796	ATTGGAATCCCCGCTAG		HS_211
ILMN_3167336	7.39e-01	3.98e-01	-0.847973	-6.1042	-0.056922	TGGGGGCTTTCGGGCT	hsa-miR-637
ILMN_3168765	7.39e-01	3.99e-01	0.845889	-6.1059	0.1863977	GGTGGCCCGGCCGTGCCTG	hsa-miR-663b
ILMN_3167848	7.39e-01	3.99e-01	0.845671	-6.1061	0.1085872	CACACACTGCAATTACTTTTG	hsa-miR-603
ILMN_3168746	7.39e-01	3.99e-01	-0.845542	-6.1062	-0.0386083	TGGCAGCAAATTCTGAAA	hsa-miR-1272
ILMN_3168608	7.39e-01	4.00e-01	-0.844101	-6.1074	-0.054726	GGCATTGACTTCTCACTAGCT	hsa-miR-1256
ILMN_3167087	7.40e-01	4.01e-01	-0.842407	-6.1088	-0.0484489	CTTAGCCAAAGTACAGGTGTA		HS_177
ILMN_3167360	7.40e-01	4.03e-01	0.839543	-6.1111	0.1189072	TATTGCACTCGTCCCGG	hsa-miR-92b
ILMN_3168885	7.40e-01	4.03e-01	0.839393	-6.1113	0.1235847	TTTTCATTATTGCTCCTGACC	hsa-miR-335*
ILMN_3168132	7.43e-01	4.05e-01	-0.835906	-6.1141	-0.2196856	CTCGGGCGGCGGGAGGAG		HS_17
ILMN_3167865	7.43e-01	4.06e-01	-0.833005	-6.1165	-0.0445378	TAAAGTGCTGACAGTGCA	hsa-miR-106b
ILMN_3167469	7.43e-01	4.08e-01	0.830665	-6.1184	0.0578868	AGGGAAAATTCTGGAATGT		HS_60
ILMN_3168736	7.43e-01	4.08e-01	-0.830339	-6.1187	-0.0477222	CTTATGCAAGATTCCCTTCTAC	hsa-miR-491-3p
ILMN_3168825	7.43e-01	4.08e-01	-0.829809	-6.1191	-0.0463147	TCTATACAGACCCTGGCTTTT	hsa-miR-1284
ILMN_3167818	7.43e-01	4.08e-01	-0.829376	-6.1194	-0.1180541	TCTTGGAGTAGGTCATTGG	hsa-miR-432
ILMN_3167472	7.43e-01	4.09e-01	-0.828367	-6.1202	-0.2160527	TATTGCACATTACTAAGTTGC	hsa-miR-32
ILMN_3168558	7.43e-01	4.10e-01	0.827477	-6.121	0.1311463	AAGACGGGAGGAAAGAAGG	hsa-miR-483-5p
ILMN_3168823	7.46e-01	4.12e-01	-0.823701	-6.124	-0.0639982	TCGTTTGCCTTTTTCTGC	hsa-miR-1282
ILMN_3168655	7.46e-01	4.13e-01	-0.821403	-6.1259	-0.0924686	CAATTTAGTGTGTGTGATAT	hsa-miR-32*
ILMN_3168198	7.46e-01	4.13e-01	0.820829	-6.1263	0.0637621	CTGGCCCTCTCTGCCCTT	hsa-miR-328
ILMN_3168092	7.47e-01	4.15e-01	0.817638	-6.1289	0.0615701	GCTACCATCAGGGAAGAG		HS_217
ILMN_3167249	7.47e-01	4.15e-01	-0.817577	-6.1289	-0.08212	TTGGCGCCGGCAATGGCAGGA		HS_56
ILMN_3167893	7.48e-01	4.17e-01	0.814832	-6.1311	0.0267442	CTCATACCCCATGGTTTC	hsa-miR-767-3p
ILMN_3168651	7.48e-01	4.17e-01	-0.814748	-6.1312	-0.0536767	CAAGTCTTATTTGAGCACCTGT	hsa-miR-1264
ILMN_3168589	7.48e-01	4.18e-01	-0.81299	-6.1326	-0.0724132	ACTGATTTCTTTTGGTGTTCAG	hsa-miR-29a*
ILMN_3167461	7.48e-01	4.18e-01	0.812315	-6.1331	0.0320075	TCTCGCTGGGGCCTCC	hsa-miR-720
ILMN_3167505	7.49e-01	4.20e-01	-0.809863	-6.1351	-0.0343401	GCGGAGGAGCGGATGGCA		HS_78
ILMN_3167085	7.61e-01	4.27e-01	0.796955	-6.1452	0.075199	TTGGCTCTGGTGGTGAT		HS_303_b
ILMN_3168224	7.64e-01	4.29e-01	-0.7934	-6.148	-0.0735796	GTGAGTCTCTAAGAAAAGAGGA	hsa-miR-627
ILMN_3168257	7.64e-01	4.30e-01	-0.792279	-6.1489	-0.0522986	ATTCATTGCTGTCGGTGG	hsa-miR-181b
ILMN_3167956	7.65e-01	4.31e-01	0.78984	-6.1507	0.0786553	ACATTACACGGTCGACCT	hsa-miR-323-3p
ILMN_3167878	7.65e-01	4.33e-01	-0.786523	-6.1533	-0.1204839	TTGTCCTTGCTGTTTGG		HS_42
ILMN_3168622	7.65e-01	4.33e-01	0.786262	-6.1535	0.0457505	GCAGGTTTGCATCCAGC	hsa-miR-19b-1*
ILMN_3168635	7.65e-01	4.33e-01	0.785946	-6.1537	0.0457949	TAGGGCTAAAAGCCATGG	hsa-miR-135b*
ILMN_3167977	7.65e-01	4.34e-01	-0.785048	-6.1544	-0.0421124	AAGCCAGGGGGCGTTTTT	hsa-miR-498
ILMN_3168044	7.68e-01	4.38e-01	0.778506	-6.1594	0.0650055	GAAAACCGTCTAGTTACAGTT		HS_92
ILMN_3167958	7.68e-01	4.38e-01	0.778402	-6.1595	0.0261096	AAAAGAACATGGGTTGAG		HS_124
ILMN_3167526	7.68e-01	4.38e-01	-0.778295	-6.1596	-0.0390803	TCCTGTCTGTTCTCCCC		HS_101
ILMN_3167452	7.68e-01	4.38e-01	-0.778266	-6.1596	-0.0438523	AGACTTCCCATTTGAAGGT	hsa-miR-617
ILMN_3167132	7.70e-01	4.40e-01	-0.774681	-6.1624	-0.0695431	TCGTGCATCCCTTTAGAG	hsa-miR-517a,hsa-miR-517b
ILMN_3168632	7.71e-01	4.41e-01	-0.772442	-6.164	-0.0290133	TGGGTGAATTTGTAGAAGGAT	hsa-miR-1262
ILMN_3168186	7.72e-01	4.42e-01	-0.770902	-6.1652	-0.0397357	AAGTGCATCCTTTTAGAGGT	hsa-miR-519b-3p
ILMN_3168474	7.74e-01	4.44e-01	-0.768014	-6.1674	-0.0392552	GGAAGCTGGGCTGAGAG		HS_167.1
ILMN_3167054	7.75e-01	4.45e-01	-0.765762	-6.1691	-0.0434273	CTCTCTGGTGACTGGACC		HS_49
ILMN_3168269	7.76e-01	4.46e-01	0.763835	-6.1705	0.0348003	GGAGAGGGAAAAGAAAAG		HS_65
ILMN_3168504	7.78e-01	4.48e-01	-0.760651	-6.1729	-0.0769893	TCTCTGTGATCCTAGCTT		HS_228.1
ILMN_3168738	7.78e-01	4.50e-01	-0.75798	-6.1749	-0.0501313	GCACCTAGCAAGCACTCA	hsa-miR-1271
ILMN_3167886	7.78e-01	4.50e-01	0.757348	-6.1753	0.0414587	CTGGGTGAGAGCGGGAG		HS_35
ILMN_3168908	7.78e-01	4.51e-01	0.756725	-6.1758	0.0386959	ACAACATTAAACCACCCGA		solexa-6676-127
ILMN_3168171	7.78e-01	4.51e-01	-0.75543	-6.1768	-0.0510586	GAAGCCATGAGGTGAGA		HS_40
ILMN_3167088	7.79e-01	4.53e-01	0.753241	-6.1784	0.1493122	AGGCGGGGCGCCGCGG	hsa-miR-663
ILMN_3167396	7.80e-01	4.54e-01	-0.750772	-6.1802	-0.0392409	CACTGCTCCTGGTGCTG		HS_71.1
ILMN_3168617	7.80e-01	4.55e-01	0.750201	-6.1806	0.0671649	ATTGGAGGGTTTGAGCAG	hsa-miR-616
ILMN_3168225	7.86e-01	4.58e-01	-0.743968	-6.1852	-0.0447689	CAAAGAGGAAGGTCCCAT	hsa-miR-583
ILMN_3167428	7.86e-01	4.59e-01	-0.742028	-6.1866	-0.0837308	GTTCAAATCCAGATCTATAAC	hsa-miR-607
ILMN_3168707	7.86e-01	4.60e-01	0.740377	-6.1878	0.0404409	GTGAGGGACAGAACCAGG	hsa-miR-921
ILMN_3168590	7.86e-01	4.61e-01	0.739376	-6.1885	0.117871	ACTGCATTATGAGCACTTAAAG	hsa-miR-20a*
ILMN_3167251	7.86e-01	4.62e-01	0.738248	-6.1893	0.0330265	CCTCGGCCCCTCCCTACCCTG		HS_55
ILMN_3168640	7.86e-01	4.62e-01	-0.737456	-6.1899	-0.1516725	CAAACCACACTGTGGTGTTAG	hsa-miR-497*
ILMN_3168476	7.91e-01	4.66e-01	0.731436	-6.1942	0.0426254	ATTGCACTTGTCTCGGTC	hsa-miR-25
ILMN_3167253	7.94e-01	4.68e-01	-0.727817	-6.1968	-0.0248781	AACGGAATCCCAAAAGCA	hsa-miR-191
ILMN_3168195	7.98e-01	4.71e-01	0.723081	-6.2002	0.0328459	GACTGCCTCCCTGCTGT		HS_265.1
ILMN_3168701	8.03e-01	4.75e-01	-0.717184	-6.2043	-0.0423663	CTTACCCAGCAGTGTTTGG	hsa-miR-200c*
ILMN_3167993	8.04e-01	4.76e-01	0.714832	-6.206	0.0585391	CTGCCCTCTTCCTCCAG		HS_157
ILMN_3168721	8.05e-01	4.77e-01	-0.712471	-6.2076	-0.0202386	CTGCAATGTAAGCACTTCTTAC	hsa-miR-106a*
ILMN_3167455	8.09e-01	4.81e-01	-0.706925	-6.2115	-0.0202965	GTAAACATCCTCGACTGGA	hsa-miR-30a
ILMN_3168310	8.09e-01	4.81e-01	0.706148	-6.212	0.1044594	CAGCCCGGATCCCAGCCCACT		HS_5.1
ILMN_3167275	8.10e-01	4.83e-01	-0.704149	-6.2134	-0.0345411	ACACGGGCGACAGCTG	hsa-miR-602
ILMN_3167046	8.11e-01	4.84e-01	-0.702612	-6.2145	-0.0476971	ACAGCAGGCACAGACAGG	hsa-miR-214
ILMN_3168509	8.20e-01	4.90e-01	0.692147	-6.2216	0.2983994	CATAAAGTAGAAAGCACTAC	hsa-miR-142-5p
ILMN_3167484	8.21e-01	4.91e-01	-0.690492	-6.2227	-0.0979566	AAGTGTGCCGTGGTGTG	hsa-miR-595
ILMN_3167389	8.21e-01	4.92e-01	0.68905	-6.2237	0.0292588	CAGGCTGGGACCACTCT		HS_82.1
ILMN_3167228	8.21e-01	4.93e-01	0.687475	-6.2248	0.2105758	CTGAGGGGGGAAAAAA		solexa-9081-91
ILMN_3167373	8.21e-01	4.93e-01	-0.687229	-6.225	-0.032064	AGCTCGGTCTGAGGCCCC	hsa-miR-423-3p
ILMN_3168313	8.24e-01	4.97e-01	0.681169	-6.229	0.0670761	TCTCCAGCTGGGACCCT		HS_109
ILMN_3168008	8.24e-01	4.97e-01	-0.680788	-6.2293	-0.0324467	TTGGTTCAGGGAGGGTC	hsa-miR-659
ILMN_3167030	8.24e-01	5.01e-01	-0.675614	-6.2327	-0.0318913	CAAGAACCTCAGTTGCTTT	hsa-miR-548b-3p
ILMN_3167801	8.24e-01	5.01e-01	-0.674699	-6.2333	-0.0815489	ACACTGTCTGGTAACGATGT	hsa-miR-200a
ILMN_3168733	8.24e-01	5.02e-01	-0.673938	-6.2338	-0.0440508	GTTGCCACTAACCTCAACCT	hsa-miR-744*
ILMN_3168194	8.24e-01	5.02e-01	0.673419	-6.2342	0.0693823	CTCTAGAGGGAAGCACTTT	hsa-miR-518f*,hsa-miR-518d-5p,hsa-miR-520c-5p,hsa-miR-526a
ILMN_3167227	8.24e-01	5.02e-01	-0.673149	-6.2343	-0.2833543	GATTGACATGGACAAT		solexa-3277-272
ILMN_3168819	8.24e-01	5.03e-01	0.671193	-6.2356	0.0349378	TCGAGGAGCTCACAGTCTAG	hsa-miR-151-5p
ILMN_3168758	8.24e-01	5.04e-01	-0.670705	-6.2359	-0.0503464	GGCTACAACACAGGACCC	hsa-miR-187*
ILMN_3168631	8.24e-01	5.04e-01	-0.670541	-6.2361	-0.0465165	ATGGATAAGGCTTTGGCT	hsa-miR-1261
ILMN_3168840	8.24e-01	5.04e-01	-0.670335	-6.2362	-0.1370639	CTAAATGCCCCTTCTGGC	hsa-miR-18b*
ILMN_3168841	8.24e-01	5.04e-01	-0.670083	-6.2364	-0.0461367	GCCCTGTGGACTCAGTTC	hsa-miR-146b-3p
ILMN_3168073	8.24e-01	5.05e-01	-0.669312	-6.2369	-0.0545772	CAAAGAATTCTCCTTTTGG	hsa-miR-186
ILMN_3168678	8.24e-01	5.05e-01	0.667857	-6.2378	0.0784295	CAGTTACCGCTTCCGCTAC	hsa-miR-935
ILMN_3168208	8.24e-01	5.06e-01	-0.667168	-6.2383	-0.0749276	AAAGCACACGGCCTGCAG	hsa-miR-330-3p
ILMN_3167807	8.25e-01	5.07e-01	-0.665158	-6.2396	-0.057367	TGCCTGGGTCTCTGGC	hsa-miR-661
ILMN_3168389	8.27e-01	5.09e-01	-0.662382	-6.2414	-0.0200224	TCCCTGAGACCCTAACTT	hsa-miR-125b
ILMN_3168097	8.30e-01	5.12e-01	0.657133	-6.2448	0.0201525	GAGGGAAGTAGGTCCGTT	hsa-miR-658
ILMN_3167049	8.30e-01	5.13e-01	0.656629	-6.2451	0.045778	GCTGCCTTGTGTTGATC		HS_153
ILMN_3168294	8.30e-01	5.13e-01	-0.655253	-6.246	-0.0339755	TACTGCCTGGTAATGATGA	hsa-miR-200b
ILMN_3167948	8.30e-01	5.14e-01	0.654953	-6.2462	0.1205739	TAAGGTGCATCTAGTGCAGT	hsa-miR-18b
ILMN_3168165	8.30e-01	5.15e-01	-0.6525	-6.2477	-0.0237923	CTCACACAGAAATCGCAC	hsa-miR-342-3p
ILMN_3167854	8.30e-01	5.16e-01	-0.651966	-6.2481	-0.0565374	GAGAAGGTGGATGGGGG		HS_168
ILMN_3168455	8.31e-01	5.17e-01	0.65022	-6.2492	0.0304699	TCCAGTACCACGTGTCAG	hsa-miR-770-5p
ILMN_3167124	8.32e-01	5.18e-01	-0.64834	-6.2504	-0.0341872	CTGCGCTTGGATTTCGTC	hsa-miR-191*
ILMN_3167460	8.33e-01	5.20e-01	0.645701	-6.2521	0.0286532	GCTGCCATTGATCAAAC		HS_69
ILMN_3168812	8.33e-01	5.20e-01	-0.644774	-6.2527	-0.03521	TCCAGTGCCCTCCTCTCC	hsa-miR-1825
ILMN_3168477	8.33e-01	5.21e-01	-0.643209	-6.2537	-0.0605343	TATACAAGGGCAAGCTCTC	hsa-miR-381
ILMN_3167398	8.33e-01	5.23e-01	-0.641049	-6.255	-0.0260111	GTTCCTTGTCCGTCCTT		HS_57.1
ILMN_3166990	8.33e-01	5.23e-01	0.640689	-6.2552	0.0255802	TGAGGTAGTAGTTTGAATG		HS_179
ILMN_3168850	8.33e-01	5.23e-01	0.640223	-6.2555	0.0302612	AGTCCAGGAATCTGCATTTT	hsa-miR-1289
ILMN_3168453	8.33e-01	5.24e-01	0.639382	-6.2561	0.0399713	CCTGACCTCACTCCCGC		HS_9
ILMN_3168398	8.34e-01	5.25e-01	-0.637482	-6.2572	-0.0416457	AGAAGCTGGCGTTCGGAG		HS_186
ILMN_3167805	8.34e-01	5.27e-01	0.634513	-6.2591	0.0796624	TCGTACAGGGTCATCCAC	hsa-miR-487b
ILMN_3168339	8.34e-01	5.27e-01	0.634257	-6.2593	0.0240156	AAGTGTGCAGGGCACTG	hsa-miR-648
ILMN_3168597	8.34e-01	5.28e-01	-0.633515	-6.2597	-0.0351712	GAATTGTGGCTGGACATCT	hsa-miR-219-2-3p
ILMN_3168353	8.34e-01	5.28e-01	-0.632539	-6.2603	-0.0414424	TCGCGGAGGGGAGGAGAC		HS_38.1
ILMN_3167303	8.34e-01	5.29e-01	0.631377	-6.261	0.0230871	ACATAGCGAGACCCCGT		solexa-3927-221
ILMN_3166941	8.35e-01	5.30e-01	-0.629486	-6.2622	-0.090481	ACATAGAGGAAATTCCACG	hsa-miR-376c
ILMN_3168901	8.37e-01	5.32e-01	-0.62674	-6.2639	-0.1206083	TGGATATGATGACTGATTACCTG		solexa-51-13984
ILMN_3168350	8.40e-01	5.35e-01	-0.621643	-6.267	-0.0632841	GTGCTTCCCTTTAGAGTGT	hsa-miR-520g
ILMN_3167884	8.40e-01	5.36e-01	-0.620792	-6.2675	-0.0296315	CGCTTCCCTTCAGAGTGT	hsa-miR-518e:9.1
ILMN_3168759	8.40e-01	5.37e-01	0.619754	-6.2682	0.0980948	GGGAGCCAGGAAGTATTG	hsa-miR-505*
ILMN_3167152	8.40e-01	5.37e-01	-0.618851	-6.2687	-0.0264767	TGGAGAGAAAGGCAGTTC	hsa-miR-185
ILMN_3167533	8.40e-01	5.38e-01	0.618064	-6.2692	0.0489934	CAGGGCAGCTTCACCTG		HS_174.1
ILMN_3168001	8.43e-01	5.41e-01	0.613589	-6.2719	0.073579	CTCCAGAGGGAAGTACTTTC	hsa-miR-520a-5p
ILMN_3168603	8.43e-01	5.42e-01	-0.611948	-6.2729	-0.0397356	GCAGAAGCAGGGAGGTTC	hsa-miR-298
ILMN_3168627	8.43e-01	5.42e-01	-0.610761	-6.2736	-0.0829137	ATATTACCATTAGCTCATCTTT	hsa-miR-556-3p
ILMN_3167229	8.43e-01	5.43e-01	-0.60996	-6.2741	-0.0675342	TTTGTTCGTTCGGCTCGC	hsa-miR-375
ILMN_3167741	8.43e-01	5.45e-01	0.607237	-6.2757	0.0693004	TGGGCCGCAGAACATG	hsa-miR-654-5p
ILMN_3168022	8.43e-01	5.45e-01	0.607197	-6.2757	0.0619776	ATCTCCGGGGTCTTGGT	hsa-miR-769-3p
ILMN_3167991	8.43e-01	5.46e-01	-0.606099	-6.2764	-0.055329	TTAATATCGGACAACCATTG	hsa-miR-889
ILMN_3168336	8.43e-01	5.46e-01	-0.605881	-6.2765	-0.0825601	GTGTCTGCTTCCTGTGG	hsa-miR-632
ILMN_3168392	8.44e-01	5.47e-01	0.604092	-6.2776	0.0526014	AATGTTGGGTGAACGGC		HS_189.1
ILMN_3168600	8.44e-01	5.49e-01	0.601457	-6.2791	0.0383204	GAGGTTGCCCTTGGTGAA	hsa-miR-377*
ILMN_3167617	8.44e-01	5.49e-01	0.601137	-6.2793	0.0590309	GTGCTTCCTTTTAGAGGG	hsa-miR-520b,hsa-miR-520c-3p,hsa-miR-520f
ILMN_3168891	8.44e-01	5.50e-01	0.599815	-6.2801	0.1608792	ACTCTGGACTCTGAATC		solexa-2683-338
ILMN_3168665	8.44e-01	5.51e-01	-0.598466	-6.2809	-0.0466771	CAATGATATTGTCAAA	hsa-miR-301b
ILMN_3168917	8.44e-01	5.51e-01	-0.598288	-6.281	-0.0246724	AATTACAGATTGTCTCAGAGAA		solexa-9029-92
ILMN_3168796	8.44e-01	5.53e-01	0.595047	-6.2829	0.0402846	TATACAAGGGCAGACTCTCTCT	hsa-miR-300
ILMN_3168381	8.44e-01	5.54e-01	-0.593563	-6.2838	-0.0426973	TGATGACACTGGCAATT		HS_84
ILMN_3168897	8.44e-01	5.54e-01	-0.592951	-6.2841	-0.0237779	GCCTGCAGGAACTGGTAG		solexa-3695-237
ILMN_3167666	8.44e-01	5.54e-01	-0.592942	-6.2841	-0.0295986	CCACACCGTATCTGACAC	hsa-miR-220a
ILMN_3167141	8.44e-01	5.54e-01	-0.592634	-6.2843	-0.1160062	CAGTCTGCTGAGGTTGG	hsa-miR-622
ILMN_3167696	8.44e-01	5.55e-01	0.591875	-6.2847	0.0301863	GGAATGTTCCTTCTTTGC	hsa-miR-613
ILMN_3167823	8.44e-01	5.56e-01	0.590195	-6.2857	0.1108534	TATGGCTTTTTATTCCTATG	hsa-miR-135a
ILMN_3168649	8.45e-01	5.57e-01	0.588848	-6.2865	0.0521871	CTCGTGTCTGTGGGTCCG	hsa-miR-99b*
ILMN_3167915	8.45e-01	5.58e-01	-0.587737	-6.2871	-0.1065875	ATCATAGAGGAAAATCCATG	hsa-miR-376b
ILMN_3167678	8.46e-01	5.59e-01	0.585368	-6.2885	0.0160839	CTGGGAGGGAGAAGAAA		HS_159
ILMN_3168499	8.49e-01	5.62e-01	-0.581376	-6.2908	-0.0360774	TGCAAAGGGAAGCCCTTT	hsa-miR-518a-5p,hsa-miR-527
ILMN_3167802	8.49e-01	5.63e-01	-0.579565	-6.2918	-0.0495917	GGGAGCGGGAATGGATA		HS_94
ILMN_3167521	8.49e-01	5.65e-01	-0.577658	-6.2929	-0.0506738	GCGTGCGCCGGCCGGC	hsa-miR-560:9.1
ILMN_3168912	8.49e-01	5.66e-01	-0.575201	-6.2943	-0.0743474	GCGAGACCTCAACTCTACAAT		solexa-7764-108
ILMN_3167403	8.49e-01	5.67e-01	0.573523	-6.2952	0.0380104	AAAAGCTGGGTTGAGAGG	hsa-miR-320d,hsa-miR-320b,hsa-miR-320a,hsa-miR-320c
ILMN_3168060	8.49e-01	5.68e-01	0.572986	-6.2955	0.0270491	GACCCTGGGGCAGGAAG		HS_4.1
ILMN_3168711	8.49e-01	5.68e-01	-0.572873	-6.2956	-0.0439889	ATACGGCCTCCTAGCTTTC	hsa-let-7e*
ILMN_3168875	8.49e-01	5.69e-01	0.57168	-6.2963	0.0749386	TTGAGAAGGAGGCTGCTG	hsa-miR-1300
ILMN_3167996	8.49e-01	5.69e-01	0.57057	-6.2969	0.0607711	TCAAGAGCAATAACGAAAA	hsa-miR-335
ILMN_3168811	8.49e-01	5.70e-01	-0.569781	-6.2973	-0.0261417	TCATATTGCTTCTTTC	hsa-miR-1279
ILMN_3168032	8.49e-01	5.70e-01	-0.569464	-6.2975	-0.0203038	CTCTAGGGAAGAGAAGGTTG		HS_283_b
ILMN_3168252	8.49e-01	5.71e-01	0.568402	-6.2981	0.0945528	ATCTGGAGGTAAGAAGCACT	hsa-miR-516b
ILMN_3168409	8.49e-01	5.72e-01	-0.567229	-6.2987	-0.0158684	TTCACAGTGGCTAAGTTCT	hsa-miR-27b
ILMN_3168463	8.49e-01	5.73e-01	-0.564869	-6.3001	-0.0236411	TGAGGTAGGAGGTTGTATA	hsa-let-7e
ILMN_3167580	8.49e-01	5.74e-01	-0.563782	-6.3007	-0.0229993	AGTGTGGCTTTCTTAGAGC	hsa-miR-644
ILMN_3168265	8.49e-01	5.74e-01	-0.563548	-6.3008	-0.0324652	GACCCACTCTTGGTTTCC	hsa-miR-551a
ILMN_3168412	8.49e-01	5.75e-01	0.562373	-6.3014	0.0585632	TCAACACTTGCTGGTTTC	hsa-miR-505
ILMN_3167757	8.49e-01	5.76e-01	0.56101	-6.3022	0.0989805	GCGCTTCTCTTTAGAGGA	hsa-miR-518f:9.1
ILMN_3167529	8.49e-01	5.76e-01	0.560895	-6.3022	0.087046	ATGGCACTGGTAGAATTCA	hsa-miR-183
ILMN_3168122	8.49e-01	5.76e-01	0.56023	-6.3026	0.1116052	CTGTCCCCATGTCATGA		HS_24
ILMN_3167313	8.50e-01	5.78e-01	0.557595	-6.3041	0.0288946	CCTGGGGAGTGGCTGGGGA		HS_200
ILMN_3167344	8.50e-01	5.79e-01	0.556621	-6.3046	0.0750081	CAGCATCAGTGATTTTGTT	hsa-miR-338-3p
ILMN_3168015	8.50e-01	5.79e-01	-0.555893	-6.305	-0.0364896	TGGTTGACCATAGAACATG	hsa-miR-380*
ILMN_3168147	8.53e-01	5.82e-01	-0.551401	-6.3074	-0.1104324	AAAGTGCTTCCCTTTAGAGT	hsa-miR-520h,hsa-miR-520g
ILMN_3168867	8.53e-01	5.82e-01	-0.551184	-6.3075	-0.0392702	TTCAAGTAATTCAGGTG	hsa-miR-1297
ILMN_3168676	8.53e-01	5.84e-01	-0.549626	-6.3084	-0.0714279	CCAGTATTAACTGTGCTGCTG	hsa-miR-16-1*
ILMN_3168797	8.53e-01	5.84e-01	-0.549233	-6.3086	-0.0393369	TATACCTCAGTTTTATCAGGTG	hsa-miR-875-5p
ILMN_3168528	8.55e-01	5.86e-01	-0.545653	-6.3105	-0.0310096	AAAGTAGCTGTACCATTTGC	hsa-miR-562
ILMN_3167091	8.56e-01	5.88e-01	0.542908	-6.312	0.0286822	CCTTCATTCCACCGGAGT	hsa-miR-205
ILMN_3168833	8.56e-01	5.89e-01	-0.54148	-6.3127	-0.0778999	GCCTCGACGACAGAGC	hsa-miR-339-3p
ILMN_3168031	8.56e-01	5.90e-01	0.540111	-6.3135	0.0329254	TCCAAAAGGGAGCACTTT	hsa-miR-519e*
ILMN_3167039	8.56e-01	5.90e-01	-0.539859	-6.3136	-0.0206201	ATGTATAAATGTATACACAC	hsa-miR-568
ILMN_3168744	8.56e-01	5.92e-01	-0.537685	-6.3148	-0.0144984	TGACACCTCTTTGGGTGA	hsa-miR-888*
ILMN_3168846	8.56e-01	5.92e-01	0.537376	-6.3149	0.0386449	CGGGGCTAGGGCTAAC	hsa-miR-744
ILMN_3168228	8.56e-01	5.95e-01	-0.532416	-6.3175	-0.0379713	TGCATATGTAGGATGTCCC	hsa-miR-448
ILMN_3168129	8.56e-01	5.96e-01	-0.531546	-6.318	-0.0299509	CCTCTAGATGGAAGCACTG	hsa-miR-517*
ILMN_3168712	8.56e-01	5.96e-01	-0.53084	-6.3183	-0.0308406	CTCAGTAGCCAGTGTAGATCCT	hsa-miR-222*
ILMN_3168852	8.56e-01	5.97e-01	-0.529567	-6.319	-0.0343593	GGCAGGGAGGCTGGGAGGGG	hsa-miR-1207-5p
ILMN_3168196	8.56e-01	5.97e-01	-0.529444	-6.3191	-0.1657173	CAGTTATCACAGTGCTGATG	hsa-miR-101*
ILMN_3168887	8.56e-01	5.99e-01	0.527778	-6.3199	0.0296538	GGTTCCATGGTGTAATG		solexa-15-44487
ILMN_3167509	8.56e-01	5.99e-01	0.52654	-6.3206	0.0285649	GTGGATCACGATGCAATT	hsa-miR-363*
ILMN_3168404	8.56e-01	6.00e-01	-0.526265	-6.3207	-0.0386314	CAGCTCCTATATGATGCCT	hsa-miR-337:9.1
ILMN_3167581	8.56e-01	6.00e-01	0.525106	-6.3213	0.0251042	TGCTTCCCTTTGGACTGT	hsa-miR-520a-3p
ILMN_3168533	8.56e-01	6.00e-01	-0.52501	-6.3214	-0.0312733	AAAAACTGAGACTACTTTTGCA	hsa-miR-548e
ILMN_3168545	8.56e-01	6.01e-01	-0.524905	-6.3214	-0.0311209	ACATTCGCGGTGCACTT	hsa-miR-543
ILMN_3167830	8.56e-01	6.01e-01	-0.523831	-6.322	-0.0288403	TGTGCAGTACTCACCCC		HS_79.1
ILMN_3167418	8.56e-01	6.03e-01	-0.522039	-6.3229	-0.0376922	GGTCCAGAGGGGAGATAG	hsa-miR-198
ILMN_3167997	8.56e-01	6.03e-01	-0.521981	-6.3229	-0.0166572	TCACATTGCCAGGGATTA	hsa-miR-23b
ILMN_3168641	8.56e-01	6.04e-01	-0.520262	-6.3238	-0.0325951	CAAAGGTATTTGTGGTTT	hsa-miR-548m
ILMN_3168884	8.56e-01	6.04e-01	-0.520197	-6.3238	-0.056735	TTTTGCAATATGTTCCTGAATA	hsa-miR-450b-5p
ILMN_3168305	8.56e-01	6.04e-01	0.520179	-6.3238	0.0931657	CAGCTGCCATGGGAAGA		HS_156
ILMN_3168232	8.60e-01	6.08e-01	-0.514261	-6.3268	-0.0258431	GAAATCGCTTCCCTTTG		HS_16
ILMN_3167465	8.60e-01	6.09e-01	-0.513444	-6.3273	-0.0396578	TTAGGATAAGCTTGACTTTTG	hsa-miR-651
ILMN_3168724	8.60e-01	6.09e-01	0.512542	-6.3277	0.109954	GCGCAAGCTACTGCCTTGCT	hsa-let-7i*
ILMN_3167215	8.61e-01	6.11e-01	-0.510284	-6.3288	-0.0500278	CCTGCTGGGGTGGAACCT	hsa-miR-370
ILMN_3168789	8.61e-01	6.12e-01	-0.509184	-6.3294	-0.0289546	CTGCAGACAGTGGCAA	hsa-miR-509-5p
ILMN_3167512	8.61e-01	6.12e-01	0.508088	-6.3299	0.0299918	TGGGTGGGTGGTGGGCTG		HS_135
ILMN_3166995	8.61e-01	6.13e-01	-0.507265	-6.3304	-0.0458502	ATGTCACTCGGCTCGGC		HS_215
ILMN_3168664	8.61e-01	6.14e-01	0.506144	-6.3309	0.0243053	GGTCGTCTTGCAGGGC	hsa-miR-431*
ILMN_3168704	8.61e-01	6.15e-01	-0.504846	-6.3316	-0.020972	TCACAGCGGACCTTGAT	hsa-miR-124*
ILMN_3168919	8.62e-01	6.16e-01	-0.503264	-6.3323	-0.0322108	GCTGAGCGCTGCCAGTC		solexa-9578-86
ILMN_3167538	8.69e-01	6.22e-01	-0.494191	-6.3368	-0.0288507	TTCCTCTCTGCCCCATA		HS_283_a
ILMN_3167197	8.69e-01	6.23e-01	-0.493217	-6.3373	-0.0209783	CACCTTGCCGGGGATTT		HS_36.1
ILMN_3167792	8.69e-01	6.23e-01	-0.492599	-6.3375	-0.0154975	CTCTCCCGAAGCTGTTC		HS_197
ILMN_3168687	8.69e-01	6.25e-01	-0.490658	-6.3385	-0.0249733	CCTCTGAAATTCAGTTCTTCAG	hsa-miR-146a*
ILMN_3168881	8.69e-01	6.25e-01	0.490505	-6.3386	0.0710935	GGCTCGCGTGGGTGTGT	hsa-miR-1180
ILMN_3168393	8.69e-01	6.26e-01	-0.488396	-6.3396	-0.0326571	GACCATGGGTTCTCATTG	hsa-miR-591
ILMN_3167527	8.69e-01	6.26e-01	0.488388	-6.3396	0.0150556	GGAGCTGTGGAAGCAGTA	hsa-miR-920
ILMN_3168851	8.69e-01	6.27e-01	-0.486619	-6.3404	-0.0410711	GGATTTTTGGATCAGGGA	hsa-miR-1290
ILMN_3168889	8.69e-01	6.28e-01	0.485751	-6.3408	0.0473726	CTCATTAAATGTTTGTTGAATG		solexa-2526-361
ILMN_3168742	8.71e-01	6.31e-01	-0.481804	-6.3427	-0.1068315	AACGGCTTCATACAGGAGTT	hsa-miR-337-5p
ILMN_3167774	8.71e-01	6.31e-01	0.481421	-6.3429	0.0406395	CTGTGCGTGTGACAGCGG	hsa-miR-210
ILMN_3167986	8.71e-01	6.32e-01	0.480462	-6.3433	0.0370297	GGACCCTGGTTTGAGGA		HS_58
ILMN_3168548	8.76e-01	6.36e-01	0.473765	-6.3465	0.0404801	AAGTGCTTCTCTTTGGTGGG	hsa-miR-520d-3p
ILMN_3167464	8.76e-01	6.37e-01	-0.472881	-6.3469	-0.029466	AGCTGGTGTTTGTGAATC		HS_106
ILMN_3168620	8.76e-01	6.39e-01	-0.470669	-6.3479	-0.0272833	AGTTAGGATTAGGTCGTGGAA	hsa-miR-1258
ILMN_3168562	8.76e-01	6.39e-01	0.469885	-6.3483	0.0415691	GCCCTTACCCCAAAAAGTA	hsa-miR-129*
ILMN_3168860	8.76e-01	6.40e-01	-0.468861	-6.3488	-0.0244426	GGGCACAGAATCTGGACT	hsa-miR-541
ILMN_3168731	8.76e-01	6.41e-01	0.467767	-6.3493	0.0518311	GGTTTCACATGGTGGCTT	hsa-miR-29b-2*
ILMN_3166964	8.76e-01	6.41e-01	0.46673	-6.3497	0.0231613	CTGTGCTACAGTGTTCTGGT		HS_95
ILMN_3168159	8.76e-01	6.42e-01	0.466695	-6.3497	0.0279795	CCCTGACTCCTGGGGCGC		HS_18
ILMN_3168618	8.76e-01	6.42e-01	-0.465816	-6.3501	-0.0326605	TGAATGATGGGTTCTGACC	hsa-miR-1257
ILMN_3168659	8.76e-01	6.43e-01	0.465176	-6.3504	0.0628533	GATGGTGAGAGTGGGCA	hsa-miR-1183
ILMN_3167175	8.77e-01	6.44e-01	-0.46327	-6.3513	-0.0652428	TCGGGGATCATCATGTCA	hsa-miR-542-5p
ILMN_3168845	8.77e-01	6.45e-01	-0.461867	-6.3519	-0.0616469	CCTGTCTACACTTGCTGTGC	hsa-miR-214*
ILMN_3168069	8.78e-01	6.46e-01	0.459995	-6.3528	0.089669	TCCAGCCGCCGCCTGTCTCCA		HS_163
ILMN_3168552	8.78e-01	6.47e-01	0.458744	-6.3534	0.0184734	ACAATATCCTGGTGCTGAGTG	hsa-miR-338-5p
ILMN_3167458	8.79e-01	6.49e-01	-0.456481	-6.3544	-0.0899217	AATAATACATGGTTGATCTTT	hsa-miR-369-3p
ILMN_3167969	8.81e-01	6.51e-01	-0.453933	-6.3555	-0.0653094	GAATGTTGCTCGGTGAAC	hsa-miR-409-3p
ILMN_3167151	8.83e-01	6.55e-01	0.448323	-6.358	0.0181834	AAAACGGTGAGATTTTGTT	hsa-miR-553
ILMN_3167522	8.83e-01	6.56e-01	-0.447095	-6.3585	-0.0581568	TAGGTTATCCGTGTTGCCT	hsa-miR-154
ILMN_3167241	8.83e-01	6.57e-01	0.444653	-6.3596	0.0657351	GCGCTCCCCTTTAGAGGT	hsa-miR-518b
ILMN_3167941	8.83e-01	6.58e-01	-0.443991	-6.3599	-0.0214671	TGTGGGAGAGGGTATCA		HS_51
ILMN_3167269	8.83e-01	6.59e-01	-0.442198	-6.3607	-0.0273103	TTTAACATGGGGGTACCT	hsa-miR-302c*
ILMN_3168179	8.83e-01	6.60e-01	-0.441611	-6.3609	-0.0164044	TCTGCTCGCCCACCACCCAAT		HS_185.1
ILMN_3167294	8.83e-01	6.60e-01	0.441365	-6.361	0.0291885	TCAAATGCTCAGACTCCTG	hsa-miR-105
ILMN_3168575	8.83e-01	6.60e-01	0.441067	-6.3612	0.0248065	TAGAGGGAGGAATCGCAG	hsa-miR-936
ILMN_3168241	8.83e-01	6.63e-01	-0.436685	-6.3631	-0.0876459	AGAGGATACCCTTTGTATG	hsa-miR-1185
ILMN_3168344	8.83e-01	6.64e-01	0.435001	-6.3638	0.0479058	ATTGCACGGTATCCATCT	hsa-miR-363
ILMN_3168507	8.83e-01	6.65e-01	0.434138	-6.3641	0.0758943	TTTGGCACTAGCACATTT	hsa-miR-96
ILMN_3168842	8.83e-01	6.65e-01	0.433637	-6.3644	0.1866519	TGCCCTTAAAGGTGAACC	hsa-miR-938
ILMN_3167616	8.83e-01	6.66e-01	-0.431974	-6.3651	-0.0869884	GTGCTTGGCTGAGGAGA		HS_29
ILMN_3167551	8.83e-01	6.67e-01	0.431409	-6.3653	0.0179141	AGAGGTAGTAGGTTGCATA	hsa-let-7d
ILMN_3168423	8.83e-01	6.68e-01	-0.429877	-6.366	-0.0655241	TGAGCTGCTGTACCAAAA	hsa-miR-558
ILMN_3167500	8.83e-01	6.68e-01	-0.42975	-6.366	-0.0343539	GTGGTGTTGGGACAGCT	hsa-miR-608
ILMN_3167145	8.83e-01	6.69e-01	-0.428597	-6.3665	-0.0145989	AGCTGTCTGAAAATGTCTT	hsa-miR-626
ILMN_3168513	8.83e-01	6.69e-01	-0.428321	-6.3666	-0.0324971	TGAGGTAGTAGGTTGTATG	hsa-let-7c
ILMN_3168780	8.83e-01	6.69e-01	-0.428052	-6.3667	-0.017818	AACTGGTTGAACAACTGAACC	hsa-miR-582-3p
ILMN_3168614	8.83e-01	6.70e-01	0.427783	-6.3668	0.048837	GGGGTGCTATCTGTGATTG	hsa-miR-342-5p
ILMN_3167304	8.83e-01	6.70e-01	0.427374	-6.367	0.0145314	GATGCTGGGGAGCCATG		HS_1
ILMN_3168816	8.83e-01	6.70e-01	0.427331	-6.367	0.01334	TCCCTGTTCGGGCGCC	hsa-miR-1274b
ILMN_3168629	8.83e-01	6.71e-01	0.425649	-6.3677	0.0144883	TCCGCGCTCTGACTCT	hsa-miR-937
ILMN_3168787	8.83e-01	6.71e-01	-0.42556	-6.3678	-0.1084323	TACGTAGATATATATGTATTTT	hsa-miR-1277
ILMN_3168626	8.83e-01	6.73e-01	-0.42307	-6.3688	-0.0355593	ATGATGACTTAGCTTT	hsa-miR-1259
ILMN_3168004	8.83e-01	6.73e-01	-0.422727	-6.3689	-0.0248282	AGTTAATGAATCCTGGAAAG	hsa-miR-569
ILMN_3168359	8.83e-01	6.74e-01	0.421726	-6.3694	0.0134447	TCAAAGGAACTCAGTCCC		HS_41
ILMN_3167179	8.83e-01	6.74e-01	-0.421257	-6.3696	-0.0158102	ATCTTACCGGACAGTGCT	hsa-miR-200a*
ILMN_3167310	8.86e-01	6.77e-01	-0.417007	-6.3713	-0.0269588	AGATTCCCAGAGTGGGA		HS_63
ILMN_3168827	8.89e-01	6.80e-01	0.4129	-6.373	0.0155275	TGCAGGGTTTGCTTTGA	hsa-miR-1205
ILMN_3168183	8.89e-01	6.81e-01	0.412125	-6.3733	0.014231	TTTTTGCGGTCTGGGCTT	hsa-miR-129-5p
ILMN_3168862	8.91e-01	6.83e-01	-0.409138	-6.3745	-0.0256705	GTGAGGTTGGCATTGTTGT	hsa-miR-1294
ILMN_3168156	8.91e-01	6.85e-01	-0.406758	-6.3755	-0.0162998	TTCCCAGGGACTGTCGG		HS_164
ILMN_3168284	8.91e-01	6.85e-01	0.406716	-6.3755	0.0508608	CTACAAAGGGAAGCACTTT	hsa-miR-524-5p
ILMN_3166984	8.95e-01	6.89e-01	-0.401237	-6.3776	-0.0230452	GGGTAAGCTGAACCTCTG	hsa-miR-555
ILMN_3168633	8.97e-01	6.91e-01	-0.398183	-6.3788	-0.0240947	GGTACCCTGGCATACTGAGT	hsa-miR-1263
ILMN_3168888	8.97e-01	6.91e-01	-0.397754	-6.379	-0.0455694	TTGGGAACATTTTGCATG		solexa-2502-366
ILMN_3167868	8.97e-01	6.93e-01	-0.395426	-6.3799	-0.0177744	GGAAAAGGAAGGGGGAG		HS_154
ILMN_3167002	8.97e-01	6.93e-01	-0.395008	-6.3801	-0.0340594	ACTGCCGGGTAATGATGG	hsa-miR-200c
ILMN_3168750	8.98e-01	6.96e-01	0.391793	-6.3813	0.0372973	GCATGGGTGGTTCAGTGG	hsa-miR-1308
ILMN_3167670	8.98e-01	6.97e-01	-0.389684	-6.3821	-0.0114088	TCCCTGAGACCCTTTAAC	hsa-miR-125a-5p
ILMN_3168745	8.98e-01	6.98e-01	0.388938	-6.3824	0.0179135	GTCTTGGGAGGGATGTGA	hsa-miR-1182
ILMN_3168672	8.98e-01	6.98e-01	0.388264	-6.3827	0.0453666	CCAATATTACTGTGCTGCTTTA	hsa-miR-16-2*
ILMN_3168918	8.98e-01	6.99e-01	0.387334	-6.383	0.0965139	TGGCCATGGGGCTGCGCG		solexa-9124-90
ILMN_3167970	8.98e-01	7.00e-01	0.385705	-6.3836	0.0133493	TGAGGTAGTAGGTTGTGTG	hsa-let-7b
ILMN_3167101	8.98e-01	7.01e-01	0.385291	-6.3838	0.0733126	ATGAATGGATGAACGA		solexa-8048-104
ILMN_3168688	8.98e-01	7.02e-01	-0.38399	-6.3843	-0.027829	CCTCTTCCCCTTGTCTCTCC	hsa-miR-1236
ILMN_3168414	8.98e-01	7.02e-01	-0.383897	-6.3843	-0.0219293	GTACAGTACTGAATGAAT		HS_47
ILMN_3167391	8.98e-01	7.02e-01	0.383465	-6.3845	0.008898	CTAATAGTATCTACCACAATAAA	hsa-miR-633
ILMN_3167504	8.98e-01	7.03e-01	-0.381763	-6.3851	-0.0126525	GTGTGTGAGTGTGCAAGA		HS_86
ILMN_3168009	8.98e-01	7.04e-01	0.381166	-6.3854	0.0173915	ATGGAGATAGATATAGAAAT	hsa-miR-620
ILMN_3168501	9.01e-01	7.06e-01	-0.377653	-6.3867	-0.0401117	GAAATGCAAATCCATGC		HS_30
ILMN_3168808	9.01e-01	7.08e-01	-0.375014	-6.3876	-0.0189888	CTGTTCAGACAGGCGGA	hsa-miR-1208
ILMN_3168531	9.01e-01	7.08e-01	0.374812	-6.3877	0.0392501	GTGTGGAGCCTTCCCTCT		HS_132.1
ILMN_3168598	9.04e-01	7.11e-01	-0.371066	-6.3891	-0.0142099	AGAGAAGAAGATCAGCCTGC	hsa-miR-1253
ILMN_3167606	9.06e-01	7.14e-01	0.367629	-6.3903	0.0481094	GCTCTGCGTGCGGAATC	hsa-miR-801:9.1
ILMN_3167740	9.07e-01	7.15e-01	0.365864	-6.391	0.0336816	GCCCCTGCTGCCTCCTTG		HS_276.1
ILMN_3168283	9.08e-01	7.17e-01	0.363598	-6.3918	0.0523353	AACCTGGAGGACTCCATG	hsa-miR-490-3p
ILMN_3167744	9.11e-01	7.20e-01	-0.358996	-6.3934	-0.0181015	AGTGGAGGAGGAGGCGC		HS_25
ILMN_3168335	9.11e-01	7.21e-01	0.358577	-6.3936	0.0186354	CGCGGGGTGGCTGGGGCTA		HS_221
ILMN_3167153	9.11e-01	7.22e-01	-0.356772	-6.3942	-0.026809	TCTCCCTTCCTGCCCTG		HS_142.1
ILMN_3168722	9.11e-01	7.22e-01	0.356002	-6.3945	0.023139	GCCAATTCCATAGGTCACA	hsa-miR-192*
ILMN_3167127	9.11e-01	7.23e-01	-0.355117	-6.3948	-0.0192865	ATTCAACGCTGTCGGTGA	hsa-miR-181a
ILMN_3166957	9.13e-01	7.26e-01	-0.351589	-6.396	-0.0210576	TGGTTCTAGACTTGCCAAC	hsa-miR-182*
ILMN_3168572	9.14e-01	7.28e-01	0.348764	-6.397	0.0222094	CAGGGCTGTTGTGAAGACT	hsa-miR-220c
ILMN_3167031	9.14e-01	7.28e-01	0.348409	-6.3971	0.0466097	TCGGATCCGTCTGAGCTT	hsa-miR-127-3p
ILMN_3168886	9.15e-01	7.33e-01	-0.34231	-6.3992	-0.0577727	CTCTCGGCTCCTCGCG		solexa-1460-671
ILMN_3168012	9.15e-01	7.33e-01	0.342153	-6.3992	0.0694322	TGTAGTGTTTCCTACTTTATG	hsa-miR-142-3p
ILMN_3168611	9.15e-01	7.33e-01	-0.342004	-6.3993	-0.0247718	AGGGAGGGACGGGGGCTGT	hsa-miR-149*
ILMN_3168546	9.15e-01	7.33e-01	-0.341852	-6.3993	-0.0237982	AAAGCGCTTCCCTTCA	hsa-miR-518e
ILMN_3167371	9.15e-01	7.34e-01	-0.340039	-6.3999	-0.0104355	TAGCTTATCAGACTGATGTTG	hsa-miR-21
ILMN_3167422	9.15e-01	7.34e-01	0.339976	-6.3999	0.0184892	TGAGGTAGTAAGTTGTATTGTT	hsa-miR-98
ILMN_3168830	9.15e-01	7.35e-01	-0.339807	-6.4	-0.0097212	GACCGATTTCTCCTGGTG	hsa-miR-29c*
ILMN_3168737	9.15e-01	7.37e-01	0.336846	-6.401	0.1375602	CTTCCTCGTCTGTCTGCC	hsa-miR-1238
ILMN_3168024	9.15e-01	7.37e-01	0.33617	-6.4012	0.0328086	ACCCTATCAATATTGTCTCTG	hsa-miR-454*
ILMN_3168332	9.15e-01	7.37e-01	0.33615	-6.4012	0.0165473	GGCCACCCTGGCAGCTGGGCC		HS_205.1
ILMN_3167976	9.15e-01	7.38e-01	-0.334729	-6.4017	-0.0109207	CCCAGTGTTCAGACTACCT	hsa-miR-199a-5p
ILMN_3168872	9.15e-01	7.39e-01	-0.333496	-6.4021	-0.0132194	TCTCGAGGAAAGAAGC	hsa-miR-516a-5p
ILMN_3168596	9.15e-01	7.40e-01	0.332904	-6.4023	0.01177	AGAAGGAAATTGAATTCATTTA	hsa-miR-1252
ILMN_3168108	9.15e-01	7.41e-01	0.331512	-6.4027	0.0281989	GGGATCGCGGGCGGGT	hsa-miR-638
ILMN_3168211	9.15e-01	7.41e-01	-0.331242	-6.4028	-0.0095636	GGCTCAGTTCAGCAGGAA	hsa-miR-24
ILMN_3168593	9.15e-01	7.41e-01	-0.330904	-6.4029	-0.0172396	CTGTAGTATGGGCACTTCCA	hsa-miR-20b*
ILMN_3167532	9.15e-01	7.42e-01	-0.329886	-6.4033	-0.0131033	GACCTGCGGGACAAGATT	hsa-miR-492
ILMN_3167057	9.16e-01	7.44e-01	0.327512	-6.404	0.116974	TGAGGTAGTAGGTGGTGTG		HS_108.1
ILMN_3168417	9.16e-01	7.45e-01	0.325757	-6.4046	0.0204297	ATCGTGCATCCCTTTAGA	hsa-miR-517a
ILMN_3167139	9.16e-01	7.46e-01	-0.324904	-6.4049	-0.0114408	ACACTGTCCCCTTCTCC		HS_198
ILMN_3168043	9.17e-01	7.47e-01	0.323306	-6.4054	0.0359454	GTGCTTCCTTTTAGAGGGT	hsa-miR-520c-3p,hsa-miR-520f
ILMN_3167562	9.18e-01	7.49e-01	0.320612	-6.4062	0.020461	AGTCCTCCGGCCCTTCCTCCC		HS_112
ILMN_3167366	9.18e-01	7.50e-01	0.319189	-6.4067	0.0276989	ATCCTTGGAACCTAGGTG	hsa-miR-362-5p
ILMN_3168725	9.18e-01	7.50e-01	-0.318751	-6.4068	-0.024466	GGACTGAGCCGTGCTACT	hsa-miR-1269
ILMN_3167021	9.18e-01	7.51e-01	0.317935	-6.4071	0.017444	AGGAGTGTTTGCGGGGAG		HS_129
ILMN_3168602	9.19e-01	7.54e-01	0.313932	-6.4083	0.0127226	AGAGTTGAGTCTGGACGTCC	hsa-miR-219-1-3p
ILMN_3168052	9.19e-01	7.54e-01	0.313818	-6.4084	0.0291355	CCAGGTCCCTGGAGCCGCCG		HS_250
ILMN_3167729	9.19e-01	7.54e-01	-0.313441	-6.4085	-0.008783	TGTAAACATCCTACACTCTCA	hsa-miR-30c
ILMN_3167260	9.20e-01	7.56e-01	-0.31161	-6.409	-0.0737507	TGCAAATCCATGCAAAAC	hsa-miR-19b
ILMN_3168107	9.20e-01	7.57e-01	0.309841	-6.4096	0.0203057	GCTTACAGTGCAGGTAGC	hsa-miR-106a:9.1
ILMN_3166997	9.20e-01	7.58e-01	0.309277	-6.4097	0.0180283	AGGCTCCCGCCCGCCCTGA		HS_120
ILMN_3168511	9.24e-01	7.62e-01	0.304119	-6.4113	0.0134247	CTTGGGCACTGAAACAAT	hsa-miR-635
ILMN_3167167	9.24e-01	7.64e-01	-0.300527	-6.4124	-0.0423398	TGATATGTTTGATATATTAGGT	hsa-miR-190
ILMN_3167319	9.24e-01	7.65e-01	0.299915	-6.4125	0.0288359	CTATACAATCTATTGCCTTC	hsa-let-7f-1*
ILMN_3168567	9.24e-01	7.65e-01	-0.2999	-6.4125	-0.039345	GTTCTGTTATACACTCAGGC	hsa-miR-148b*
ILMN_3167593	9.24e-01	7.65e-01	-0.299177	-6.4128	-0.0174219	TGAATTACCGAAGGGCC	hsa-miR-183*
ILMN_3167882	9.25e-01	7.67e-01	0.297189	-6.4133	0.0200999	AGATGGAGGGTGGCAAT		HS_50
ILMN_3168749	9.26e-01	7.68e-01	-0.295667	-6.4138	-0.0095857	GCAGTCCATGGGCATATAC	hsa-miR-455-3p
ILMN_3167695	9.26e-01	7.69e-01	0.294699	-6.4141	0.0084508	TCGTACCGTGAGTAATAAT	hsa-miR-126
ILMN_3168466	9.26e-01	7.70e-01	-0.292651	-6.4147	-0.0141368	CGCAGGGCGAAAGGAGGC		HS_77
ILMN_3166948	9.26e-01	7.71e-01	0.291243	-6.4151	0.0356415	ATCATACAGGGACATCCAG	hsa-miR-487a
ILMN_3167456	9.26e-01	7.71e-01	-0.291108	-6.4151	-0.0083186	GTCCAGTTTTCCCAGGAAT	hsa-miR-145
ILMN_3168859	9.26e-01	7.72e-01	0.290016	-6.4154	0.0263425	GGGTTTACGTTGGGAGAA	hsa-miR-629
ILMN_3168625	9.27e-01	7.74e-01	-0.287412	-6.4162	-0.1741773	ATATAATACAACCTGCTA	hsa-miR-374b
ILMN_3168835	9.27e-01	7.75e-01	-0.286695	-6.4164	-0.021537	GAGGGGCAGAGAGCGA	hsa-miR-423-5p
ILMN_3168782	9.27e-01	7.76e-01	0.285761	-6.4166	0.010045	TAAGTGCTTCCATGCTT	hsa-miR-302e
ILMN_3168739	9.28e-01	7.78e-01	-0.283111	-6.4174	-0.0295995	CTTTCAGTCAGATGTTTGCTG	hsa-miR-30d*
ILMN_3168316	9.32e-01	7.81e-01	0.278363	-6.4187	0.0088013	TGAGGTAGTAGTTTGTGCT	hsa-let-7i
ILMN_3167401	9.32e-01	7.82e-01	-0.277356	-6.4189	-0.0183488	TTTCCCTTTCCATCCTG		HS_201
ILMN_3168580	9.32e-01	7.83e-01	0.276455	-6.4192	0.0348178	ACCTGGCATACAATGTAGATTT	hsa-miR-221*
ILMN_3167790	9.34e-01	7.87e-01	0.270362	-6.4208	0.0264466	GGTCGGGGGCCAGGGGACAG		HS_48.1
ILMN_3167914	9.34e-01	7.87e-01	0.270279	-6.4208	0.06661	CTGGACTTAGGGTCAGAAG	hsa-miR-422a
ILMN_3168606	9.34e-01	7.88e-01	0.269636	-6.421	0.0164489	GCCCTGGAGGGGCTGGA	hsa-miR-671-5p
ILMN_3168876	9.34e-01	7.88e-01	-0.268834	-6.4212	-0.025575	GCTGCCTGGGAGTGAC	hsa-miR-1301
ILMN_3168273	9.34e-01	7.89e-01	0.268062	-6.4214	0.0249748	AGCAGCGGGAACAGTTCT	hsa-miR-503
ILMN_3167731	9.36e-01	7.92e-01	0.264062	-6.4225	0.0220846	ATGACCTATGAATTGACAGAC	hsa-miR-215
ILMN_3168681	9.36e-01	7.93e-01	0.26342	-6.4226	0.019231	CACTGTGGGTACTTGCTGC	hsa-miR-106b*
ILMN_3167776	9.36e-01	7.93e-01	0.262976	-6.4228	0.0174477	CAGCCCGGAGCCCGGACCCCA		HS_53
ILMN_3167604	9.36e-01	7.94e-01	-0.26133	-6.4232	-0.0093417	AGCGGTCCGGGTCGAACCAG		HS_253
ILMN_3167675	9.36e-01	7.95e-01	-0.260122	-6.4235	-0.0227647	GTGTCTGGGCGGACAGCTG	hsa-miR-1231
ILMN_3167778	9.36e-01	7.96e-01	-0.259569	-6.4236	-0.0163272	AAGGCGCTTCCCTTTAGA	hsa-miR-525-3p
ILMN_3167193	9.36e-01	7.98e-01	-0.256384	-6.4244	-0.0704703	GAGCTAAATGTGTGCTGG	hsa-miR-610
ILMN_3167405	9.36e-01	8.00e-01	0.253949	-6.4251	0.0085003	GAGTTGGAGGCCGGAGG		HS_284
ILMN_3168019	9.36e-01	8.01e-01	-0.252872	-6.4253	-0.023466	TGGAATGTAAGGAAGTGTGT	hsa-miR-206
ILMN_3167795	9.36e-01	8.02e-01	-0.25167	-6.4256	-0.0093263	GAGGCCGAGAAGGCAAC		HS_20
ILMN_3167306	9.36e-01	8.02e-01	-0.251146	-6.4258	-0.0124367	AGTGCCTCCTTTTAGAGTG	hsa-miR-519e
ILMN_3167414	9.36e-01	8.02e-01	-0.251019	-6.4258	-0.0122414	TCTGGCTGCTATGGCCC		HS_141
ILMN_3168401	9.36e-01	8.03e-01	-0.250525	-6.4259	-0.0115473	AGGGAAGCACTTTCTGTT	hsa-miR-526b:9.1
ILMN_3168207	9.36e-01	8.03e-01	-0.250041	-6.426	-0.0147084	CTTGTGTTCTTTCGCTCG		HS_133.1
ILMN_3167773	9.36e-01	8.05e-01	-0.247834	-6.4266	-0.0060837	AAGCTGCCAGTTGAAGAA	hsa-miR-22
ILMN_3167014	9.36e-01	8.05e-01	0.247559	-6.4266	0.0104208	GCGCTTCCCTTTGCTGGA	hsa-miR-518a-3p
ILMN_3167952	9.36e-01	8.05e-01	-0.24746	-6.4267	-0.0160409	GACCCACCCCTCTCCAC		HS_150
ILMN_3168349	9.36e-01	8.05e-01	0.247306	-6.4267	0.0224658	ACTGGCCTGGGACTACC		HS_240
ILMN_3168161	9.38e-01	8.09e-01	0.242196	-6.4279	0.0176422	GGGCCTGGGCGGAGGGAC		HS_72
ILMN_3168323	9.38e-01	8.09e-01	-0.242184	-6.4279	-0.006729	TTCACAGTGGCTAAGTTCC	hsa-miR-27a
ILMN_3168832	9.38e-01	8.10e-01	-0.241455	-6.4281	-0.0190279	GAGCCCCTGTGCCGCCCCC	hsa-miR-1225-3p
ILMN_3168915	9.38e-01	8.10e-01	0.241043	-6.4282	0.0465641	TCAGTGATGAGGCCTGG		solexa-826-1288
ILMN_3167787	9.38e-01	8.12e-01	-0.238374	-6.4288	-0.0901575	TGTGCAAATCTATGCAAAAC	hsa-miR-19a
ILMN_3168226	9.38e-01	8.13e-01	-0.237669	-6.429	-0.0067445	TCACATTGCCAGGGATTT	hsa-miR-23a
ILMN_3168384	9.38e-01	8.14e-01	0.236123	-6.4293	0.0226862	GTCGCTGGGAAGGAAGG		HS_54
ILMN_3166972	9.38e-01	8.14e-01	-0.235782	-6.4294	-0.0231525	TACACTGACGGAGCCAG		HS_11.1
ILMN_3167224	9.38e-01	8.15e-01	-0.235079	-6.4296	-0.0062168	TGTAAACATCCCCGACTG	hsa-miR-30d
ILMN_3167629	9.41e-01	8.18e-01	0.230477	-6.4306	0.0098878	TGGTCTAGGATTGTTGGAG	hsa-miR-601
ILMN_3167109	9.41e-01	8.21e-01	0.226378	-6.4316	0.0075792	CAAAGTTTAAGATCCTTGAAG	hsa-miR-561
ILMN_3168661	9.41e-01	8.22e-01	-0.22553	-6.4318	-0.0072258	AGGATGTGGTCAAGTGTTGTT	hsa-miR-1265
ILMN_3167284	9.41e-01	8.22e-01	0.225201	-6.4318	0.0452177	TGACAACTATGGATGAGCT	hsa-miR-549
ILMN_3167404	9.41e-01	8.23e-01	0.224346	-6.432	0.0106828	GGCCCCTCCCTACCCTGCC		HS_55.1
ILMN_3168916	9.41e-01	8.24e-01	-0.223444	-6.4322	-0.0169417	GGCTTGTGGAATGGGAA		solexa-8926-93
ILMN_3167975	9.41e-01	8.24e-01	0.223205	-6.4323	0.0194003	GGCCTGATGTGGTGCTG		HS_285
ILMN_3167394	9.41e-01	8.24e-01	-0.223033	-6.4323	-0.0083177	AGGCACGGTGTCAGCAG	hsa-miR-564
ILMN_3167879	9.41e-01	8.24e-01	0.222995	-6.4323	0.0096524	GTGATGTTTTGCCAGGA		HS_251.1
ILMN_3167006	9.41e-01	8.25e-01	0.221365	-6.4327	0.0065792	CTGGACTTGGAGTCAGAAG	hsa-miR-378
ILMN_3168802	9.42e-01	8.27e-01	0.219164	-6.4331	0.0089601	TATTCATTTATCCCCAGCCTA	hsa-miR-664
ILMN_3167524	9.43e-01	8.29e-01	-0.217012	-6.4336	-0.0164331	AGGAGGCAGCGCTCTCA	hsa-miR-650
ILMN_3168761	9.43e-01	8.29e-01	-0.216459	-6.4337	-0.0392195	GGGTCCCCGGTGCTCGGAT	hsa-miR-615-5p
ILMN_3168075	9.46e-01	8.33e-01	0.211484	-6.4348	0.0320012	CTCTAGAGGGAAGCGCTT	hsa-miR-518e*,hsa-miR-519a*,hsa-miR-519b-5p,hsa-miR-519c-5p,hsa-miR-522*,hsa-miR-523*
ILMN_3168253	9.47e-01	8.35e-01	-0.208979	-6.4353	-0.0216957	TCAGCCTTGAGGGCACTT	hsa-miR-512-5p
ILMN_3167988	9.47e-01	8.36e-01	-0.207471	-6.4356	-0.0279917	TAGTAGACCGTATAGCGTACG	hsa-miR-411
ILMN_3168760	9.47e-01	8.36e-01	-0.206925	-6.4357	-0.0465216	GCGACAAAGCAAGACTCTT	hsa-miR-1273
ILMN_3167711	9.49e-01	8.39e-01	0.203422	-6.4364	0.0053977	CTTTCAGTCGGATGTTTACA	hsa-miR-30e*
ILMN_3168025	9.51e-01	8.41e-01	0.201004	-6.4369	0.0277753	TGTGACTGGTTGACCAGA	hsa-miR-134
ILMN_3167374	9.51e-01	8.44e-01	-0.196673	-6.4377	-0.0062131	TTCAAGTAATTCAGGATAGGT	hsa-miR-26b
ILMN_3168104	9.51e-01	8.45e-01	0.196307	-6.4378	0.0212599	TGGCCGGGGAGGGACGCTGC		HS_12
ILMN_3166943	9.51e-01	8.45e-01	0.195349	-6.438	0.0119358	TGGGCGTATCTGTATGC	hsa-miR-585
ILMN_3168543	9.51e-01	8.47e-01	0.192975	-6.4384	0.014728	AAGTATTTGCGGGTTTTGTC	hsa-miR-548l
ILMN_3167612	9.51e-01	8.47e-01	-0.19293	-6.4385	-0.0094554	ATGAGACCTTCTGGGATT		HS_144
ILMN_3167639	9.51e-01	8.47e-01	-0.192737	-6.4385	-0.0116244	GGAAGAGGAGCGGAAAG		HS_128
ILMN_3168803	9.51e-01	8.48e-01	0.192648	-6.4385	0.0109571	CAAAACTGAGGGGCATTT	hsa-miR-1323
ILMN_3167508	9.52e-01	8.49e-01	0.19054	-6.4389	0.0081279	TCCGAGCCTGGGTCTCC	hsa-miR-615-3p
ILMN_3168769	9.52e-01	8.50e-01	-0.189545	-6.4391	-0.0221551	TCCCTGTTCAGGCGCC	hsa-miR-1274a
ILMN_3168592	9.54e-01	8.53e-01	0.18621	-6.4397	0.0188744	TGGCTAGGGAAAATGATTG	hsa-miR-664*
ILMN_3168613	9.54e-01	8.53e-01	-0.185351	-6.4399	-0.0159684	GCTGGCTTTCCTCTGGT	hsa-miR-185*
ILMN_3167681	9.55e-01	8.57e-01	0.180918	-6.4407	0.0070482	CTACATTGTCTGCTGGGT	hsa-miR-221
ILMN_3168831	9.55e-01	8.57e-01	-0.18079	-6.4407	-0.0214661	TGAGAACCACGTCTGCTCT	hsa-miR-589
ILMN_3168365	9.55e-01	8.57e-01	-0.180581	-6.4407	-0.0056414	TGAGGTAGTAGTTTGTACAG	hsa-let-7g
ILMN_3168308	9.57e-01	8.59e-01	-0.17739	-6.4413	-0.0087308	TAGGTAGTTTCCTGTTGTTG	hsa-miR-196b
ILMN_3167122	9.58e-01	8.61e-01	0.174918	-6.4417	0.0215296	GTAACAGCAACTCCATGTG	hsa-miR-194
ILMN_3168628	9.58e-01	8.62e-01	-0.174626	-6.4418	-0.0124046	ATCCCACCTCTGCCACCA	hsa-miR-1260
ILMN_3168426	9.58e-01	8.63e-01	0.172569	-6.4421	0.0103718	TCAGTGCATCACAGAACTT	hsa-miR-148b
ILMN_3167343	9.58e-01	8.64e-01	-0.172244	-6.4422	-0.0054137	GGAGGAACCGCCAACAG		HS_183.1
ILMN_3167749	9.59e-01	8.65e-01	-0.170298	-6.4425	-0.0078923	GTGGGTGGGTGCGGTGGG		HS_199
ILMN_3167723	9.61e-01	8.68e-01	-0.166088	-6.4432	-0.0133574	GCAGCTGCCTGGGAAGA		HS_68
ILMN_3167547	9.61e-01	8.69e-01	0.165112	-6.4434	0.0105424	GAGTGTGACAATGGTGTTT	hsa-miR-122
ILMN_3168430	9.61e-01	8.70e-01	-0.164606	-6.4434	-0.0072613	TTCCATAGGTGATGAGTCA	hsa-miR-587
ILMN_3168822	9.61e-01	8.71e-01	0.162799	-6.4437	0.0083115	GTGGCCTGGTCTCCATTAT	hsa-miR-1204
ILMN_3167172	9.61e-01	8.73e-01	-0.160375	-6.4441	-0.0156311	CCGCACCAAGAGGCCGCC		HS_117
ILMN_3168709	9.61e-01	8.74e-01	0.159502	-6.4443	0.0101724	TATACAGTCTACTGTCTTTCC	hsa-let-7f-2*
ILMN_3167128	9.61e-01	8.74e-01	-0.159042	-6.4443	-0.0848939	GCTTAATGATGACTGT		solexa-603-1846
ILMN_3167158	9.61e-01	8.75e-01	0.157806	-6.4445	0.008236	CTTTCAGTCGGATGTTTG	hsa-miR-30a*
ILMN_3168630	9.61e-01	8.77e-01	0.155051	-6.4449	0.0101147	ATGCTGACATATTTACTAGAGG	hsa-miR-628-5p
ILMN_3167973	9.61e-01	8.77e-01	0.154879	-6.445	0.0232086	ATCATGATGGGCTCCTCG	hsa-miR-433
ILMN_3167362	9.61e-01	8.77e-01	-0.154871	-6.445	-0.0117618	GTGCTGTCATAGCTGAGG	hsa-miR-512-3p
ILMN_3168254	9.61e-01	8.78e-01	-0.15383	-6.4451	-0.0075895	GTTCTTGGACCAGGACG		HS_130
ILMN_3168169	9.61e-01	8.79e-01	-0.152662	-6.4453	-0.008454	ACTGCCCTAGTCTAGCTGA		HS_280_b
ILMN_3168621	9.61e-01	8.79e-01	0.152387	-6.4453	0.0089234	TTCTTCAGTGGCAAGCTTTA	hsa-miR-22*
ILMN_3168049	9.61e-01	8.80e-01	-0.15113	-6.4455	-0.024328	GAGGGTTGGGTGGAGGC	hsa-miR-296-3p
ILMN_3167858	9.61e-01	8.81e-01	0.150503	-6.4456	0.0377912	CGGCCGTGGCGGCCTGAGCG		HS_193
ILMN_3168391	9.61e-01	8.81e-01	-0.150175	-6.4457	-0.0046668	TATCAGAATCTCCAGGGG	hsa-miR-361-5p
ILMN_3168328	9.64e-01	8.86e-01	0.143673	-6.4466	0.0079576	TAAGGCACCCTTCTGAGTA	hsa-miR-506
ILMN_3167989	9.64e-01	8.88e-01	0.14106	-6.447	0.0035714	AGCAGCACGTAAATATTGG	hsa-miR-16
ILMN_3168434	9.64e-01	8.88e-01	-0.140964	-6.447	-0.0216294	CTCCGTTTGCCTGTTTC	hsa-miR-1468
ILMN_3168671	9.64e-01	8.89e-01	-0.139828	-6.4471	-0.019033	CCAAAACTGCAGTTACTTTTGC	hsa-miR-548o
ILMN_3168324	9.64e-01	8.90e-01	-0.139196	-6.4472	-0.0116599	GTCTTACTCCCTCAGGCA	hsa-miR-550*
ILMN_3167027	9.64e-01	8.90e-01	0.138948	-6.4473	0.0050166	AGCATTGTACAGGGCTATG	hsa-miR-103
ILMN_3167853	9.64e-01	8.90e-01	0.138228	-6.4474	0.0088115	TGAGCCCTGTCCTCCCGCA	hsa-miR-1233
ILMN_3168458	9.65e-01	8.92e-01	-0.136009	-6.4477	-0.021258	CGGGGCGAGACGCCGGAG		HS_257
ILMN_3168320	9.65e-01	8.92e-01	0.135622	-6.4477	0.0046616	TGGAATGTAAAGAAGTATGT	hsa-miR-1
ILMN_3168235	9.65e-01	8.94e-01	0.13394	-6.4479	0.0208283	CTGGCCCTCTCTCCTCC		HS_169
ILMN_3168111	9.65e-01	8.95e-01	-0.132729	-6.4481	-0.0342659	TCATAGAGGAAAATCCACG	hsa-miR-376a
ILMN_3167305	9.65e-01	8.95e-01	-0.132273	-6.4482	-0.0072833	ATGGCGCCACTAGGGTT	hsa-miR-652
ILMN_3168290	9.65e-01	8.96e-01	-0.13062	-6.4484	-0.007279	ACCAGGAGGCTGAGGCC	hsa-miR-665
ILMN_3167843	9.65e-01	8.98e-01	-0.129002	-6.4486	-0.011872	GTTGGAGGATGAAAGTACG	hsa-miR-768-5p:11.0
ILMN_3168362	9.65e-01	8.98e-01	-0.128869	-6.4486	-0.0045194	TCCACTGCCACTACCTAAT		HS_122.1
ILMN_3168314	9.65e-01	8.98e-01	-0.128275	-6.4487	-0.003647	GTCCCCTTCAACCAGCTG	hsa-miR-133a
ILMN_3167971	9.65e-01	8.99e-01	0.127162	-6.4488	0.0042384	TGAGGTAGTAGGTTGTATAG	hsa-let-7a
ILMN_3168820	9.68e-01	9.04e-01	0.121252	-6.4495	0.0280989	TCGCCTCCTCCTCTCCC	hsa-miR-1281
ILMN_3167272	9.68e-01	9.04e-01	-0.120997	-6.4496	-0.0098575	GTGACATCACATATACGGC	hsa-miR-489
ILMN_3167642	9.68e-01	9.05e-01	0.119944	-6.4497	0.0037349	TTAAGACTTGCAGTGATGTTT	hsa-miR-499-5p
ILMN_3168005	9.69e-01	9.08e-01	-0.115631	-6.4502	-0.0036642	CAAGTAATCCAGGATAGGC	hsa-miR-26a
ILMN_3168595	9.69e-01	9.09e-01	0.115155	-6.4502	0.0086725	ACTTTAACATGGAGGCACTTG	hsa-miR-302d*
ILMN_3168084	9.69e-01	9.09e-01	-0.115129	-6.4502	-0.0128123	ATGGGGCTGTACCCGAT		HS_269
ILMN_3168354	9.69e-01	9.09e-01	-0.114596	-6.4503	-0.021003	AGTGCCTCCCTTTAGAGTG	hsa-miR-519d
ILMN_3168855	9.69e-01	9.09e-01	-0.114009	-6.4504	-0.0049111	GAGCTGAGGCTCTGGGGGTG	hsa-miR-939
ILMN_3168020	9.69e-01	9.11e-01	0.112173	-6.4506	0.0051166	ACAACAGTGCCAACCTC		HS_96
ILMN_3168663	9.69e-01	9.12e-01	-0.110856	-6.4507	-0.006675	CAGGGAGGTGAATGTGAT	hsa-miR-1321
ILMN_3168149	9.69e-01	9.12e-01	-0.110227	-6.4508	-0.0067408	CTCTGTGCTGTGCGTAGT		HS_110
ILMN_3167624	9.71e-01	9.15e-01	0.107343	-6.4511	0.0145952	ACTCCATTTGTTTTGATGAT	hsa-miR-136
ILMN_3167252	9.71e-01	9.17e-01	-0.105024	-6.4513	-0.0057249	ACAATGCTGACACTCAAACT	hsa-miR-768-3p:11.0
ILMN_3167169	9.71e-01	9.17e-01	-0.104902	-6.4513	-0.0045432	CTGCCATGTCTAAGAAGAAA		HS_127.1
ILMN_3167408	9.72e-01	9.18e-01	-0.102719	-6.4516	-0.0035245	GGTTGACATACGTTTCCC	hsa-miR-563
ILMN_3167148	9.73e-01	9.20e-01	-0.100505	-6.4518	-0.0061083	GAGACCTCTGGGTTCTGA	hsa-miR-769-5p
ILMN_3167959	9.74e-01	9.23e-01	0.097131	-6.4521	0.0057293	AGGAGAAGGAAGGTGATG	hsa-miR-765
ILMN_3167767	9.74e-01	9.23e-01	-0.096364	-6.4522	-0.0094179	GTGCAGTGCCTGCATCT		HS_45.1
ILMN_3168920	9.74e-01	9.24e-01	-0.095557	-6.4523	-0.0057064	CTCCTGGGGCCCGCAC		solexa-9655-85
ILMN_3167720	9.74e-01	9.25e-01	0.093977	-6.4524	0.0179843	AATCATACACGGTTGACCTA	hsa-miR-154*
ILMN_3167286	9.74e-01	9.27e-01	-0.092409	-6.4526	-0.0031391	ATCGCTGCGGTTGCGA	hsa-miR-639
ILMN_3168609	9.74e-01	9.27e-01	-0.091818	-6.4526	-0.0047414	GGAGACTTGGGCAATTG	hsa-miR-25*
ILMN_3167239	9.74e-01	9.27e-01	0.091211	-6.4527	0.0163108	AAGTTGTTCGTGGTGGAT	hsa-miR-382
ILMN_3167448	9.77e-01	9.31e-01	-0.087106	-6.453	-0.0022313	TGTAAACATCCTACACTCAGC	hsa-miR-30b
ILMN_3167412	9.77e-01	9.32e-01	-0.085544	-6.4532	-0.007097	TCTAGTAAGAGTGGCAGTCG	hsa-miR-628-3p
ILMN_3168039	9.77e-01	9.32e-01	0.08487	-6.4532	0.0055078	TTAAGGCACGCGGTGAAT	hsa-miR-124a:9.1
ILMN_3167189	9.80e-01	9.37e-01	0.079614	-6.4536	0.0026472	TGAGGTAGTAGATTGTATAGT	hsa-let-7f
ILMN_3167038	9.80e-01	9.37e-01	0.078708	-6.4537	0.0115375	CAGCCCCACAGCCTCAG	hsa-miR-766
ILMN_3168028	9.80e-01	9.38e-01	-0.07761	-6.4538	-0.0083556	TGGCAAACGTGGAAGCC		HS_131
ILMN_3168768	9.81e-01	9.40e-01	-0.075693	-6.4539	-0.0145394	GTCAGCGGAGGAAAAGAA	hsa-miR-923
ILMN_3167221	9.81e-01	9.41e-01	-0.074366	-6.454	-0.0053368	AGGCTGGCCGTGATGAAT	hsa-miR-485-5p
ILMN_3168538	9.85e-01	9.45e-01	-0.068665	-6.4544	-0.0031896	AAAGTAATTGCGGATT	hsa-miR-548i
ILMN_3168798	9.85e-01	9.47e-01	-0.066431	-6.4546	-0.0063073	TATAGGGATTGGAGCCGTGGC	hsa-miR-135a*
ILMN_3168706	9.85e-01	9.48e-01	0.064959	-6.4547	0.0043246	TAGGTATGGTCCCAGGGA	hsa-miR-331-5p
ILMN_3168072	9.85e-01	9.49e-01	-0.063847	-6.4548	-0.004411	AGTAATTGTGGTTTTTGCC	hsa-miR-548d-5p
ILMN_3167443	9.85e-01	9.49e-01	0.063795	-6.4548	0.0091222	TGGTAGACTATGGAACGTA	hsa-miR-379
ILMN_3167782	9.85e-01	9.51e-01	-0.062135	-6.4549	-0.0019038	GGGTTAGAGCTGTGGGT		HS_83.1
ILMN_3168785	9.85e-01	9.51e-01	-0.061689	-6.4549	-0.0303932	TAATTTTATGTATAAGCTAGT	hsa-miR-590-3p
ILMN_3168714	9.86e-01	9.53e-01	0.05859	-6.4551	0.0060612	TCCCACATGCAGGGTTT	hsa-miR-188-3p
ILMN_3167353	9.86e-01	9.55e-01	-0.056416	-6.4552	-0.0055698	AGCATTGTACAGGGCTATC	hsa-miR-107
ILMN_3167811	9.86e-01	9.55e-01	-0.056246	-6.4552	-0.0074647	TCCCTTGCAGGGGCTGT	hsa-miR-623
ILMN_3167633	9.86e-01	9.55e-01	0.05623	-6.4552	0.0011668	GGTGACGGGTGGCCGTGC		HS_190
ILMN_3168720	9.87e-01	9.57e-01	0.053777	-6.4553	0.0022904	TGACTGTTGCCGTCCTCC	hsa-miR-943
ILMN_3168591	9.88e-01	9.59e-01	-0.051326	-6.4555	-0.0066048	CTGCTGAGCTAGCACTTCC	hsa-miR-93*
ILMN_3168715	9.89e-01	9.61e-01	-0.049499	-6.4556	-0.0029411	CTCCTACATATTAGCATTAACA	hsa-miR-155*
ILMN_3168372	9.91e-01	9.63e-01	-0.046233	-6.4557	-0.0017471	AAACTACTGAAAATCAAAGAT	hsa-miR-606
ILMN_3167709	9.91e-01	9.64e-01	-0.044668	-6.4558	-0.0035405	AGTGCTTCCTTTTAGAGGC	hsa-miR-526b*
ILMN_3168361	9.91e-01	9.65e-01	0.044086	-6.4558	0.0022402	CATCGACCGTTGATTGTA	hsa-miR-181a*
ILMN_3167182	9.91e-01	9.67e-01	-0.041187	-6.4559	-0.0069594	AGCGCTTCTCTTTAGAGTG	hsa-miR-518c
ILMN_3168276	9.91e-01	9.68e-01	-0.040321	-6.456	-0.0024298	AGAGCCGCGAGAGCCGCCG		HS_254
ILMN_3168877	9.91e-01	9.68e-01	0.040124	-6.456	0.0020849	TTGCTCACTGTTCTTCCCT	hsa-miR-1178
ILMN_3168893	9.91e-01	9.69e-01	0.038752	-6.456	0.0021586	GCTTCCTCTCTGCAGGAC		solexa-3022-299
ILMN_3168732	9.91e-01	9.69e-01	0.038493	-6.456	0.007156	GTACAGGCCACTGCCTTG	hsa-let-7g*
ILMN_3167881	9.91e-01	9.70e-01	-0.037438	-6.4561	-0.0066992	AGGGGGAAAGGAGGAGG		HS_76
ILMN_3167963	9.91e-01	9.71e-01	-0.036747	-6.4561	-0.0018524	AGCTACATCTGGCTACTGG	hsa-miR-222
ILMN_3166944	9.91e-01	9.72e-01	0.034629	-6.4562	0.0064143	GCTTCCATGTTTCAGTGG	hsa-miR-302c
ILMN_3167939	9.93e-01	9.75e-01	-0.031892	-6.4563	-0.0016506	TCACAGTGAACCTGTCAT		HS_66
ILMN_3168182	9.93e-01	9.75e-01	0.031034	-6.4563	0.0058206	GTGAAGGCCCGGCGGAGA		HS_243.1
ILMN_3167280	9.93e-01	9.76e-01	0.029583	-6.4563	0.0009339	GACTCGCCCTATGGGTG		HS_218
ILMN_3168587	9.93e-01	9.77e-01	-0.028366	-6.4564	-0.0019912	GGCGTGGCGTCGGTCG	hsa-miR-1307
ILMN_3168890	9.93e-01	9.78e-01	0.0275	-6.4564	0.0023484	AGTGGTTCTTAACAGTTCAACA		solexa-2580-353
ILMN_3168510	9.93e-01	9.79e-01	0.026084	-6.4564	0.0023045	ATCGTGCATCCTTTTAGAG	hsa-miR-517c
ILMN_3168473	9.93e-01	9.80e-01	-0.025605	-6.4564	-0.0015451	ACTTCACCTGGTCCACTAG	hsa-miR-412
ILMN_3168457	9.95e-01	9.84e-01	-0.020415	-6.4566	-0.0008236	TCAGGCTCAGTCCCCTCC	hsa-miR-484
ILMN_3167467	9.95e-01	9.84e-01	-0.019478	-6.4566	-0.0010437	TCTAGGCTGGTACTGCTG	hsa-miR-645
ILMN_3168348	9.95e-01	9.85e-01	-0.018909	-6.4566	-0.0012237	GTCCCCTTCAACCAGCTA	hsa-miR-133b
ILMN_3168906	9.95e-01	9.86e-01	0.017595	-6.4566	0.0032031	CCCTGGTGGTCTAGTGGTT		solexa-578-1915
ILMN_3168219	9.95e-01	9.87e-01	0.016639	-6.4566	0.0006693	CTGGGCGGGTGGTAGGT		HS_105
ILMN_3168898	9.95e-01	9.87e-01	-0.016282	-6.4566	-0.0010667	CAGGGCTGGCAGTGACATG		solexa-3793-229
ILMN_3168836	9.98e-01	9.91e-01	-0.01183	-6.4567	-0.0012614	TGAGTGTGTGTGTGTGAGTGT	hsa-miR-574-5p
ILMN_3167337	9.98e-01	9.93e-01	0.008668	-6.4567	0.0009741	CTCTCACCACTGCCCTC	hsa-miR-1229
ILMN_3166969	9.98e-01	9.94e-01	-0.007759	-6.4567	-0.0005367	ATCCCCTAGGGCATTGGT	hsa-miR-324-5p
ILMN_3167202	9.98e-01	9.94e-01	0.007133	-6.4567	0.0005372	TTCAGCCAGGCTAGTGC		HS_280_a
ILMN_3166958	9.98e-01	9.96e-01	-0.005425	-6.4567	-0.0002013	TGAGATGAAGCACTGTAGC	hsa-miR-143
ILMN_3167609	9.98e-01	9.96e-01	0.005395	-6.4567	0.0004804	GAGTGCCTTCTTTTGGAG	hsa-miR-515-3p
ILMN_3168838	9.99e-01	9.97e-01	0.00364	-6.4568	0.0001222	CTTACCTGAGTCATTGA	hsa-miR-891b
ILMN_3168399	9.99e-01	9.98e-01	0.001968	-6.4568	0.0000564	CATTATTACTTTTGGTACGC	hsa-miR-126*
ILMN_3166935	1.00	1.00	0.000559	-6.4568	0.0000668	AACACACCTGGTTAACCTC	hsa-miR-329
