# Supplementary material for: Identification of circRNA-miRNA-mRNA regulatory network and its role in cardiac hypertrophy
Source: PLoS One. 2023 Mar 23;18(3):e0279638. doi: 10.1371/journal.pone.0279638 (PMC10035836; doi:10.1371/journal.pone.0279638)
Supplement: S1 File — (ZIP) [file pone.0279638.s001.zip › S1/predicted_mRNA.xls]

Predicted mRNAs that can bind to miRNAs
miRNA	Gene	miRDB	miRTarBase	TargetScan	Sum
hsa-mir-34c-5p	PDGFRA	1	1	1	3
hsa-mir-34c-5p	CCNE2	1	1	1	3
hsa-mir-34c-5p	GALNT7	1	1	1	3
hsa-mir-34c-5p	EVI5L	1	1	1	3
hsa-mir-34c-5p	ARHGAP1	1	1	1	3
hsa-mir-34c-5p	ZNF644	1	1	1	3
hsa-mir-34c-5p	ZNF551	1	1	1	3
hsa-mir-34c-5p	IL6R	1	1	1	3
hsa-mir-346	CRELD1	1	1	1	3
hsa-mir-34c-5p	BMP3	1	1	1	3
hsa-mir-34c-5p	HNF4A	1	1	1	3
hsa-mir-34c-5p	MAPT	1	1	1	3
hsa-mir-34c-5p	BAZ2A	1	1	1	3
hsa-mir-346	PTGS1	1	1	1	3
hsa-mir-34c-5p	VPS37B	1	1	1	3
hsa-mir-34c-5p	GMFB	1	1	1	3
hsa-mir-34c-5p	BCL2L13	1	1	1	3
hsa-mir-34c-5p	CDK6	1	1	1	3
hsa-mir-34c-5p	MYCN	1	1	1	3
hsa-mir-34c-5p	TSN	1	1	1	3
hsa-mir-34c-5p	SATB2	1	1	1	3
hsa-mir-34c-5p	MET	1	1	1	3
hsa-mir-34c-5p	CNOT4	1	1	1	3
hsa-mir-34c-5p	MAP2K1	1	1	1	3
hsa-mir-34c-5p	PODXL	1	1	1	3
hsa-mir-34c-5p	SAR1A	1	1	1	3
hsa-mir-346	GJC2	1	1	1	3
hsa-mir-34c-5p	NOTCH1	1	1	1	3
hsa-mir-34c-5p	MDM4	1	1	1	3
hsa-mir-34c-5p	HSPA1B	1	1	1	3
