# Supplementary material for: Identification of circRNA-miRNA-mRNA regulatory network and its role in cardiac hypertrophy
Source: PLoS One. 2023 Mar 23;18(3):e0279638. doi: 10.1371/journal.pone.0279638 (PMC10035836; doi:10.1371/journal.pone.0279638)
Supplement: S1 File — (ZIP) [file pone.0279638.s001.zip › S1/diff_mRNA.xls]

differentially expressed mRNA
	logFC	AveExpr	t	P.Value	adj.P.Val	B
TUBA3E	-2.145290869	8.356275701	-21.59930704	1.72E-47	6.49E-43	97.23492191
TUBA3C	-2.019019443	7.241280005	-21.03882521	3.21E-46	6.08E-42	94.3641175
RASD1	-3.482255333	7.983986186	-20.60369368	3.21E-45	4.05E-41	92.10683682
CDC42EP4	-1.162644031	10.05966829	-20.46496312	6.72E-45	4.43E-41	91.3819202
ZFP36	-2.194314793	9.015816225	-20.46221505	6.82E-45	4.43E-41	91.36753497
CEBPD	-2.25152675	9.417581818	-20.45673738	7.02E-45	4.43E-41	91.33885828
TUBA3D	-2.157732684	9.80823152	-19.92976762	1.19E-43	6.43E-40	88.56163639
SERPINA3	-3.514078552	8.545555284	-19.30913503	3.49E-42	1.65E-38	85.24421205
AXUD1	-2.071676343	8.402084897	-18.8900891	3.50E-41	1.47E-37	82.97606249
S100A9	-2.881012688	7.734143972	-18.65579755	1.29E-40	4.86E-37	81.69809585
FCN3	-2.011607367	8.204730616	-18.61673749	1.60E-40	5.49E-37	81.48435793
MT1M	-2.210326788	7.024051516	-18.36225962	6.61E-40	2.08E-36	80.08711099
MYH6	-1.824083289	12.7670464	-18.3371288	7.61E-40	2.22E-36	79.94868293
PRKCD	-0.730206717	7.19847696	-18.21224466	1.53E-39	4.14E-36	79.25960681
LYVE1	-1.863959162	7.414873898	-18.03955829	4.05E-39	1.02E-35	78.30355793
MAP3K6	-1.119734631	9.201606743	-18.00419694	4.94E-39	1.17E-35	78.10732803
CD163	-2.113632315	7.459367508	-17.60075947	4.86E-38	1.08E-34	75.85763638
C1R	-1.184370018	6.968824274	-17.59036051	5.15E-38	1.08E-34	75.79938559
YPEL2	1.077935936	8.811072762	17.42257453	1.34E-37	2.67E-34	74.85770892
S1PR3	-1.002213491	7.687742676	-17.27282021	3.16E-37	5.97E-34	74.0143785
FPR1	-1.368465188	6.50256307	-17.06779007	1.02E-36	1.84E-33	72.85545159
AP3M2	0.848110351	8.992818805	16.66995674	1.02E-35	1.75E-32	70.59275002
FCER1G	-1.483134951	7.571625423	-16.61236911	1.42E-35	2.34E-32	70.26371801
PIK3IP1	1.361265259	8.987463318	16.51505636	2.50E-35	3.94E-32	69.7068659
MYC	-1.493025013	7.363008526	-16.49220385	2.85E-35	4.32E-32	69.57594369
FKBP5	-1.895277057	8.649462526	-16.36771227	5.89E-35	8.57E-32	68.86171399
PROS1	1.525685752	11.43113198	16.30233664	8.62E-35	1.21E-31	68.48595991
S100A8	-2.615423865	7.912242394	-16.29200402	9.16E-35	1.24E-31	68.42652923
SORBS2	0.889042348	11.54559155	16.28282018	9.66E-35	1.26E-31	68.37369628
SLA	-0.880938657	6.421329632	-16.16643208	1.91E-34	2.41E-31	67.70334548
C7ORF41	1.345611183	10.41832986	16.14646916	2.14E-34	2.62E-31	67.58822014
MT1X	-2.31544883	9.900957623	-16.0479122	3.82E-34	4.51E-31	67.01922252
MAFB	-1.32230966	8.020630265	-15.99441849	5.22E-34	5.99E-31	66.70995695
CMTM7	-0.72234183	7.409938614	-15.89143426	9.56E-34	1.06E-30	66.11372462
ZDHHC9	-0.996123874	7.534384779	-15.83972245	1.29E-33	1.40E-30	65.8139209
SCN2B	1.281175317	8.356124194	15.79072202	1.73E-33	1.81E-30	65.52958259
FES	-0.76966869	7.378176841	-15.78630547	1.77E-33	1.81E-30	65.50394228
JAK2	1.205160674	8.49083304	15.73985113	2.33E-33	2.32E-30	65.23413068
CORO1A	-0.797442528	6.693309564	-15.73105861	2.45E-33	2.38E-30	65.18303813
SLCO4A1	-1.000841544	6.803467066	-15.63490304	4.33E-33	4.09E-30	64.62377717
LOC653888	-1.199270998	7.39448784	-15.48312858	1.06E-32	9.79E-30	63.73915007
CTSC	-1.242307161	6.800924606	-15.44526389	1.33E-32	1.20E-29	63.51810081
NFKBIZ	-0.908678707	7.579291075	-15.35660261	2.24E-32	1.97E-29	62.99996514
GALK1	-0.720513471	8.945906526	-15.34016337	2.47E-32	2.13E-29	62.90381154
XLKD1	-1.161221671	6.744788201	-15.33266962	2.59E-32	2.17E-29	62.85997182
TIPARP	-1.267290038	8.869298495	-15.26542332	3.85E-32	3.17E-29	62.46633123
ALOX5	-0.898564392	6.984413136	-15.23102715	4.73E-32	3.81E-29	62.26482135
CD97	-0.773249486	8.289019102	-15.21646675	5.15E-32	4.06E-29	62.17948596
CHN1	0.634001582	7.925403172	15.0733526	1.21E-31	9.32E-29	61.33968209
DYRK1B	0.588995175	6.887323587	15.06196157	1.29E-31	9.78E-29	61.27275831
HS.177532	1.056152227	8.460329684	14.90543403	3.28E-31	2.44E-28	60.35196297
ARPC1B	-0.965140079	6.948707254	-14.90080302	3.38E-31	2.46E-28	60.32468742
STAT3	-1.079345946	9.190865513	-14.87373689	3.97E-31	2.83E-28	60.16523687
PIM1	-1.356458981	7.403138378	-14.86998578	4.06E-31	2.84E-28	60.14313354
EBI2	-0.594088387	6.388184312	-14.84543131	4.70E-31	3.23E-28	59.99841657
SEC14L1	-0.530882754	7.203151162	-14.78119383	6.90E-31	4.66E-28	59.61957403
HCK	-0.643301231	6.640191721	-14.7604595	7.81E-31	5.18E-28	59.49721759
SMOC2	1.49651924	9.438495827	14.65589848	1.46E-30	9.52E-28	58.87963648
SMYD2	0.895023356	10.36838467	14.64595224	1.55E-30	9.93E-28	58.82084256
RANGAP1	-0.909104541	8.822191744	-14.61774064	1.83E-30	1.16E-27	58.6540346
WAS	-0.932521133	7.179808991	-14.6139717	1.88E-30	1.16E-27	58.63174489
MGST1	-0.685355107	6.400771895	-14.60463175	1.98E-30	1.21E-27	58.576503
IFITM2	-1.145462356	11.83777533	-14.54995004	2.75E-30	1.65E-27	58.25294147
F13A1	-1.579675037	7.404085724	-14.53631872	2.99E-30	1.76E-27	58.172245
MT1A	-1.486327592	10.84606621	-14.53411053	3.03E-30	1.76E-27	58.15917129
SAP18	0.650000158	8.835736384	14.42582436	5.80E-30	3.32E-27	57.5175829
IL18R1	-0.792020248	6.569950169	-14.42142184	5.95E-30	3.36E-27	57.4914789
CHRDL2	-1.173515042	6.374519061	-14.4093018	6.40E-30	3.56E-27	57.41960722
LCP1	-1.389234963	8.328814941	-14.3830246	7.50E-30	4.11E-27	57.26374508
HS.19985	-0.848368372	6.69306582	-14.36379991	8.42E-30	4.55E-27	57.14968106
CD248	-0.969791682	8.20330811	-14.27476064	1.44E-29	7.64E-27	56.62102854
ITGB2	-1.378567109	8.803652018	-14.27298379	1.45E-29	7.64E-27	56.61047288
CYP2J2	0.989430003	12.34075278	14.26125709	1.56E-29	8.08E-27	56.54080235
IRX6	1.383761588	8.775498388	14.23801577	1.79E-29	9.17E-27	56.40269133
INPP1	-0.668431483	8.755211959	-14.21810244	2.02E-29	1.02E-26	56.28432534
HCLS1	-1.091483522	8.258347923	-14.18908999	2.41E-29	1.20E-26	56.11182216
BTG2	-1.489347383	8.566285797	-14.15162823	3.02E-29	1.48E-26	55.88899106
IFITM3	-1.120982121	11.67480391	-14.13758083	3.28E-29	1.59E-26	55.80540817
SLCO2B1	-0.900612736	8.127893197	-14.12753795	3.49E-29	1.67E-26	55.74564379
CCND2	0.766409429	12.37981541	14.09205255	4.32E-29	2.04E-26	55.53441629
LMOD2	1.299584966	9.455545021	14.00225414	7.43E-29	3.47E-26	54.99949998
MASP1	0.852230648	9.916206977	13.98305223	8.34E-29	3.85E-26	54.8850457
LOC653879	-1.137221251	7.075035279	-13.96679615	9.20E-29	4.19E-26	54.7881309
HEG1	0.69182175	9.039508427	13.94907668	1.02E-28	4.61E-26	54.68247175
MFSD10	-0.625581173	9.596615357	-13.94128953	1.07E-28	4.78E-26	54.6360313
RHBDF2	-0.587949536	6.988280788	-13.89715892	1.40E-28	6.15E-26	54.37277312
SVIL	0.658707684	10.77449822	13.89566296	1.41E-28	6.15E-26	54.36384685
MGC42367	-1.00691801	7.757098149	-13.88313212	1.52E-28	6.56E-26	54.28907064
C10ORF71	0.84554604	7.264912943	13.86754622	1.68E-28	7.12E-26	54.19604965
NNMT	-0.893359243	7.968885434	-13.85241812	1.84E-28	7.72E-26	54.10574607
BCL6	-0.905463097	8.791912041	-13.8397169	1.98E-28	8.24E-26	54.02991792
CEBPB	-0.945762452	11.24672403	-13.83309276	2.06E-28	8.49E-26	53.99036683
TDRD9	-0.729623242	6.721858816	-13.82902182	2.11E-28	8.58E-26	53.96605882
IL13RA1	-0.808450654	8.958075376	-13.82766437	2.13E-28	8.58E-26	53.95795311
FGD2	-0.709065626	6.739360889	-13.82236508	2.20E-28	8.77E-26	53.92630855
LAPTM5	-1.122084278	7.379803118	-13.81781712	2.26E-28	8.92E-26	53.89914911
CHST7	-1.041496108	8.893801575	-13.7901013	2.68E-28	1.04E-25	53.73360821
C1ORF162	-1.022438998	8.277737964	-13.77872332	2.87E-28	1.11E-25	53.6656361
TSPYL2	-0.694652514	7.033068052	-13.76231445	3.17E-28	1.21E-25	53.56759529
SYF2	0.525706774	9.407570518	13.75467578	3.32E-28	1.25E-25	53.52194966
LRRC8A	-0.946382188	7.612863267	-13.70040363	4.60E-28	1.73E-25	53.19753916
ZNF415	0.594543355	8.426514695	13.69647276	4.72E-28	1.75E-25	53.17403564
LILRA5	-0.774160921	6.375298016	-13.6563354	6.01E-28	2.21E-25	52.93399319
DOCK2	-0.868861808	7.219833286	-13.64737468	6.35E-28	2.31E-25	52.88039049
MBP	0.970954594	8.880798167	13.64582509	6.41E-28	2.31E-25	52.8711204
IVNS1ABP	0.794100389	8.827123247	13.58636868	9.19E-28	3.25E-25	52.51533195
MT2A	-1.684618722	10.4682293	-13.56995406	1.01E-27	3.56E-25	52.41707116
LYPLAL1	0.828772957	9.819555588	13.55996911	1.08E-27	3.74E-25	52.35729212
LILRB5	-0.565646828	6.624126382	-13.54082643	1.21E-27	4.17E-25	52.24267112
C1QC	-1.316362286	8.207752342	-13.53567341	1.25E-27	4.26E-25	52.21181277
SLC12A9	-0.595182592	7.817036333	-13.51147372	1.45E-27	4.89E-25	52.06687614
IFI30	-0.799989478	6.511561319	-13.50892742	1.47E-27	4.92E-25	52.05162399
LOC148915	0.733192112	10.12720752	13.48197092	1.73E-27	5.74E-25	51.89013515
PRICKLE1	1.053781134	9.631485084	13.47615143	1.79E-27	5.90E-25	51.85526713
C1QB	-1.450594747	8.31619232	-13.47391002	1.82E-27	5.93E-25	51.84183703
FAM110B	0.775488777	8.688409867	13.47194038	1.84E-27	5.95E-25	51.83003509
TKT	-1.021586746	7.903184875	-13.46183175	1.95E-27	6.27E-25	51.76946173
SLC15A3	-0.878564638	8.289966877	-13.4302939	2.37E-27	7.53E-25	51.58044478
GATA2	-0.502249306	6.585366859	-13.40757486	2.72E-27	8.52E-25	51.44424991
OSR1	-1.049810068	6.961645572	-13.40723628	2.72E-27	8.52E-25	51.44222001
ALOX5AP	-1.363742438	8.195434268	-13.40282384	2.80E-27	8.60E-25	51.41576545
SORBS1	0.81672292	10.0533465	13.38928521	3.04E-27	9.27E-25	51.33458891
CD209	-0.993183375	6.858918551	-13.38787211	3.06E-27	9.27E-25	51.32611555
FRZB	1.402941274	8.995720551	13.38235297	3.17E-27	9.51E-25	51.29302022
CD68	-0.91712319	8.499745597	-13.33984771	4.10E-27	1.22E-24	51.0380876
CYBA	-0.951813206	9.13402786	-13.30385079	5.10E-27	1.51E-24	50.82212033
RASSF1	-0.551337786	6.824244423	-13.30119511	5.18E-27	1.52E-24	50.80618483
MVP	-0.799740043	7.865386446	-13.29612204	5.35E-27	1.56E-24	50.77574276
HES6	-0.75525013	6.997799108	-13.28633356	5.67E-27	1.64E-24	50.71700133
HAVCR2	-1.035427385	7.760387781	-13.28124084	5.85E-27	1.68E-24	50.68643775
ARHGAP4	-0.56128706	7.150644784	-13.25032394	7.06E-27	2.01E-24	50.50086586
VAMP8	-0.909338125	8.665996897	-13.22068315	8.45E-27	2.39E-24	50.32291194
C5ORF4	0.556490494	6.952664086	13.20470381	9.32E-27	2.61E-24	50.22696043
SRGN	-1.174185783	8.947831281	-13.20002377	9.59E-27	2.67E-24	50.19885589
ANKMY2	0.747997698	9.408158587	13.19568022	9.84E-27	2.72E-24	50.17277114
CD14	-1.346590841	9.916128429	-13.19369315	9.96E-27	2.72E-24	50.16083773
C14ORF132	1.28907817	7.779387104	13.19326315	9.99E-27	2.72E-24	50.15825534
NKD2	-0.809229967	6.945356722	-13.1775112	1.10E-26	2.95E-24	50.06364998
ATPIF1	0.829959084	10.47127682	13.15499341	1.26E-26	3.36E-24	49.92839034
GPR172A	-0.753967231	7.56861377	-13.15080057	1.29E-26	3.42E-24	49.9032024
OSMR	-0.631007477	6.260298501	-13.14649213	1.33E-26	3.49E-24	49.87731923
ACE2	1.824123161	9.113507521	13.11490335	1.61E-26	4.17E-24	49.68752365
LRRC49	1.109824125	11.22570207	13.11157063	1.64E-26	4.19E-24	49.66749708
M6PRBP1	-1.083408368	9.640539841	-13.11076595	1.65E-26	4.19E-24	49.66266167
GPR56	-0.863422307	8.177171896	-13.09583413	1.81E-26	4.56E-24	49.57292921
SEMA4B	-0.682838092	7.2410167	-13.09108863	1.86E-26	4.66E-24	49.54440927
S100A10	-0.973542561	11.42845266	-13.08807147	1.89E-26	4.72E-24	49.526276
NFKBIA	-1.011863629	10.53107106	-13.07182503	2.09E-26	5.17E-24	49.42862762
TUBB2C	-0.902949862	10.47251006	-13.05866522	2.26E-26	5.57E-24	49.34952347
PUS1	-0.579067368	7.259245194	-13.02191983	2.83E-26	6.87E-24	49.12860861
KIAA1853	0.774480482	6.90722035	13.01935892	2.88E-26	6.93E-24	49.11321035
SELS	-0.682462877	9.86727897	-13.0077126	3.09E-26	7.40E-24	49.0431799
GNA15	-0.652488935	6.532379457	-12.97908918	3.68E-26	8.75E-24	48.87104248
C8ORF47	0.596344152	6.838081904	12.92254395	5.19E-26	1.23E-23	48.53089708
GRASP	-0.622362692	6.7737689	-12.91215684	5.53E-26	1.30E-23	48.4684013
MAP3K8	-0.676915361	6.817106442	-12.9087431	5.64E-26	1.32E-23	48.44786109
HMGN2	0.621305496	9.435888462	12.90753423	5.68E-26	1.32E-23	48.44058735
TUBB	-0.79341884	9.587317818	-12.89221926	6.24E-26	1.44E-23	48.3484328
DDIT3	0.693439075	8.102764372	12.87188331	7.06E-26	1.62E-23	48.226053
SDSL	0.782826364	8.620425773	12.86157305	7.52E-26	1.71E-23	48.16400143
RASL11B	1.747825112	10.09153693	12.8315753	9.03E-26	2.05E-23	47.98344198
C5ORF23	1.242918898	8.711334987	12.82897069	9.17E-26	2.07E-23	47.96776318
LOC730534	0.703720203	10.81293086	12.81064278	1.03E-25	2.30E-23	47.85742961
HS.467627	0.810286755	8.072097682	12.78647972	1.19E-25	2.65E-23	47.71195222
DUSP26	0.76331987	10.57122083	12.78106692	1.23E-25	2.72E-23	47.67936114
TUBA1B	-0.655793977	13.12659579	-12.68746612	2.17E-25	4.78E-23	47.11564194
TRMT5	0.686254245	9.632349976	12.62488994	3.18E-25	6.96E-23	46.73863501
KIAA0141	0.628219258	9.132416103	12.60595807	3.57E-25	7.73E-23	46.62455497
DCUN1D3	-0.628424547	7.717877487	-12.58885943	3.97E-25	8.53E-23	46.52151411
CCND1	0.867676923	11.98737377	12.58545406	4.05E-25	8.66E-23	46.50099166
VSIG4	-0.898255584	6.929967753	-12.57647459	4.28E-25	9.09E-23	46.44687549
MIDN	-0.936285406	8.795403626	-12.56742847	4.52E-25	9.55E-23	46.39235571
FCGR2A	-0.682469561	7.018185257	-12.54478574	5.19E-25	1.09E-22	46.25588279
MARCO	-0.835741713	6.443151829	-12.50543925	6.60E-25	1.36E-22	46.01870554
FGR	-0.73894598	6.705149759	-12.49264421	7.13E-25	1.46E-22	45.94157111
CAPN1	-0.592848342	9.685120027	-12.48841363	7.32E-25	1.49E-22	45.91606645
YPEL1	0.592533063	7.583120736	12.47671689	7.86E-25	1.59E-22	45.84554916
MPP3	-0.815520112	7.348341251	-12.45220069	9.13E-25	1.84E-22	45.69773725
IRAK3	-0.662041222	6.710940475	-12.4430308	9.65E-25	1.92E-22	45.64244766
IRX2	0.99494938	7.291885331	12.41969103	1.11E-24	2.19E-22	45.50171424
SGK	-1.330339892	9.12589245	-12.4005115	1.25E-24	2.45E-22	45.38605897
GFPT2	-0.937347268	6.842416223	-12.39315716	1.31E-24	2.55E-22	45.34170963
SERPINA5	-0.843580415	6.818529208	-12.33969172	1.81E-24	3.50E-22	45.01926751
PLEK	-0.783044537	7.082269286	-12.32351716	2.00E-24	3.85E-22	44.92171279
ADAP2	-0.797533046	7.715997107	-12.31118774	2.16E-24	4.13E-22	44.84734706
LOC255783	-0.619529952	9.390845425	-12.30988723	2.18E-24	4.14E-22	44.83950282
PLCE1	1.020558607	7.9003648	12.30671111	2.22E-24	4.20E-22	44.82034548
PLTP	-1.029480155	8.130419955	-12.27405912	2.71E-24	5.10E-22	44.62339144
PDE5A	0.75247826	7.589122311	12.26170748	2.92E-24	5.47E-22	44.54888409
RARRES1	-1.34841748	6.658075476	-12.23944241	3.35E-24	6.24E-22	44.4145727
VPS45	0.504467225	9.369426298	12.22713663	3.61E-24	6.69E-22	44.34033732
PDIA3P	-1.056418339	7.023036723	-12.21677144	3.84E-24	7.09E-22	44.27780753
CCDC28A	0.618565369	8.761229229	12.21468316	3.89E-24	7.15E-22	44.26520947
CSNK1D	-0.542509885	7.764628559	-12.19501832	4.39E-24	8.02E-22	44.14657478
SLC7A1	-1.094130921	8.020958719	-12.18154622	4.76E-24	8.67E-22	44.06529787
SNRPB	-0.675780166	9.273026016	-12.16835707	5.16E-24	9.35E-22	43.98572659
BCL3	-0.682073531	7.038765047	-12.16076845	5.41E-24	9.75E-22	43.93994323
SFRP1	1.739683691	9.950948419	12.15760765	5.51E-24	9.87E-22	43.92087344
CRYM	0.998073745	8.821332765	12.15715196	5.53E-24	9.87E-22	43.91812417
C1QTNF1	-1.27560459	8.452254774	-12.12540176	6.71E-24	1.19E-21	43.72656498
PLAUR	-0.579723708	6.352562937	-12.11914728	6.97E-24	1.23E-21	43.68882895
SLC16A9	0.891664943	7.233223125	12.09535793	8.06E-24	1.41E-21	43.54529555
SLC39A1	-0.638224474	8.805792648	-12.08677123	8.50E-24	1.48E-21	43.49348685
ITGAM	-0.575144783	6.700043195	-12.08518284	8.58E-24	1.49E-21	43.48390313
BATF3	-0.575026563	6.475857385	-12.06920894	9.46E-24	1.64E-21	43.38752227
C21ORF34	0.686402066	8.739844703	12.0672716	9.57E-24	1.65E-21	43.37583294
PTPN11	0.652653544	10.97441877	12.04653496	1.09E-23	1.86E-21	43.25071398
TOMM40	-0.591512257	10.24166749	-12.04531595	1.09E-23	1.87E-21	43.24335882
PHLDB2	0.780446992	8.808400796	12.03846023	1.14E-23	1.93E-21	43.20199305
TJP1	0.53033488	9.764512024	12.03155676	1.19E-23	1.99E-21	43.1603391
MS4A7	-0.768574296	7.131991829	-12.02482405	1.24E-23	2.07E-21	43.11971541
LTBR	-0.860372718	7.451590449	-12.02362237	1.25E-23	2.07E-21	43.11246474
HOPX	-1.500900262	7.057641106	-12.00064136	1.44E-23	2.38E-21	42.9738019
DUSP1	-1.483176285	10.34589494	-11.98665227	1.57E-23	2.58E-21	42.88939438
SMAP2	-0.603779259	8.354456866	-11.9576199	1.87E-23	3.06E-21	42.71421874
METTL7B	-1.340481853	6.80425748	-11.94793666	1.98E-23	3.24E-21	42.65579223
ERRFI1	-0.754718915	8.032088946	-11.92481587	2.29E-23	3.71E-21	42.51628712
C19ORF10	-1.240115158	7.298974173	-11.92179126	2.33E-23	3.75E-21	42.49803748
COMMD1	0.554386254	11.13643119	11.91038731	2.50E-23	4.00E-21	42.42922953
CRBN	0.554542965	9.444525707	11.89311786	2.77E-23	4.43E-21	42.32503181
DHX37	-0.61031066	7.165527035	-11.87822379	3.04E-23	4.83E-21	42.23516733
DDIT4	-1.271347597	9.357623085	-11.87525876	3.09E-23	4.90E-21	42.21727772
SLC47A1	0.650380116	7.56113341	11.86523905	3.29E-23	5.19E-21	42.15682374
MGST3	0.529823729	13.38529821	11.85424687	3.52E-23	5.52E-21	42.09050302
LOC644128	0.520313514	7.785493989	11.83240126	4.02E-23	6.26E-21	41.95870091
DUSP23	-0.638737476	9.420065897	-11.82811034	4.13E-23	6.40E-21	41.93281268
EDNRA	0.918266274	8.70249358	11.81668625	4.42E-23	6.83E-21	41.86388883
COL21A1	1.062757813	7.807584044	11.81478517	4.48E-23	6.88E-21	41.85241937
TYROBP	-1.116729931	8.499013087	-11.78676154	5.31E-23	8.14E-21	41.68335188
GLA	-0.506197531	7.907124234	-11.75649607	6.39E-23	9.71E-21	41.50076726
SH3BGRL3	-1.064802442	8.29316702	-11.75306053	6.52E-23	9.88E-21	41.480042
SLC11A1	-0.580603783	6.212763888	-11.73586013	7.25E-23	1.09E-20	41.37628069
RGS4	1.20654285	7.675088459	11.73473516	7.30E-23	1.10E-20	41.36949441
ECGF1	-1.251296379	8.215907404	-11.73185934	7.43E-23	1.11E-20	41.35214642
TBXAS1	-0.624142695	6.744953028	-11.68146015	1.01E-22	1.51E-20	41.04813617
MS4A6A	-1.007027182	7.846895511	-11.67375835	1.06E-22	1.56E-20	41.00168148
HS.554507	0.53069543	7.13365377	11.66572778	1.11E-22	1.63E-20	40.95324465
ELL2	-1.112375872	7.280746089	-11.65466432	1.19E-22	1.74E-20	40.8865163
SYNPO2L	0.956107012	13.05629708	11.64617046	1.25E-22	1.82E-20	40.83528757
FRMD5	0.840415802	8.451227882	11.64506814	1.26E-22	1.83E-20	40.82863925
HYAL2	-0.596380609	7.290928828	-11.63991909	1.30E-22	1.88E-20	40.79758459
LOC642031	-0.677016153	8.103560261	-11.63687875	1.33E-22	1.91E-20	40.77924802
LOC201140	-1.461436565	6.852994767	-11.63429801	1.35E-22	1.93E-20	40.76368345
CDC42EP2	-0.574171575	7.355385344	-11.62114249	1.46E-22	2.08E-20	40.68434366
PLEKHF1	-1.133047023	8.467090688	-11.61680635	1.50E-22	2.13E-20	40.65819344
OMA1	0.550839443	7.984434124	11.59683212	1.69E-22	2.40E-20	40.53773756
LOC158376	-0.541466152	6.873999111	-11.5863593	1.81E-22	2.54E-20	40.47458335
ATP1A2	1.290953949	9.957882844	11.57696492	1.91E-22	2.66E-20	40.41793419
SLC25A28	-0.515979317	9.766865659	-11.54843696	2.28E-22	3.15E-20	40.24591755
SLC1A5	-0.522998921	6.569723182	-11.53698975	2.44E-22	3.37E-20	40.17689819
HTRA1	0.887366895	10.19754404	11.52262001	2.66E-22	3.67E-20	40.09026169
LOC729843	0.567172096	9.151078346	11.51440288	2.80E-22	3.84E-20	40.04072178
SLC2A1	-0.744959502	8.446467898	-11.5079742	2.91E-22	3.97E-20	40.00196522
TEAD4	-0.849510274	6.895555602	-11.50767813	2.92E-22	3.97E-20	40.00018032
HRASLS	0.544350339	8.027820724	11.48931571	3.26E-22	4.43E-20	39.889484
KLF6	-0.815036553	8.905917703	-11.46816442	3.71E-22	5.00E-20	39.76198474
SLMAP	0.591452676	12.06096284	11.45695021	3.98E-22	5.32E-20	39.69439021
TNFRSF1A	-0.724914227	8.716725754	-11.4418939	4.36E-22	5.79E-20	39.6036419
SERPINH1	-1.138602241	7.848505233	-11.43932846	4.43E-22	5.86E-20	39.58817992
LCN6	-0.910147186	6.677539748	-11.43278244	4.61E-22	6.08E-20	39.54872754
ENO1	-0.761632253	11.09319716	-11.35158916	7.56E-22	9.74E-20	39.05947737
FKBP2	-0.687425984	7.221367991	-11.33462422	8.39E-22	1.08E-19	38.95727471
GATM	1.178340283	8.258485499	11.31164641	9.65E-22	1.23E-19	38.81886252
LOC387763	-1.039957002	8.113468726	-11.30608164	9.98E-22	1.27E-19	38.78534427
RDH10	-0.615488684	7.37202706	-11.28853866	1.11E-21	1.41E-19	38.67968439
ARPC3	-1.38586332	8.511121425	-11.28360939	1.14E-21	1.44E-19	38.64999765
TUBA1C	-0.921280856	11.16730543	-11.27896167	1.18E-21	1.48E-19	38.62200721
COL6A2	-0.703358727	7.900548382	-11.2731112	1.22E-21	1.53E-19	38.5867744
DDOST	-0.82650547	9.226986804	-11.26645949	1.27E-21	1.59E-19	38.54671777
CYBB	-0.773553676	7.043202124	-11.2638214	1.29E-21	1.60E-19	38.53083158
TRAK2	0.682328141	11.33369463	11.25145944	1.39E-21	1.72E-19	38.45639291
ZYX	-0.783011696	8.918214131	-11.22068211	1.68E-21	2.06E-19	38.27108759
ENDOGL1	-0.839715497	7.955820603	-11.20189141	1.88E-21	2.30E-19	38.15796861
GPR4	-0.829377869	7.07371866	-11.19143308	2.01E-21	2.44E-19	38.09501572
KLHDC9	0.758328229	7.586483039	11.18598051	2.08E-21	2.51E-19	38.06219617
C5ORF41	0.605144128	8.47318321	11.16940496	2.30E-21	2.77E-19	37.96243323
MERTK	-0.503724319	7.393133103	-11.16614536	2.34E-21	2.81E-19	37.942816
AGXT2L1	-1.168297244	6.852102507	-11.13028151	2.91E-21	3.45E-19	37.72700456
EML3	-0.585923125	8.720741297	-11.06839168	4.25E-21	4.99E-19	37.35470659
ATP1A1	-0.853773683	10.1207712	-11.02789166	5.44E-21	6.34E-19	37.11116994
DIO2	0.897050763	8.020273523	11.02762207	5.45E-21	6.34E-19	37.10954906
DARC	-1.010304171	7.478811652	-11.0240217	5.57E-21	6.44E-19	37.08790282
VWC2	0.978299481	9.20157504	11.02305731	5.60E-21	6.46E-19	37.08210477
LUM	1.161337268	10.27952188	11.01924042	5.73E-21	6.59E-19	37.05915761
PAFAH2	0.502717829	7.374563318	11.01175714	6.00E-21	6.88E-19	37.01417008
FKBP11	-0.846803736	7.391209848	-11.00910666	6.10E-21	6.97E-19	36.99823669
C14ORF179	0.683906539	9.242860577	10.99011419	6.84E-21	7.78E-19	36.88407322
FZD2	0.79324582	7.637548787	10.9802772	7.26E-21	8.21E-19	36.82495002
GSDMD	-0.601608104	8.152140882	-10.95867217	8.29E-21	9.33E-19	36.69511418
PLA2G2A	-1.349822753	6.709881612	-10.90889038	1.12E-20	1.26E-18	36.39603976
ATL3	-0.535622163	6.877867994	-10.90568253	1.14E-20	1.28E-18	36.37677236
COL16A1	0.832013777	8.360371799	10.90318125	1.16E-20	1.29E-18	36.36174926
GRM1	0.804149965	7.129700616	10.90041323	1.18E-20	1.31E-18	36.34512443
HS.408455	0.502082876	7.096591829	10.89911584	1.19E-20	1.32E-18	36.33733237
HS.561526	0.526649119	6.907294565	10.89797155	1.20E-20	1.32E-18	36.33045994
S100A13	0.638856416	8.782070742	10.89681814	1.21E-20	1.32E-18	36.32353279
HMGB2	0.708643297	8.701449215	10.86616482	1.45E-20	1.57E-18	36.13946142
ZNF787	-0.58507287	9.419840359	-10.86314551	1.48E-20	1.60E-18	36.12133341
CBX7	0.741433716	9.573837249	10.85984664	1.51E-20	1.62E-18	36.10152753
PPP1R3C	0.919125686	11.97386952	10.85348716	1.57E-20	1.68E-18	36.06334792
HFE2	1.291041654	9.383642814	10.85215486	1.58E-20	1.69E-18	36.05534968
TMBIM1	-0.651451397	8.470370439	-10.83970048	1.71E-20	1.82E-18	35.98058637
NBPF20	-1.049837592	7.738595718	-10.80869757	2.06E-20	2.18E-18	35.79451532
IL18BP	-0.508401836	6.503986719	-10.79999478	2.17E-20	2.28E-18	35.74229357
ARHGAP24	0.5423258	7.46980018	10.79638072	2.22E-20	2.32E-18	35.72060838
SNAI2	-0.587787548	7.156899633	-10.7948662	2.24E-20	2.34E-18	35.71152119
NAP1L3	0.773271473	7.269663647	10.77684965	2.50E-20	2.59E-18	35.60343125
HEPH	0.592853504	7.208349192	10.75903371	2.79E-20	2.88E-18	35.49656419
CTPS	-0.549553623	7.043716894	-10.73818129	3.17E-20	3.25E-18	35.37150783
SLC35F1	0.985626076	8.455827834	10.73711859	3.19E-20	3.26E-18	35.36513526
SEC61A1	-0.621250646	10.20660751	-10.73268147	3.27E-20	3.34E-18	35.33852875
C14ORF135	0.708949685	9.400339516	10.72949801	3.34E-20	3.39E-18	35.31944031
HGS	-0.597786119	9.545158608	-10.70879325	3.78E-20	3.83E-18	35.1953078
FBXO32	1.061927743	10.10023153	10.6966554	4.07E-20	4.10E-18	35.12254976
LOC728473	0.803800413	9.867530512	10.69414366	4.14E-20	4.15E-18	35.10749481
THBS4	1.327150432	11.38693143	10.69395391	4.14E-20	4.15E-18	35.10635752
C1RL	-0.51461156	6.725736093	-10.6850339	4.37E-20	4.35E-18	35.05289588
NUP62CL	0.622751608	6.983433275	10.67555127	4.63E-20	4.60E-18	34.99606791
C19ORF59	-0.668353725	6.126104275	-10.67339669	4.69E-20	4.65E-18	34.9831567
KCNK12	-0.705980003	6.272086498	-10.65826602	5.14E-20	5.08E-18	34.89249544
ENTPD6	-0.534891804	8.162271594	-10.64933768	5.43E-20	5.34E-18	34.83900503
FBP1	-0.550437159	6.327882328	-10.64246949	5.66E-20	5.53E-18	34.79786083
OSGIN2	0.514651186	7.708263755	10.63986741	5.75E-20	5.61E-18	34.78227375
LOC401397	0.84300502	11.60907432	10.63671864	5.86E-20	5.70E-18	34.76341256
NDUFA4L2	-0.64810566	8.805754937	-10.63551773	5.90E-20	5.73E-18	34.75621924
C2ORF64	0.649441469	9.231124326	10.62730432	6.20E-20	5.99E-18	34.70702454
FYCO1	0.841795977	10.70755574	10.61185989	6.81E-20	6.51E-18	34.61453191
OKL38	-0.908161342	7.653671399	-10.61101245	6.85E-20	6.53E-18	34.60945733
BTBD14A	-0.592977684	7.034255188	-10.59126709	7.72E-20	7.28E-18	34.491233
CSF3R	-0.542512284	6.484398986	-10.58658821	7.94E-20	7.48E-18	34.46322251
LPCAT3	-0.694645225	7.955680982	-10.5754938	8.49E-20	7.96E-18	34.39681117
HCST	-0.699664123	7.602388613	-10.57379823	8.58E-20	8.02E-18	34.38666222
ECM2	0.795444038	7.969234235	10.56809277	8.88E-20	8.28E-18	34.35251339
CHSY1	-0.610762652	9.012034244	-10.56176905	9.23E-20	8.57E-18	34.31466683
MTHFR	-0.60466053	7.392156648	-10.56150341	9.25E-20	8.57E-18	34.31307706
C21ORF63	-0.556748024	7.617220997	-10.56130048	9.26E-20	8.57E-18	34.31186258
RAB28	0.511330705	8.088423553	10.55755829	9.47E-20	8.74E-18	34.28946765
RRBP1	-0.568848889	8.24781568	-10.54676471	1.01E-19	9.31E-18	34.22487971
TMEM140	0.814130078	9.18654023	10.54542106	1.02E-19	9.36E-18	34.21683996
OBFC2A	-0.639044286	6.907761423	-10.54277825	1.04E-19	9.49E-18	34.20102717
PLAU	-0.722215027	7.643605485	-10.5303029	1.12E-19	1.02E-17	34.12639005
EPB41L3	-0.537916053	7.189689649	-10.52835303	1.13E-19	1.03E-17	34.1147255
SERPINE1	-1.994119685	7.04916692	-10.52487187	1.15E-19	1.05E-17	34.09390109
KIAA0644	0.807657889	7.935931748	10.51387143	1.23E-19	1.11E-17	34.02810213
CEL	-0.636560651	6.784070754	-10.50645798	1.29E-19	1.16E-17	33.98376389
C5ORF46	0.92849755	7.975266208	10.50047155	1.34E-19	1.20E-17	33.94796339
ASAH1	0.664072078	7.927732564	10.49188514	1.41E-19	1.26E-17	33.89661907
RNASE2	-0.630732208	6.243377824	-10.46580004	1.65E-19	1.47E-17	33.74067254
LIN9	0.748186324	8.04525724	10.45753052	1.74E-19	1.54E-17	33.69124536
EXTL1	0.699420678	7.375644357	10.45218707	1.79E-19	1.59E-17	33.65931027
SLC31A1	-0.550701376	7.415324331	-10.45014255	1.81E-19	1.60E-17	33.6470918
GPNMB	0.97667484	10.6679265	10.44695484	1.85E-19	1.63E-17	33.6280421
RAC2	-0.691617883	7.131157914	-10.43100994	2.04E-19	1.79E-17	33.53276773
APCDD1L	0.870079167	7.347282121	10.42976912	2.05E-19	1.80E-17	33.52535438
KLHL34	0.853772891	7.855641731	10.42612209	2.10E-19	1.83E-17	33.5035658
MKNK2	-0.525338261	9.833317777	-10.41107028	2.30E-19	1.99E-17	33.41365265
LMNB2	-0.532233211	7.701896781	-10.38207282	2.74E-19	2.35E-17	33.24048668
IGSF5	0.820927336	9.043083042	10.37344147	2.89E-19	2.47E-17	33.18895585
TNFRSF1B	-0.579123137	7.062329074	-10.36681619	3.00E-19	2.56E-17	33.14940589
LOC285556	-1.709218935	6.78114121	-10.36407538	3.05E-19	2.60E-17	33.13304554
C1ORF142	0.662404978	7.861012303	10.36209747	3.09E-19	2.62E-17	33.12123949
LOC654264	-0.540324156	6.263107942	-10.35715262	3.19E-19	2.70E-17	33.09172534
CD59	-0.739877187	8.238612546	-10.34801777	3.37E-19	2.84E-17	33.03720805
PLK2	0.593537587	6.953302647	10.34065968	3.52E-19	2.96E-17	32.99329969
RGMA	-0.745986154	8.766875228	-10.32756172	3.81E-19	3.20E-17	32.91515115
STXBP2	-0.514525635	6.28379699	-10.32156999	3.95E-19	3.30E-17	32.87940667
C22ORF25	0.663624482	8.792653515	10.32024066	3.98E-19	3.32E-17	32.87147677
CDR2L	-0.645104208	9.027959461	-10.31946507	4.00E-19	3.33E-17	32.86685024
RPN1	-0.513986159	10.46358705	-10.31837891	4.03E-19	3.34E-17	32.86037114
STK38L	0.651314355	7.773268219	10.3182256	4.03E-19	3.34E-17	32.85945661
KLF4	-0.759874557	7.034928186	-10.30468324	4.37E-19	3.61E-17	32.77868344
TNNT1	0.926387375	8.072016668	10.29365037	4.68E-19	3.86E-17	32.71289
CTSB	-0.516044466	10.60307449	-10.27776388	5.15E-19	4.22E-17	32.61817168
C5AR1	-0.511633717	6.489216848	-10.25928374	5.75E-19	4.67E-17	32.50801823
HSPA2	1.393433914	9.084338727	10.25915257	5.76E-19	4.67E-17	32.50723649
C12ORF47	0.530927907	9.873529924	10.25893977	5.77E-19	4.67E-17	32.50596823
TM7SF2	1.078536399	10.0193642	10.25099994	6.05E-19	4.88E-17	32.45865159
IFI16	-0.670296981	7.846120802	-10.2402297	6.46E-19	5.20E-17	32.39447669
RCOR3	0.517481122	9.25787926	10.23938572	6.49E-19	5.21E-17	32.38944821
FCN1	-1.268763587	7.145594788	-10.23340329	6.73E-19	5.38E-17	32.35380675
KTELC1	-0.594717389	7.985258049	-10.23040934	6.85E-19	5.47E-17	32.335971
AIF1	-0.66975813	7.326456198	-10.22120468	7.24E-19	5.76E-17	32.28114162
MYOM1	0.594206833	13.99386369	10.20791575	7.85E-19	6.21E-17	32.20199749
TPD52L1	0.78779343	8.873548819	10.20669756	7.90E-19	6.24E-17	32.1947432
PKD1L2	0.628884526	6.870070802	10.2063342	7.92E-19	6.24E-17	32.19257941
ISG20	-1.07408226	7.499178223	-10.20311903	8.08E-19	6.34E-17	32.173434
EMILIN1	-0.62214266	7.189917425	-10.19001392	8.74E-19	6.85E-17	32.09540708
FKSG30	-0.885923993	8.478529362	-10.17038356	9.84E-19	7.69E-17	31.97856001
HS.576694	1.568699431	9.299459933	10.12597836	1.29E-18	9.89E-17	31.71438312
ARPC4	-0.552355366	8.094624777	-10.11954141	1.34E-18	1.03E-16	31.67610447
XPO4	0.799957103	9.99278611	10.11107008	1.41E-18	1.08E-16	31.62573424
MDFIC	0.6668426	7.605183805	10.09951218	1.51E-18	1.15E-16	31.55702315
PRKCQ	-0.756652719	8.029562503	-10.07876351	1.71E-18	1.29E-16	31.43370758
FPR3	-0.507610515	6.608791511	-10.07694688	1.73E-18	1.30E-16	31.42291292
TSPAN32	0.763363083	8.430251377	10.07622859	1.73E-18	1.31E-16	31.41864481
ZMYND12	0.564463025	7.010427036	10.07429673	1.76E-18	1.32E-16	31.40716597
SOX4	0.662991376	7.515893455	10.04726007	2.07E-18	1.55E-16	31.24655827
SPTBN1	0.549618732	9.949053194	10.04465628	2.10E-18	1.57E-16	31.23109487
TMEM149	-0.502003686	6.873891609	-10.04305511	2.12E-18	1.58E-16	31.22158619
RBM20	0.876555797	11.21408446	10.03902212	2.17E-18	1.61E-16	31.1976371
SMTNL2	-0.588565455	6.486869485	-10.02848603	2.31E-18	1.71E-16	31.13507882
MTE	-0.861826418	8.165348798	-10.01824558	2.46E-18	1.81E-16	31.07428724
C11ORF74	0.506615215	9.779470217	10.00890216	2.60E-18	1.91E-16	31.01883059
RGS1	-0.905470632	6.435797849	-10.00830966	2.61E-18	1.91E-16	31.01531418
ADCY3	-0.661897409	9.213684563	-10.00364568	2.69E-18	1.96E-16	30.98763557
LOC399942	-0.838278778	7.519914319	-9.996389863	2.80E-18	2.04E-16	30.94458027
MFN2	0.656479611	11.38157621	9.995769937	2.82E-18	2.05E-16	30.94090195
TMEM74	0.737249238	6.723988055	9.989086335	2.93E-18	2.12E-16	30.90124761
S100A11	-0.790979794	8.021805039	-9.986787097	2.97E-18	2.15E-16	30.88760717
PTPRM	0.507240314	10.33822261	9.984112568	3.02E-18	2.18E-16	30.87174102
CENPA	1.693633155	7.758943424	9.960656847	3.48E-18	2.49E-16	30.73262793
SOCS1	-0.635620995	6.412338038	-9.956069697	3.57E-18	2.54E-16	30.70542921
ZNF189	-0.580781962	7.862345476	-9.950222986	3.70E-18	2.63E-16	30.67076553
CXCR7	0.846026914	9.901233869	9.943927313	3.84E-18	2.72E-16	30.63344434
S100A12	-0.616804416	6.172153249	-9.943777083	3.85E-18	2.72E-16	30.63255382
IER3	1.194282195	9.231409669	9.941815129	3.89E-18	2.74E-16	30.62092416
RHOG	-0.535972676	8.347578892	-9.941617669	3.90E-18	2.74E-16	30.61975373
PPP1R14B	-0.816127462	9.616004318	-9.941388486	3.90E-18	2.74E-16	30.61839525
LYN	-0.582049858	7.610211464	-9.936607481	4.02E-18	2.82E-16	30.59005746
TAF15	1.047810534	9.635572771	9.932980058	4.11E-18	2.86E-16	30.56855885
FRMD3	0.691602596	8.692309233	9.932965074	4.11E-18	2.86E-16	30.56847004
GCA	-0.562580987	7.594816875	-9.923108677	4.36E-18	3.02E-16	30.51006177
PDK4	-1.945152902	10.21773282	-9.905903814	4.83E-18	3.33E-16	30.40813352
GRRP1	-0.551670619	7.798086878	-9.884688816	5.49E-18	3.77E-16	30.2824945
LDHA	-0.863650747	11.75407711	-9.875335347	5.80E-18	3.97E-16	30.22711817
UBN1	-0.517085277	8.419655747	-9.875253044	5.81E-18	3.97E-16	30.22663094
PHGDH	-0.703055392	8.507842534	-9.873391002	5.87E-18	4.00E-16	30.21560813
FAM107A	-0.864954183	9.943745283	-9.873094108	5.88E-18	4.00E-16	30.21385063
RNF20	0.576343814	9.732976513	9.864747696	6.18E-18	4.19E-16	30.16444731
OMD	0.776993639	7.658340716	9.86121214	6.32E-18	4.26E-16	30.14352243
LOC648024	-0.810578559	7.871681843	-9.85837814	6.42E-18	4.33E-16	30.12675071
SLC7A5	-0.921532813	6.975669499	-9.855159039	6.55E-18	4.40E-16	30.10770111
USP46	0.60334841	8.349789109	9.853743069	6.61E-18	4.43E-16	30.09932224
LHFPL2	-0.647567482	7.632982775	-9.845516577	6.94E-18	4.65E-16	30.05064745
NEDD9	-0.559453441	6.974767884	-9.841547707	7.11E-18	4.75E-16	30.02716718
SNF1LK	-0.991964726	6.845545278	-9.834111561	7.43E-18	4.95E-16	29.98317919
NBPF10	-0.68980592	6.837240292	-9.829743575	7.63E-18	5.07E-16	29.95734377
EDC3	0.710667617	8.674319315	9.819675163	8.10E-18	5.38E-16	29.89780063
GLRB	0.599227113	7.916471808	9.762304434	1.14E-17	7.51E-16	29.5587541
HS.193406	-0.605481528	8.182859878	-9.753474454	1.20E-17	7.89E-16	29.50660726
MAGOH	-0.583440251	7.352453466	-9.74128635	1.30E-17	8.47E-16	29.43464457
MLLT11	1.13079547	11.01562257	9.738970754	1.31E-17	8.57E-16	29.42097463
APOLD1	-1.467230001	8.421032735	-9.73325242	1.36E-17	8.86E-16	29.38721978
C10ORF110	0.804906542	7.618396765	9.730261298	1.38E-17	8.99E-16	29.36956508
SGIP1	0.727788663	7.5885207	9.728642637	1.40E-17	9.04E-16	29.36001162
TMCO3	0.609019753	8.53741426	9.719608892	1.48E-17	9.49E-16	29.30669993
FZD1	0.500783203	7.300462849	9.716899846	1.50E-17	9.63E-16	29.29071481
KCNA5	0.89464773	7.942274049	9.714486593	1.52E-17	9.76E-16	29.27647585
FAM46B	-1.053280356	8.044594628	-9.709215608	1.57E-17	1.00E-15	29.24537796
GARNL3	0.579857114	7.950739053	9.708736806	1.57E-17	1.00E-15	29.24255329
POLR1E	0.534013839	8.354278063	9.690349476	1.76E-17	1.11E-15	29.1341004
CLIC1	-0.839342486	9.713528521	-9.680409119	1.86E-17	1.17E-15	29.07548804
ISCU	0.602793065	12.03447152	9.663372497	2.06E-17	1.29E-15	28.97506327
RNF103	0.608767249	10.73334757	9.645881592	2.29E-17	1.42E-15	28.87200045
PTBP1	-0.50077208	10.67876747	-9.644627427	2.31E-17	1.43E-15	28.864612
CCL2	-1.404810571	8.385722281	-9.629469653	2.53E-17	1.56E-15	28.77533228
HMOX1	-0.501396985	6.373326631	-9.617594736	2.71E-17	1.67E-15	28.7054102
HRK	0.544991063	6.484459036	9.617297806	2.72E-17	1.67E-15	28.70366206
CXCL2	-0.837565507	6.735406278	-9.614499359	2.76E-17	1.70E-15	28.68718708
SLC31A2	-0.501710759	7.947392	-9.60961648	2.85E-17	1.74E-15	28.65844319
NT5DC3	-0.511769615	7.168537267	-9.605329643	2.92E-17	1.78E-15	28.63321068
GLIPR1	-0.512721056	6.617577322	-9.595446951	3.10E-17	1.88E-15	28.57505023
ARPC5L	-0.577400254	9.182063062	-9.590752402	3.18E-17	1.93E-15	28.5474271
FNBP4	0.622450717	10.20295127	9.581777285	3.36E-17	2.02E-15	28.49462515
MOAP1	0.599201684	9.541578453	9.580751514	3.38E-17	2.03E-15	28.48859109
LY96	-0.889083728	8.127688192	-9.58056131	3.38E-17	2.03E-15	28.48747224
FLJ21986	0.635991631	9.010646038	9.57581825	3.48E-17	2.08E-15	28.45957337
C9ORF24	0.596082225	8.447055651	9.562209677	3.78E-17	2.26E-15	28.37954449
PROM1	1.187540618	8.685014318	9.555174364	3.94E-17	2.35E-15	28.33818153
CSK	-0.501986698	8.186529449	-9.53717773	4.38E-17	2.60E-15	28.23240477
CFD	-1.394402005	10.71581262	-9.527368128	4.65E-17	2.74E-15	28.17476719
ADAMTS9	-0.956964947	7.78543242	-9.526116015	4.68E-17	2.75E-15	28.16741122
ADFP	-1.110885231	9.542444104	-9.52466992	4.72E-17	2.77E-15	28.15891591
TMEM56	0.622347663	7.69818483	9.521399007	4.82E-17	2.82E-15	28.13970151
ARHGDIA	-0.590862996	8.835107487	-9.517276597	4.93E-17	2.88E-15	28.11548732
GFOD1	-0.75273568	9.536734382	-9.498540373	5.52E-17	3.20E-15	28.00546512
SLC7A7	-0.590464243	7.219784812	-9.49700714	5.57E-17	3.22E-15	27.99646395
LMCD1	-1.380435031	9.351230893	-9.496303574	5.59E-17	3.23E-15	27.99233363
ST8SIA5	0.700596308	7.798908487	9.490840953	5.78E-17	3.32E-15	27.96026746
PTHR1	-0.604678246	8.164850607	-9.481090673	6.12E-17	3.52E-15	27.90304297
ACTB	-0.799870098	11.6078487	-9.47896112	6.20E-17	3.55E-15	27.89054643
LOC642897	0.554241769	8.096944874	9.47372835	6.39E-17	3.66E-15	27.85984256
BDNF	0.530127421	6.813427708	9.471607622	6.48E-17	3.70E-15	27.84740008
DUSP28	0.632445614	9.364983932	9.44949878	7.39E-17	4.20E-15	27.71772493
TSC1	0.503030201	8.469113309	9.44810079	7.45E-17	4.23E-15	27.7095277
CPT1B	0.767471861	9.42613779	9.44560188	7.56E-17	4.27E-15	27.69487586
ZNF664	-0.582892564	6.616563961	-9.426337516	8.48E-17	4.77E-15	27.58195427
CHMP5	0.523486792	9.16432585	9.425184652	8.53E-17	4.79E-15	27.5751983
FCGBP	-0.823338649	6.706568613	-9.424302052	8.58E-17	4.81E-15	27.57002626
UBE2J1	-0.547000744	7.849559661	-9.405542315	9.59E-17	5.36E-15	27.46012154
ZNF277	0.512986666	8.518888217	9.400924984	9.86E-17	5.50E-15	27.43307882
DNAJC15	0.541857691	9.364407169	9.396691548	1.01E-16	5.63E-15	27.40828732
MYADM	-0.536022412	9.798637731	-9.38534384	1.08E-16	6.00E-15	27.34184721
NINJ2	-0.591410425	7.669746915	-9.381369878	1.11E-16	6.13E-15	27.31858454
ITPR3	-0.603460104	9.201265354	-9.37980802	1.12E-16	6.17E-15	27.30944244
TLL2	0.588251448	6.891497949	9.374497448	1.15E-16	6.36E-15	27.27836059
AQP9	-0.65537325	6.543573256	-9.36832571	1.20E-16	6.56E-15	27.24224391
PLA2G15	0.54954915	8.26409116	9.365456863	1.22E-16	6.66E-15	27.22545755
ID3	-0.629276787	9.971380734	-9.352367179	1.32E-16	7.18E-15	27.14888258
PDZD2	0.509346967	8.757919958	9.335869657	1.45E-16	7.86E-15	27.05240943
C14ORF28	0.54556997	7.821588227	9.330126881	1.50E-16	8.10E-15	27.01883714
RNASE1	-0.678186332	9.329471598	-9.328433126	1.52E-16	8.16E-15	27.00893643
KIAA1370	0.523238121	8.178735186	9.323986631	1.56E-16	8.35E-15	26.98294692
PVR	-0.749874506	7.127336196	-9.317407924	1.62E-16	8.64E-15	26.94450045
TMEM71	0.987392646	9.445939682	9.310524402	1.69E-16	8.97E-15	26.90427991
C13ORF15	-0.735980968	11.05486371	-9.310191047	1.69E-16	8.98E-15	26.9023323
TIMP4	-0.841369324	7.766512308	-9.305477004	1.74E-16	9.22E-15	26.87479262
MYH7B	0.903079434	9.239723154	9.300058042	1.79E-16	9.50E-15	26.84313912
CLIC6	1.368833114	9.630634612	9.295122019	1.85E-16	9.73E-15	26.81431064
GADD45G	-1.182451573	9.566787542	-9.292737563	1.87E-16	9.86E-15	26.80038579
NPTX2	-1.043602334	6.753416466	-9.287671125	1.93E-16	1.01E-14	26.77080158
RNASE6	-0.509356997	6.64297237	-9.286533093	1.94E-16	1.02E-14	26.7641569
ACYP2	0.554607049	9.308743565	9.25373579	2.36E-16	1.22E-14	26.57275078
ETS2	-0.554215691	8.535203072	-9.250592239	2.40E-16	1.24E-14	26.55441404
GABRB1	0.815030571	7.734613324	9.249174389	2.42E-16	1.25E-14	26.54614406
GYS1	0.521370063	9.091639223	9.235461576	2.63E-16	1.35E-14	26.46617742
PDE7A	-0.585820087	7.696117482	-9.218673479	2.90E-16	1.48E-14	26.36831911
HLF	0.644388648	7.790500711	9.217770133	2.92E-16	1.49E-14	26.36305479
SPOCK1	-0.964552797	8.249770175	-9.19885364	3.26E-16	1.66E-14	26.25284855
RDH5	-0.840647279	8.267365412	-9.196412957	3.31E-16	1.68E-14	26.23863362
SSPN	0.651703686	9.271374598	9.1936163	3.37E-16	1.71E-14	26.22234666
SFRP4	0.939240358	6.985114091	9.19182327	3.40E-16	1.72E-14	26.21190524
MTHFD2	-0.559318004	7.78826768	-9.190479215	3.43E-16	1.73E-14	26.2040787
SNCA	0.999860483	8.100098497	9.184912749	3.54E-16	1.79E-14	26.17166795
MAP2K1	-0.720717573	9.141364109	-9.182029004	3.60E-16	1.81E-14	26.15487938
GADD45A	0.795470355	10.454275	9.180647883	3.63E-16	1.83E-14	26.14683928
C1ORF24	0.647415154	12.53611808	9.180033169	3.65E-16	1.83E-14	26.14326087
PDGFRA	-0.66921759	8.408664354	-9.179444458	3.66E-16	1.83E-14	26.13983388
SLC16A3	-0.791399731	7.638646675	-9.176261896	3.73E-16	1.86E-14	26.12130867
ARHGEF6	0.628311305	11.07008109	9.173489928	3.79E-16	1.89E-14	26.10517485
CCDC109B	-0.807188955	7.994785646	-9.159129782	4.13E-16	2.05E-14	26.02161456
SOX18	-0.808259577	10.64754999	-9.15037307	4.34E-16	2.15E-14	25.97067727
HS.224794	-0.545155171	8.235292023	-9.143308604	4.53E-16	2.23E-14	25.92959319
SPPL2A	-0.607200771	9.04429031	-9.125972931	5.02E-16	2.45E-14	25.82881211
NAMPT	-0.86521777	7.454698566	-9.125819089	5.02E-16	2.45E-14	25.82791798
DPY19L2	0.681066892	8.623155186	9.110897328	5.48E-16	2.67E-14	25.74121204
COL4A5	0.541405579	7.66386476	9.108325908	5.57E-16	2.70E-14	25.72627417
PDE4D	-0.742494303	7.958104612	-9.10530132	5.67E-16	2.74E-14	25.70870523
PLA2G4C	0.661553769	10.12152483	9.105057432	5.68E-16	2.74E-14	25.70728863
ZBTB4	0.519890395	10.10542523	9.102836135	5.75E-16	2.78E-14	25.69438688
ATP2A2	-0.695929142	12.41547247	-9.097342134	5.94E-16	2.86E-14	25.66248028
CTSF	0.588809065	8.544094261	9.090496594	6.18E-16	2.96E-14	25.62273195
TP53INP1	0.537183258	7.771678043	9.088299897	6.26E-16	3.00E-14	25.60997866
PDGFRB	-0.626125836	9.726250729	-9.085556091	6.37E-16	3.03E-14	25.59405023
DCUN1D2	0.585662073	7.864636406	9.073434624	6.84E-16	3.25E-14	25.52369813
SLC2A12	0.785717326	8.726906283	9.066799107	7.11E-16	3.37E-14	25.48519704
TYRP1	0.921574777	9.525185778	9.056194645	7.57E-16	3.57E-14	25.42368323
GPSM2	-0.529659654	6.365811111	-9.053373759	7.69E-16	3.62E-14	25.40732335
KCNJ2	0.669445147	9.067473627	9.052642467	7.73E-16	3.63E-14	25.40308241
OXCT1	0.662812788	9.79320932	9.042341181	8.21E-16	3.85E-14	25.34335293
LOC723972	0.600925505	7.931037032	9.036385446	8.50E-16	3.97E-14	25.30882871
POR	-0.551761725	7.482494542	-9.027623388	8.95E-16	4.17E-14	25.25804837
S100A3	-0.657692626	6.51612933	-8.992558942	1.10E-15	5.09E-14	25.05497197
ATPAF1	0.502703778	10.54102058	8.988115674	1.13E-15	5.22E-14	25.02925468
VPS8	0.505841106	8.505324326	8.984723646	1.15E-15	5.32E-14	25.00962433
LOC650832	-0.854493759	9.074487507	-8.970335188	1.25E-15	5.77E-14	24.92637892
TGFBR3	-0.625101882	8.847239602	-8.96469161	1.30E-15	5.94E-14	24.89373804
EMP3	-0.621508446	9.681377433	-8.9462652	1.44E-15	6.58E-14	24.78720597
FASN	-0.716999235	8.409714999	-8.936559075	1.53E-15	6.95E-14	24.73111559
STAB1	-0.570054662	7.593454193	-8.933254236	1.56E-15	7.07E-14	24.7120214
LOC647346	0.6550705	8.641178241	8.925392483	1.63E-15	7.38E-14	24.66660722
HS.154336	0.648422015	9.774979646	8.920637784	1.68E-15	7.57E-14	24.63914688
RCN1	-0.515218277	8.784697143	-8.920178349	1.68E-15	7.58E-14	24.63649369
DCLK2	0.507567455	7.409906017	8.910314211	1.78E-15	8.01E-14	24.57953873
KIAA1394	0.599374801	7.572172487	8.898919063	1.91E-15	8.50E-14	24.5137668
PRRX1	0.657783158	9.409143131	8.898855711	1.91E-15	8.50E-14	24.5134012
TAP1	-0.682969228	9.178493916	-8.896680837	1.93E-15	8.60E-14	24.50085083
MTP18	-0.719176765	8.034072563	-8.894465607	1.96E-15	8.68E-14	24.4880685
RAMP1	-0.715822672	9.702884128	-8.892203723	1.98E-15	8.78E-14	24.47501794
TMEM16A	0.567231032	8.038591899	8.890384815	2.00E-15	8.87E-14	24.46452396
LFNG	0.543026971	7.208312829	8.866035108	2.31E-15	1.01E-13	24.32410227
WARS	-0.669415246	9.654285598	-8.858267129	2.42E-15	1.06E-13	24.27932937
LRRC32	-0.632045566	9.030418883	-8.825582168	2.93E-15	1.27E-13	24.09106922
NPR3	0.70853383	7.260913414	8.817863711	3.06E-15	1.32E-13	24.0466427
GJA1	0.79072537	10.8613016	8.812725293	3.15E-15	1.36E-13	24.01707309
MYOZ2	0.757468311	10.5185783	8.799210309	3.41E-15	1.47E-13	23.93932454
SCRN1	0.646780493	8.695076996	8.784380552	3.72E-15	1.60E-13	23.85405421
IGFBP4	-0.749203655	9.224665859	-8.78268104	3.76E-15	1.61E-13	23.84428491
EIF4A1	-0.66305214	11.60944137	-8.78193273	3.78E-15	1.61E-13	23.83998359
MUM1L1	0.684463478	7.516981672	8.77098155	4.02E-15	1.71E-13	23.77704849
HLA-DRB4	-0.821602076	8.560968249	-8.765413015	4.16E-15	1.76E-13	23.74505605
CLDND2	0.503627707	7.799231381	8.761780899	4.25E-15	1.80E-13	23.72419212
RCC2	-0.504502333	8.975936739	-8.753407239	4.46E-15	1.88E-13	23.67610155
ST8SIA2	0.738945773	7.508758668	8.730175854	5.11E-15	2.14E-13	23.54275652
MATN2	0.747754113	9.038713526	8.72680851	5.21E-15	2.18E-13	23.52343756
TMED9	-0.647574061	9.480887885	-8.71712696	5.51E-15	2.30E-13	23.467906
CAP1	-0.556482041	10.0423899	-8.702193121	6.01E-15	2.49E-13	23.38228615
TUBB4Q	-0.606047371	7.699308202	-8.698437999	6.14E-15	2.54E-13	23.36076425
AZIN1	0.582229888	9.240321368	8.677183615	6.95E-15	2.85E-13	23.23900328
LOC730525	-0.609302877	9.441637539	-8.675291196	7.03E-15	2.88E-13	23.22816666
GATAD2A	-0.519309878	8.653536539	-8.668579657	7.31E-15	2.99E-13	23.18974021
APOA1	1.608876183	9.759290489	8.643746743	8.44E-15	3.42E-13	23.04764353
CYP4B1	-0.62781957	6.564214895	-8.640847517	8.58E-15	3.48E-13	23.03106233
FRMD4A	-0.509509727	8.162476965	-8.636264637	8.82E-15	3.57E-13	23.00485567
CRIPT	0.520631817	9.290782487	8.631754741	9.05E-15	3.65E-13	22.97907071
LRRC39	0.88862963	8.997993071	8.619910665	9.69E-15	3.89E-13	22.91137384
KLHL3	-0.695502511	9.50655172	-8.618398032	9.78E-15	3.92E-13	22.90273029
SPP1	-1.114058407	7.094301364	-8.612293793	1.01E-14	4.05E-13	22.86785415
KIAA0427	-0.55904929	8.31657637	-8.609566269	1.03E-14	4.11E-13	22.85227323
SERTAD1	-0.743830343	8.618743876	-8.58717792	1.17E-14	4.64E-13	22.72444083
TUBA1A	-0.552158517	11.05978671	-8.586475459	1.18E-14	4.66E-13	22.72043169
MAP2K3	-0.506380461	6.890637619	-8.584475702	1.19E-14	4.71E-13	22.70901911
TRIB1	-0.982510185	9.482300149	-8.583471883	1.20E-14	4.73E-13	22.70329067
SGCG	0.809667077	10.0785183	8.583459199	1.20E-14	4.73E-13	22.70321828
HS.407903	-0.512022867	7.807093377	-8.582495121	1.20E-14	4.74E-13	22.69771683
LOC402221	-0.659578735	7.387951892	-8.581496396	1.21E-14	4.76E-13	22.69201788
TMEM2	-0.504824577	6.996393619	-8.575782966	1.25E-14	4.90E-13	22.65941992
MT1G	-0.686219885	6.766481268	-8.563246201	1.35E-14	5.25E-13	22.58791642
LDLR	-0.970607552	8.685460522	-8.562983695	1.35E-14	5.25E-13	22.58641958
FAM129A	0.705746826	11.40867324	8.558224852	1.39E-14	5.38E-13	22.55928678
LEFTY2	0.536878083	6.840255416	8.545267518	1.49E-14	5.75E-13	22.48543503
COL7A1	0.585393968	8.546754355	8.544435108	1.50E-14	5.77E-13	22.48069189
FMOD	1.083015911	8.015546388	8.542737124	1.52E-14	5.82E-13	22.47101709
RYR2	0.934734518	11.57627142	8.524753899	1.68E-14	6.44E-13	22.36859123
IHPK3	-0.678898645	7.75052	-8.520497556	1.72E-14	6.59E-13	22.34435917
OLFML2A	0.696047416	9.147172733	8.503292135	1.90E-14	7.26E-13	22.24644707
ALDH5A1	0.650950734	8.413794048	8.502161143	1.92E-14	7.28E-13	22.24001317
ITGB4BP	-0.591763778	8.969920561	-8.486993867	2.09E-14	7.90E-13	22.1537586
GLDN	0.739258107	8.091921316	8.476772055	2.22E-14	8.36E-13	22.09565759
MYOZ3	0.765141102	8.404251563	8.462860026	2.41E-14	9.05E-13	22.01661936
C20ORF177	0.609990499	9.36560487	8.458846895	2.46E-14	9.23E-13	21.9938278
WWC1	-0.721644231	6.195395305	-8.457672076	2.48E-14	9.29E-13	21.98715641
DAGLB	-0.502557704	7.701143069	-8.456898248	2.49E-14	9.32E-13	21.98276228
STS-1	-1.029639592	6.883396806	-8.45642766	2.50E-14	9.33E-13	21.98009014
TNFAIP8L3	-0.828072823	6.756482736	-8.454155117	2.53E-14	9.44E-13	21.96718669
FLJ10986	0.534994797	9.139848693	8.444649582	2.67E-14	9.94E-13	21.91322729
SLITRK4	1.249982735	7.746479168	8.439551198	2.75E-14	1.02E-12	21.88429419
SCUBE2	0.501824768	6.607110508	8.435782815	2.81E-14	1.04E-12	21.86291263
LOC647000	-0.523391283	10.743991	-8.432705031	2.86E-14	1.06E-12	21.8454519
DNAJC19	0.536668785	8.534000479	8.420107451	3.08E-14	1.14E-12	21.77400676
PRR16	0.509898077	8.007641994	8.402007772	3.42E-14	1.26E-12	21.67142175
ICAM2	-0.501457033	9.814733506	-8.389862167	3.66E-14	1.34E-12	21.60262594
C20ORF26	0.786608217	8.601759344	8.374611272	4.00E-14	1.46E-12	21.51628996
WDSUB1	0.500504096	8.470977496	8.366291663	4.19E-14	1.53E-12	21.46921538
SH3D19	0.515704673	10.06442591	8.340679027	4.86E-14	1.75E-12	21.32439521
KIAA0831	0.532192004	8.594162401	8.325185192	5.31E-14	1.89E-12	21.23686518
ACADM	0.522817375	11.84044715	8.297891498	6.21E-14	2.19E-12	21.08281413
PIK3R1	0.539913287	8.629013705	8.271198607	7.24E-14	2.53E-12	20.93232896
PICALM	-0.708659819	8.012843564	-8.269343694	7.32E-14	2.56E-12	20.92187808
RAB5A	-0.504831023	8.220311685	-8.256425295	7.88E-14	2.74E-12	20.84911717
ITGA5	-1.017512877	8.780290718	-8.2457174	8.37E-14	2.90E-12	20.78883774
BRP44L	0.516348236	12.73112434	8.240425833	8.63E-14	2.98E-12	20.75905966
SERPINB8	-0.522332413	6.408129664	-8.227027138	9.32E-14	3.20E-12	20.68369012
ANKRD13A	-0.78130648	8.852425258	-8.21437375	1.00E-13	3.43E-12	20.6125541
SIGLEC10	-0.560254808	6.183692083	-8.207630901	1.04E-13	3.56E-12	20.57466287
HSPA6	-0.935277077	6.95970995	-8.20410787	1.06E-13	3.63E-12	20.55486984
KCNE1	0.507802195	6.579606048	8.200771034	1.08E-13	3.69E-12	20.53612576
TPM3	1.300862108	8.293170689	8.187309831	1.17E-13	3.96E-12	20.46053834
TMEM43	-0.539939559	9.726684921	-8.17980545	1.22E-13	4.11E-12	20.41841958
VSTM2L	-0.52143639	6.46428144	-8.177741032	1.23E-13	4.15E-12	20.40683542
SAT1	-0.783053554	10.98050489	-8.176078549	1.25E-13	4.19E-12	20.39750744
IL17D	0.579445088	7.771205715	8.153836278	1.42E-13	4.72E-12	20.27277655
RBM24	0.536040127	9.852180149	8.153070405	1.42E-13	4.73E-12	20.26848392
ALDH1A3	-0.746375031	6.809156773	-8.13984421	1.53E-13	5.08E-12	20.19437621
KLHDC6	0.570015404	9.050828227	8.126666527	1.65E-13	5.46E-12	20.12058507
DBC1	0.780733986	6.870935863	8.124648355	1.67E-13	5.51E-12	20.10928786
SH3GL2	0.993191975	8.716206392	8.12310711	1.69E-13	5.55E-12	20.10066107
ZBTB47	0.569064824	9.298638159	8.104777261	1.87E-13	6.13E-12	19.99811092
RGS2	-0.767138675	9.219613623	-8.099606107	1.93E-13	6.30E-12	19.96919563
DKFZP564O0823	0.672493982	10.77174278	8.062621053	2.38E-13	7.68E-12	19.76259229
NP	-0.725430247	7.139324109	-8.062417222	2.38E-13	7.68E-12	19.76145466
IFIT2	0.686293439	8.154180175	8.047642437	2.59E-13	8.31E-12	19.67902242
LIN7B	0.572948192	8.630783741	8.016566413	3.09E-13	9.82E-12	19.50583125
RGS5	0.575981746	10.62628272	8.013698868	3.14E-13	9.96E-12	19.48986304
ALPL	-0.626595365	8.450780243	-8.002770496	3.34E-13	1.06E-11	19.42902763
SERPINB1	-0.611298903	8.127875502	-7.996326707	3.46E-13	1.09E-11	19.39317184
DAND5	0.502611446	7.443893679	7.986324574	3.66E-13	1.15E-11	19.33753829
TCF21	-0.565635663	7.215362647	-7.985313891	3.68E-13	1.16E-11	19.33191821
ID1	-0.65535176	9.03280905	-7.972792586	3.95E-13	1.24E-11	19.26231437
SOX15	0.630549632	7.40912535	7.969371761	4.03E-13	1.26E-11	19.24330601
MFAP4	0.777575608	10.19298987	7.9650737	4.13E-13	1.29E-11	19.21942768
ATP1B3	-0.586518694	8.779788204	-7.948486162	4.54E-13	1.42E-11	19.12732134
CMBL	0.641253358	9.55328577	7.94549858	4.61E-13	1.43E-11	19.11074011
HS.571151	0.559354916	7.698605759	7.93839344	4.80E-13	1.49E-11	19.07131609
FOS	-1.414051751	7.420636117	-7.938262933	4.81E-13	1.49E-11	19.07059208
TP53INP2	0.548278278	10.10507675	7.931503634	4.99E-13	1.54E-11	19.03310021
C8ORF40	0.504498635	10.29272609	7.905198457	5.79E-13	1.78E-11	18.88731369
LOC196549	0.75319387	8.131806388	7.900185891	5.96E-13	1.82E-11	18.85955531
CASQ1	0.881826952	8.692169957	7.889289805	6.33E-13	1.93E-11	18.7992397
XBP1	-0.542837464	10.11578165	-7.878329223	6.74E-13	2.05E-11	18.73860073
HS.543887	-0.781167914	6.56838715	-7.866360009	7.21E-13	2.18E-11	18.67242024
TMEM30B	0.603305323	6.749009611	7.853752254	7.73E-13	2.33E-11	18.602753
ACOX2	0.625363134	9.688789998	7.847257998	8.02E-13	2.41E-11	18.56688502
STXBP6	-0.689808763	7.972850298	-7.837783972	8.46E-13	2.53E-11	18.51458125
FNDC1	0.747160403	7.714440311	7.828033249	8.94E-13	2.67E-11	18.4607767
C7ORF53	0.504149718	7.215737505	7.822369364	9.23E-13	2.75E-11	18.42953587
GPR22	0.589008696	7.892825499	7.81972603	9.36E-13	2.79E-11	18.41495894
HBEGF	0.768838584	9.818318515	7.813414684	9.70E-13	2.88E-11	18.38016251
C1ORF175	0.520289274	7.141694006	7.80757543	1.00E-12	2.97E-11	18.3479791
CA3	1.358851598	7.224269779	7.799524206	1.05E-12	3.10E-11	18.30362044
CTSK	0.610261352	7.764972205	7.799423904	1.05E-12	3.10E-11	18.30306794
IL8	-0.739858675	6.479688505	-7.796687357	1.07E-12	3.14E-11	18.28799514
SOCS2	0.647319291	9.136483998	7.770937169	1.23E-12	3.60E-11	18.14627065
IL1RL1	-0.770587909	6.277462537	-7.764696803	1.27E-12	3.72E-11	18.11195391
CDKN1A	-1.064982428	8.137055781	-7.764031479	1.28E-12	3.73E-11	18.10829586
IRAK1	-0.500208698	8.248029921	-7.750663509	1.38E-12	4.00E-11	18.03482437
CTSG	-0.667428657	6.85477339	-7.750524657	1.38E-12	4.00E-11	18.03406151
ATF3	-0.73041484	6.824760685	-7.729662751	1.55E-12	4.45E-11	17.91950881
MSX1	-0.571250602	8.136513282	-7.728388333	1.56E-12	4.47E-11	17.91251516
BST2	-0.737949821	8.227982652	-7.713306598	1.70E-12	4.84E-11	17.8297874
FLJ10781	0.570732271	7.161858628	7.713063029	1.70E-12	4.84E-11	17.82845191
RNF165	0.584088792	7.452123284	7.705140279	1.78E-12	5.04E-11	17.78502103
PTDSS1	-0.760121891	10.00811124	-7.691276126	1.92E-12	5.43E-11	17.70906578
LOC644760	0.586855469	8.012985153	7.690268783	1.93E-12	5.46E-11	17.70354926
CAP2	0.530776476	11.79443027	7.665711983	2.21E-12	6.19E-11	17.56916328
PROX1	0.672502491	8.44210395	7.664100204	2.23E-12	6.24E-11	17.56034926
C14ORF159	0.591899689	10.88053874	7.638990839	2.57E-12	7.12E-11	17.42314058
HS.575028	0.572512794	7.49850461	7.602266518	3.15E-12	8.64E-11	17.22281
MID1IP1	-0.545057323	7.904636252	-7.597917863	3.23E-12	8.83E-11	17.19911567
SCD	-0.943975584	7.851590481	-7.571699911	3.73E-12	1.01E-10	17.05638745
ANXA2	-0.627705776	9.951663108	-7.559750889	3.99E-12	1.08E-10	16.99140913
MAP4	0.682698436	8.578261989	7.545938517	4.31E-12	1.16E-10	16.91635377
SLC30A2	0.698243715	7.383586613	7.513205609	5.16E-12	1.37E-10	16.73872607
IL6	-0.610782405	6.432768202	-7.505764374	5.38E-12	1.42E-10	16.69839306
APP	0.831938346	9.388531929	7.477051752	6.30E-12	1.65E-10	16.54293073
PKP2	0.548325587	11.15047992	7.47561355	6.35E-12	1.66E-10	16.53515065
COL6A3	-0.644159578	10.18009296	-7.474219183	6.40E-12	1.67E-10	16.52760834
CX3CL1	-0.522935859	8.461176063	-7.47220491	6.47E-12	1.69E-10	16.51671398
SLC9A3R1	-0.551387094	8.008013167	-7.438568406	7.79E-12	2.02E-10	16.33498218
NME1	-0.609794563	8.490054439	-7.435218114	7.93E-12	2.05E-10	16.3169013
PCMTD2	0.521483983	8.976527606	7.434153077	7.98E-12	2.06E-10	16.31115426
KLHL24	0.753260451	10.49623128	7.422728956	8.49E-12	2.18E-10	16.249532
ZNF541	0.568533556	7.297096817	7.415128936	8.86E-12	2.27E-10	16.20856078
LOC100008589	1.393285007	12.35911178	7.408118879	9.20E-12	2.35E-10	16.17078683
C17ORF91	-0.570320411	9.195739942	-7.406216213	9.30E-12	2.37E-10	16.16053703
MXRA5	1.024464322	10.3130392	7.404692031	9.38E-12	2.39E-10	16.15232701
KIF5B	0.521925338	9.158040202	7.36939204	1.14E-11	2.87E-10	15.96239811
MT1F	-0.539806567	7.335454301	-7.358883506	1.21E-11	3.02E-10	15.90593768
MYH10	0.513881958	10.7706934	7.358094978	1.21E-11	3.03E-10	15.90170255
TSPAN12	0.516098753	8.17674631	7.354897498	1.23E-11	3.08E-10	15.88453124
CRISPLD2	-0.631061511	9.117536147	-7.348175863	1.28E-11	3.19E-10	15.84844542
LOC649143	-0.724642805	7.203204674	-7.336747805	1.36E-11	3.39E-10	15.78712745
IGFBP5	0.613689032	12.0016632	7.333615988	1.38E-11	3.44E-10	15.77033115
HTR2B	0.525766723	6.775719711	7.32540675	1.45E-11	3.59E-10	15.72631972
UAP1	-0.514433012	7.816914507	-7.322407897	1.47E-11	3.64E-10	15.71024791
TUBB3	-0.519669109	7.009739565	-7.321649737	1.48E-11	3.66E-10	15.70618518
CCDC86	-0.513080665	7.505667214	-7.309158294	1.58E-11	3.89E-10	15.6392755
UNQ1940	0.509665419	6.785079096	7.307785918	1.59E-11	3.92E-10	15.63192767
IQCG	-0.770099282	6.708193782	-7.306798986	1.60E-11	3.93E-10	15.62664394
VAT1L	0.613186767	7.642298692	7.284462622	1.81E-11	4.42E-10	15.50715053
ACOT1	0.512103609	8.70212134	7.276572651	1.89E-11	4.60E-10	15.46498205
LIPG	-0.634438128	6.223147297	-7.261852004	2.05E-11	4.95E-10	15.38636362
FLJ35258	0.623351126	7.613797711	7.238356072	2.33E-11	5.60E-10	15.26103375
C13ORF33	-0.550963081	6.714198427	-7.209879674	2.72E-11	6.45E-10	15.10939414
C21ORF7	1.319529597	8.426619748	7.198755942	2.88E-11	6.82E-10	15.05023604
MURC	0.55340222	9.832531677	7.192936063	2.98E-11	7.03E-10	15.01930212
HERC5	0.554422557	8.403210381	7.184601329	3.11E-11	7.34E-10	14.97502193
C10ORF76	0.557903395	8.604582566	7.18178358	3.16E-11	7.43E-10	14.96005751
IFITM1	-0.610744553	10.43033636	-7.176682187	3.25E-11	7.63E-10	14.93297233
LYZ	-0.731356971	6.991608767	-7.17247613	3.33E-11	7.79E-10	14.91064773
GCOM1	0.606255389	9.589039848	7.171979167	3.34E-11	7.80E-10	14.9080104
HAMP	-1.01017195	6.362553272	-7.163890201	3.48E-11	8.13E-10	14.86509538
SLC22A5	-0.517608162	7.651729801	-7.146779245	3.82E-11	8.88E-10	14.77439179
LITAF	-0.654465237	9.474556016	-7.127372909	4.24E-11	9.80E-10	14.67164687
TNMD	0.53752911	6.72687517	7.123823774	4.33E-11	9.98E-10	14.65287091
FHOD3	0.549369068	11.51659012	7.119100713	4.44E-11	1.02E-09	14.62789153
TSPAN13	-0.510098769	7.919871342	-7.115295613	4.53E-11	1.04E-09	14.60777291
NFE2L1	0.552372652	11.06943941	7.113545411	4.57E-11	1.05E-09	14.59852085
JUNB	-0.707537997	7.308187258	-7.105828513	4.77E-11	1.09E-09	14.55774032
PRIC285	-0.520904566	8.23994017	-7.105704826	4.77E-11	1.09E-09	14.55708686
HS.538259	-0.556496919	7.625932839	-7.094623601	5.06E-11	1.15E-09	14.49856535
HS.290550	0.543907236	8.141146886	7.08812014	5.25E-11	1.19E-09	14.46424034
HIST1H2AC	0.588855999	8.21746933	7.069955214	5.78E-11	1.30E-09	14.36844789
ACTG1	-0.501145228	11.89511061	-7.038787926	6.84E-11	1.52E-09	14.20436824
IGSF1	0.568868358	6.833990727	7.015227567	7.76E-11	1.72E-09	14.08057209
TIMP1	-0.987801347	11.72501452	-7.009412723	8.01E-11	1.76E-09	14.05004999
LIMCH1	0.505047991	11.23173974	6.997908153	8.51E-11	1.87E-09	13.98969953
CORIN	-1.548432088	8.157758856	-6.992856045	8.75E-11	1.91E-09	13.96321283
RPL29	-0.562820075	6.921161841	-6.989288248	8.92E-11	1.95E-09	13.94451367
HAPLN1	0.501293008	6.638475034	6.988358623	8.96E-11	1.95E-09	13.93964219
RPN2	-0.506576812	7.591020129	-6.974614053	9.64E-11	2.09E-09	13.8676548
IRF6	0.667037553	7.621647623	6.972792205	9.74E-11	2.11E-09	13.85811815
TSC22D3	-0.524799843	8.018269837	-6.965540094	1.01E-10	2.18E-09	13.82016858
PPP1R1A	-0.555674041	8.210519155	-6.949964206	1.10E-10	2.36E-09	13.73872835
LOH3CR2A	-0.506897862	6.486358681	-6.943228114	1.14E-10	2.43E-09	13.7035363
KLF2	-0.576292999	11.29256477	-6.941827978	1.15E-10	2.45E-09	13.69622358
LOC652097	1.074473524	9.396314193	6.937621226	1.17E-10	2.50E-09	13.67425674
C20ORF127	-0.533443202	8.051416073	-6.933000884	1.20E-10	2.56E-09	13.65013795
ANXA5	-0.53453298	10.50444362	-6.929139491	1.23E-10	2.61E-09	13.62998717
C3ORF52	-0.682829787	6.824684322	-6.917829134	1.31E-10	2.75E-09	13.5709964
HERC6	0.546671715	8.557573573	6.888450735	1.53E-10	3.18E-09	13.41799722
MMP23A	0.53711046	8.019899075	6.859308992	1.78E-10	3.67E-09	13.26655801
LOC728037	0.521464473	8.261549911	6.838361983	1.99E-10	4.08E-09	13.15790689
BEX1	0.766498811	8.525258833	6.835392403	2.02E-10	4.14E-09	13.14251764
TSC22D1	-0.545240504	9.543839341	-6.808928343	2.33E-10	4.71E-09	13.00552511
PTPN1	-0.595533377	9.607039107	-6.802068239	2.41E-10	4.86E-09	12.97005825
C1ORF188	0.655837167	8.839197765	6.797095035	2.48E-10	4.97E-09	12.94435828
PER3	0.568763892	8.008760316	6.792800514	2.53E-10	5.08E-09	12.92217337
AZGP1	-0.665750281	7.42558572	-6.791025787	2.56E-10	5.11E-09	12.9130075
RABGAP1L	0.683746843	8.237520384	6.786078404	2.62E-10	5.24E-09	12.88746249
ISG20L1	-0.580560056	7.482262868	-6.744787826	3.26E-10	6.44E-09	12.67464386
LDB3	0.609414232	9.052633125	6.731368739	3.50E-10	6.88E-09	12.60562603
ADPRHL1	0.607766715	10.31271221	6.718355509	3.75E-10	7.33E-09	12.53876464
PXDNL	0.588153737	8.12468174	6.71425709	3.83E-10	7.48E-09	12.51772126
PPP1R3A	0.518537007	8.604131911	6.707275	3.97E-10	7.74E-09	12.48188724
SLC2A3	-0.840627859	8.751525657	-6.702926883	4.06E-10	7.91E-09	12.45958145
MT1E	-0.579973023	9.663416749	-6.697557632	4.18E-10	8.11E-09	12.43204781
SDF2L1	-0.564844211	9.52812323	-6.66460454	4.97E-10	9.53E-09	12.26332003
DPYSL4	0.789581761	10.18266962	6.658339866	5.13E-10	9.83E-09	12.23129349
CPT2	0.518846475	9.569973155	6.585903568	7.49E-10	1.41E-08	11.86215556
IRX5	0.571312984	8.947306068	6.584801721	7.53E-10	1.41E-08	11.85655732
PRR6	-0.522025015	8.097697815	-6.564372392	8.37E-10	1.56E-08	11.75285244
SULF1	0.73348827	8.171809159	6.561413669	8.50E-10	1.58E-08	11.73784766
ENO2	0.568939684	7.424603903	6.540592536	9.47E-10	1.75E-08	11.6323602
CD44	-0.646513204	8.260526673	-6.515585233	1.08E-09	1.98E-08	11.50590636
MUSTN1	-0.844400078	8.056358539	-6.505942743	1.13E-09	2.07E-08	11.45721839
GEM	0.573514285	7.567066929	6.501692617	1.16E-09	2.11E-08	11.43577076
SVEP1	0.512298717	8.912806198	6.483780169	1.27E-09	2.30E-08	11.3454631
GADD45B	-0.689411038	7.433007166	-6.478536086	1.31E-09	2.36E-08	11.31905048
CYR61	-0.892648796	8.729227058	-6.47088028	1.36E-09	2.44E-08	11.28051207
C1ORF117	-0.638665537	8.330092758	-6.437820336	1.61E-09	2.87E-08	11.11438272
ASNS	-0.54568772	7.750399547	-6.383777648	2.12E-09	3.70E-08	10.84383717
CLCF1	-0.523352332	6.612729355	-6.383357889	2.13E-09	3.71E-08	10.8417408
TMEM158	-0.641352532	7.111819601	-6.357093021	2.43E-09	4.19E-08	10.71072336
TNC	-0.81059419	7.31715872	-6.344295719	2.60E-09	4.44E-08	10.6469971
MYL7	0.737065588	13.39414103	6.318063227	2.97E-09	5.02E-08	10.5165962
RAB15	-0.632460128	7.345173182	-6.31217694	3.06E-09	5.16E-08	10.48737792
TUBB6	-0.564421209	8.728878749	-6.285189026	3.51E-09	5.86E-08	10.35361506
HEY2	-0.899328408	9.305905926	-6.271756388	3.76E-09	6.24E-08	10.28716005
RHOB	-0.5366063	8.726299357	-6.263429217	3.92E-09	6.48E-08	10.24600427
LAD1	-0.621344349	6.753247364	-6.250043437	4.19E-09	6.90E-08	10.17991312
MMP23B	0.555299479	9.41431232	6.229093725	4.66E-09	7.63E-08	10.07663975
IFIT1	0.61799363	8.34263046	6.222091261	4.83E-09	7.86E-08	10.04216531
AEBP1	0.884836835	8.637380125	6.208434557	5.17E-09	8.39E-08	9.974995589
UCHL1	0.834044503	7.442307464	6.194746578	5.54E-09	8.94E-08	9.907758256
FSD2	0.864999342	10.12047077	6.170673583	6.26E-09	9.98E-08	9.789718482
SGPP2	-0.502150316	6.709088795	-6.151395762	6.89E-09	1.09E-07	9.695385644
CSF1R	-0.534787648	8.961968459	-6.143005528	7.19E-09	1.13E-07	9.654383606
IRX3	-0.549869846	11.89512706	-6.139142894	7.33E-09	1.15E-07	9.635518462
COMP	1.097571408	7.092482619	6.084615832	9.63E-09	1.49E-07	9.369956989
LOC388588	0.541516462	9.177312465	6.076418206	1.00E-08	1.54E-07	9.330154005
PTPN3	0.710992558	8.32499753	6.0585512	1.10E-08	1.68E-07	9.243512966
MYOM2	0.534901608	13.63754501	6.035531732	1.23E-08	1.88E-07	9.132111571
MYH9	-0.502068242	11.00466856	-6.029867405	1.26E-08	1.92E-07	9.104738388
TNNI3K	0.665896732	9.815841603	5.941305487	1.96E-08	2.88E-07	8.678780073
PYGB	0.522335146	10.51302414	5.932192173	2.05E-08	3.01E-07	8.635165069
KBTBD5	-0.683557001	6.404027141	-5.890733368	2.51E-08	3.63E-07	8.437267245
PERP	0.567406078	8.112168158	5.882554455	2.61E-08	3.77E-07	8.398327121
EMP1	-0.508366671	9.882300709	-5.852824812	3.02E-08	4.31E-07	8.257064669
THBS1	-0.99787666	9.117095009	-5.84704392	3.11E-08	4.42E-07	8.229647815
LEPREL1	0.986678295	8.585780937	5.846248614	3.12E-08	4.44E-07	8.225877256
TNNT3	0.540327983	7.79378055	5.826385122	3.43E-08	4.86E-07	8.131807509
DUSP5	-0.647992478	8.205137705	-5.822083077	3.51E-08	4.95E-07	8.11146007
SLC38A2	-0.622078363	9.374101244	-5.820848568	3.53E-08	4.98E-07	8.10562293
EFEMP1	-0.532362397	7.85975343	-5.804771888	3.81E-08	5.36E-07	8.029677869
PDE1A	0.535968241	7.9028136	5.756255302	4.83E-08	6.65E-07	7.801286983
RRP12	-0.555564597	7.79690147	-5.647323375	8.14E-08	1.09E-06	7.292917954
SH3RF2	0.607327364	12.11461675	5.640919964	8.40E-08	1.12E-06	7.26322717
CCDC141	0.515559551	8.092722728	5.623878206	9.11E-08	1.21E-06	7.184314881
ANGPTL4	-0.502308662	6.469627624	-5.610753903	9.70E-08	1.28E-06	7.123647248
CFH	0.551899701	7.829210508	5.569677173	1.18E-07	1.54E-06	6.934360764
DSC1	0.516071532	7.229253826	5.551067986	1.29E-07	1.67E-06	6.848904557
AMY1C	-0.544488985	10.99464909	-5.535137954	1.39E-07	1.79E-06	6.775899466
CFB	-0.519183694	6.96546472	-5.52462502	1.46E-07	1.87E-06	6.72779521
GUCA1C	0.756099558	7.90535986	5.422513539	2.35E-07	2.91E-06	6.263695518
LOC147804	0.817319445	7.446801716	5.404423751	2.56E-07	3.14E-06	6.182075139
LSAMP	-0.522378599	7.152453835	-5.269804374	4.77E-07	5.63E-06	5.580439084
HIPK2	-0.564829625	9.026528522	-5.261217104	4.96E-07	5.83E-06	5.542409772
FGF18	0.593827907	8.005455932	5.077370473	1.14E-06	1.26E-05	4.738494084
TFRC	-0.636521594	10.61177704	-5.016871155	1.49E-06	1.61E-05	4.478308675
PENK	0.756408978	7.363099855	5.016666892	1.49E-06	1.61E-05	4.477433932
PNPLA7	0.501146114	8.881127924	4.97416851	1.80E-06	1.92E-05	4.295986437
SLCO2A1	-0.593731348	8.278791872	-4.952412002	1.99E-06	2.10E-05	4.2035209
XIRP1	-0.629137127	11.03990667	-4.829428202	3.40E-06	3.45E-05	3.686306431
APOE	0.620743797	9.013502827	4.787402885	4.07E-06	4.08E-05	3.511723413
SPHKAP	0.600436489	10.43550805	4.768977151	4.41E-06	4.39E-05	3.435529097
THY1	0.621362126	7.160608422	4.740381358	4.99E-06	4.91E-05	3.317704959
TMEM182	0.571411763	9.213488554	4.718437859	5.48E-06	5.35E-05	3.22764297
BBS9	-0.532653075	7.493051109	-4.701305501	5.89E-06	5.71E-05	3.157540892
POSTN	0.620503822	7.807704138	4.675062433	6.58E-06	6.33E-05	3.050524518
CGNL1	0.54396731	10.38804417	4.667873126	6.79E-06	6.51E-05	3.021284592
PEBP4	-0.552663577	8.953383396	-4.620228823	8.30E-06	7.82E-05	2.828352739
CYP1B1	-0.62633706	8.589957585	-4.555015986	1.09E-05	0.000100664	2.566674585
DDAH1	0.518208927	8.299651569	4.554170768	1.09E-05	0.00010097	2.563301303
CNN1	-0.664626689	9.305783646	-4.539930802	1.16E-05	0.000106487	2.506540056
IGFBP3	0.550667724	9.27787051	4.534971027	1.19E-05	0.000108548	2.486801543
HSPB6	0.500129317	11.83337472	4.438036048	1.77E-05	0.000157086	2.104308439
MYOT	-0.763302763	9.390498972	-4.433417783	1.80E-05	0.000159846	2.086242132
PCDH20	-0.585112284	7.046615393	-4.432908943	1.81E-05	0.000160117	2.084252466
CPNE4	-0.703481221	7.881843013	-4.42604976	1.86E-05	0.000164095	2.057448698
ASIP	0.571355064	9.520013238	4.393714299	2.12E-05	0.000185315	1.931518307
EGR1	-0.696957062	8.485782299	-4.291963815	3.19E-05	0.000269353	1.539891978
XIRP2	0.650451849	11.0416864	4.253368922	3.73E-05	0.000309769	1.393205485
SERPINE2	0.610352213	11.5486987	4.129010915	6.08E-05	0.00048565	0.92762957
FOSB	-0.586555551	6.905976505	-4.127415554	6.12E-05	0.000488368	0.921727535
HS.579631	-0.62409557	7.728555163	-4.075702402	7.48E-05	0.000586766	0.731394843
HS.142505	0.559937649	9.677608413	3.996581077	0.000101251	0.000774596	0.443891759
ADH1A	-0.610597646	8.786195163	-3.964044136	0.000114561	0.000866614	0.326974705
FGF12	-0.651682453	8.201646929	-3.440778791	0.000755016	0.004788417	-1.444719417
NPPA	0.995888567	12.40764881	2.984842496	0.003323197	0.018103892	-2.813393174
HS.390250	-0.707201779	9.302194889	-2.941556718	0.003794421	0.020337582	-2.934465672
C6	-0.65793107	9.403356513	-2.737748952	0.006949259	0.034779377	-3.483263912
