# Supplementary material for: Identification of circRNA-miRNA-mRNA regulatory network and its role in cardiac hypertrophy
Source: PLoS One. 2023 Mar 23;18(3):e0279638. doi: 10.1371/journal.pone.0279638 (PMC10035836; doi:10.1371/journal.pone.0279638)
Supplement: S1 File — (ZIP) [file pone.0279638.s001.zip › S1/GSE36961.top.table (2).tsv]

ID_REF	adj.P.Val	P.Value	t	B	logFC	ORF	SPOT_ID
TUBA3E	1.18E-42	3.12E-47	21.4860504	96.640619	2.17304548	TUBA3E
CEBPD	9.64E-42	5.10E-46	20.9529161	93.903921	2.30803896	CEBPD
TUBA3C	1.11E-41	8.81E-46	20.8493442	93.367919	2.03736009	TUBA3C
ZFP36	1.77E-41	1.88E-45	20.7065278	92.626502	2.23953192	ZFP36
RASD1	1.85E-41	2.45E-45	20.6562453	92.364826	3.51433754	RASD1
TUBA3D	1.63E-40	2.59E-44	20.2147745	90.053075	2.20485644	TUBA3D
CDC42EP4	8.63E-40	1.60E-43	19.8769451	88.266747	1.21330281	CDC42EP4
SERPINA3	1.75E-38	3.70E-42	19.2995241	85.179003	3.56140969	SERPINA3
AXUD1	1.59E-37	3.77E-41	18.8781705	82.898536	2.10449451	AXUD1
S100A9	8.25E-37	2.18E-40	18.5621038	81.172952	2.91453694	S100A9
MYH6	8.89E-37	2.58E-40	18.5317199	81.006399	1.91454691	MYH6
FCN3	1.57E-36	4.98E-40	18.413998	80.359988	2.03804644	FCN3
MT1M	3.08E-36	1.06E-39	18.2796158	79.619959	2.2243011	MT1M
LYVE1	7.08E-36	2.62E-39	18.1181654	78.727869	1.87318992	LYVE1
MAP3K6	9.02E-36	3.57E-39	18.0628864	78.421678	1.1559772	MAP3K6
PRKCD	7.97E-35	3.37E-38	17.6663435	76.214144	0.72957472	PRKCD
CD163	2.34E-34	1.05E-37	17.4665821	75.094799	2.1365058	CD163
YPEL2	5.72E-34	2.72E-37	-17.3000117	74.157762	-1.07245446	YPEL2
S1PR3	6.55E-34	3.29E-37	17.2667727	73.97038	1.00883608	S1PR3
C1R	7.25E-34	3.83E-37	17.2399834	73.819262	1.18222354	C1R
FPR1	7.54E-33	4.18E-36	16.8245118	71.464806	1.37062697	FPR1
FCER1G	2.33E-32	1.36E-35	16.6214497	70.306813	1.49560075	FCER1G
FKBP5	5.54E-32	3.37E-35	16.464713	69.409815	1.93381635	FKBP5
PIK3IP1	7.09E-32	4.50E-35	-16.4149371	69.124377	-1.35519962	PIK3IP1
AP3M2	9.50E-32	6.28E-35	-16.3576932	68.795776	-0.83050502	AP3M2
MYC	9.52E-32	6.54E-35	16.3507376	68.755823	1.51073199	MYC
MT1X	1.71E-31	1.22E-34	16.2442151	68.143309	2.37195884	MT1X
S100A8	2.06E-31	1.52E-34	16.2059675	67.923081	2.64836621	S100A8
MAFB	6.28E-31	4.81E-34	16.0092202	66.787739	1.33877852	MAFB
CMTM7	9.85E-31	7.81E-34	15.9267306	66.310509	0.7255497	CMTM7
SLA	1.36E-30	1.13E-33	15.8643885	65.949368	0.87737802	SLA
JAK2	1.36E-30	1.15E-33	-15.8612848	65.931378	-1.21007789	JAK2
SCN2B	1.80E-30	1.57E-33	-15.8079582	65.622127	-1.28629781	SCN2B
FES	2.19E-30	1.96E-33	15.7698588	65.401002	0.77112181	FES
DYRK1B	2.89E-30	2.67E-33	-15.7177089	65.098089	-0.60240745	DYRK1B
ZDHHC9	6.37E-30	6.06E-33	15.57873	64.289493	1.00684147	ZDHHC9
GALK1	6.40E-30	6.25E-33	15.5733899	64.258385	0.74436233	GALK1
PROS1	6.42E-30	6.45E-33	-15.5681679	64.227963	-1.4721437	PROS1
CHN1	6.80E-30	7.01E-33	-15.5540148	64.145496	-0.64336027	CHN1
NFKBIZ	7.19E-30	7.59E-33	15.5404969	64.066711	0.92098396	NFKBIZ
C7ORF41	7.25E-30	7.85E-33	-15.534851	64.0338	-1.30597439	C7ORF41
TIPARP	8.98E-30	9.96E-33	15.494613	63.799157	1.30204769	TIPARP
SLCO4A1	1.20E-29	1.37E-32	15.441235	63.487646	1.00128268	SLCO4A1
LOC653888	1.50E-29	1.75E-32	15.399717	63.245157	1.20753195	LOC653888
CORO1A	2.00E-29	2.38E-32	15.347489	62.939881	0.79180014	CORO1A
ALOX5	3.54E-29	4.30E-32	15.2477306	62.356065	0.89813255	ALOX5
CTSC	5.47E-29	6.79E-32	15.1708545	61.905525	1.24888444	CTSC
SORBS2	5.49E-29	6.97E-32	-15.1664914	61.879938	-0.82665096	SORBS2
CD97	7.04E-29	9.11E-32	15.1213718	61.615238	0.79442981	CD97
XLKD1	7.20E-29	9.51E-32	15.1141931	61.573106	1.16000605	XLKD1
HS.177532	2.09E-28	2.82E-31	-14.931832	60.501259	-1.05903486		UniGene:Hs.177532
STAT3	2.38E-28	3.26E-31	14.9072143	60.35634	1.11887177	STAT3
SEC14L1	3.37E-28	4.71E-31	14.8455895	59.993334	0.52407175	SEC14L1
MT1A	3.69E-28	5.27E-31	14.8269166	59.883275	1.54949645	MT1A
PIM1	3.93E-28	5.71E-31	14.8135172	59.80428	1.3637695	PIM1
ARPC1B	6.46E-28	9.56E-31	14.727293	59.295584	0.96569673	ARPC1B
IFITM2	9.41E-28	1.42E-30	14.6614999	58.907005	1.20818975	IFITM2
HCK	9.92E-28	1.52E-30	14.6497923	58.837821	0.63720581	HCK
EBI2	1.10E-27	1.71E-30	14.6299161	58.720341	0.58686946	EBI2
WAS	1.20E-27	1.91E-30	14.6120401	58.614655	0.93873277	WAS
ITGB2	1.55E-27	2.50E-30	14.5665337	58.345497	1.41317828	ITGB2
SMOC2	1.76E-27	2.88E-30	-14.5430865	58.206748	-1.48705156	SMOC2
F13A1	2.26E-27	3.76E-30	14.4986739	57.943816	1.57870018	F13A1
CD248	2.37E-27	4.01E-30	14.4878994	57.880005	0.98348919	CD248
RANGAP1	2.50E-27	4.29E-30	14.476824	57.814402	0.9412308	RANGAP1
LCP1	3.02E-27	5.26E-30	14.4426825	57.612112	1.41008635	LCP1
IFITM3	3.07E-27	5.44E-30	14.4370959	57.579002	1.18606531	IFITM3
SMYD2	4.09E-27	7.35E-30	-14.3869663	57.281796	-0.86085362	SMYD2
HCLS1	4.52E-27	8.25E-30	14.3678936	57.168667	1.11617452	HCLS1
SLCO2B1	5.47E-27	1.02E-29	14.3325753	56.959106	0.91150625	SLCO2B1
IL18R1	5.47E-27	1.03E-29	14.3314719	56.952558	0.79062641	IL18R1
BTG2	6.44E-27	1.22E-29	14.3021059	56.77824	1.52099629	BTG2
CHRDL2	7.62E-27	1.47E-29	14.2717257	56.597834	1.17133655	CHRDL2
MGST1	9.08E-27	1.77E-29	14.2404361	56.411957	0.68060702	MGST1
C10ORF71	1.32E-26	2.61E-29	-14.176035	56.029154	-0.8531474	C10ORF71
IRX6	1.43E-26	2.86E-29	-14.1610141	55.939826	-1.38434376	IRX6
INPP1	1.70E-26	3.46E-29	14.1294722	55.752197	0.69569656	INPP1
IL13RA1	1.96E-26	4.04E-29	14.1039356	55.600239	0.83335275	IL13RA1
MGC42367	1.99E-26	4.15E-29	14.0992891	55.572585	1.02464719	MGC42367
HS.19985	2.01E-26	4.26E-29	14.0949275	55.546625	0.84378608		UniGene:Hs.19985
SAP18	2.01E-26	4.31E-29	-14.0932169	55.536443	-0.63484448	SAP18
CHST7	2.13E-26	4.62E-29	14.0815777	55.467159	1.07128497	CHST7
MFSD10	2.51E-26	5.50E-29	14.0525289	55.294201	0.66273093	MFSD10
BCL6	2.99E-26	6.64E-29	14.0214007	55.108798	0.93234362	BCL6
LMOD2	6.30E-26	1.42E-28	-13.8961208	54.361956	-1.28498982	LMOD2
NFKBIA	6.43E-26	1.46E-28	13.890717	54.329719	1.0725341	NFKBIA
TUBB2C	9.48E-26	2.18E-28	13.824605	53.935164	0.96144653	TUBB2C
LOC653879	9.94E-26	2.31E-28	13.8149012	53.877228	1.13385434	LOC653879
C1QC	1.34E-25	3.16E-28	13.7633099	53.569109	1.33065662	C1QC
SLC15A3	1.37E-25	3.28E-28	13.7570613	53.53178	0.89432694	SLC15A3
MNS1	1.37E-25	3.28E-28	-13.7568918	53.530767	-0.47120377	MNS1
MT2A	1.42E-25	3.46E-28	13.7483887	53.479965	1.74698353	MT2A
NNMT	1.51E-25	3.70E-28	13.7372199	53.41323	0.90749123	NNMT
CYBA	1.54E-25	3.82E-28	13.7317281	53.380413	0.98379687	CYBA
C1ORF162	1.94E-25	4.93E-28	13.6898838	53.130306	1.04252212	C1ORF162
C1QB	1.94E-25	4.93E-28	13.6897866	53.129725	1.46862613	C1QB
LAPTM5	1.98E-25	5.15E-28	13.6824238	53.085706	1.13070379	LAPTM5
DOCK2	1.98E-25	5.17E-28	13.6818057	53.082011	0.86968445	DOCK2
RHBDF2	1.98E-25	5.18E-28	13.6814602	53.079945	0.58288311	RHBDF2
ZNF415	2.05E-25	5.41E-28	-13.6742729	53.036972	-0.58972087	ZNF415
ZGPAT	2.63E-25	7.02E-28	13.6312887	52.779905	0.41744188	ZGPAT
HEG1	2.69E-25	7.25E-28	-13.6260389	52.748501	-0.67458805	HEG1
LRRC8A	2.73E-25	7.43E-28	13.62208	52.724818	0.9610473	LRRC8A
CEBPB	2.80E-25	7.69E-28	13.6163407	52.690483	1.01241354	CEBPB
CD14	3.55E-25	9.85E-28	13.5754792	52.445977	1.3936196	CD14
C5ORF4	4.28E-25	1.20E-27	-13.5431565	52.252499	-0.5670466	C5ORF4
FGD2	4.35E-25	1.23E-27	13.5389773	52.227479	0.70576743	FGD2
CD68	4.51E-25	1.29E-27	13.5312209	52.18104	0.93808795	CD68
MBP	5.51E-25	1.59E-27	-13.4968713	51.975344	-0.96289548	MBP
ZNF627	5.92E-25	1.73E-27	-13.4822358	51.887682	-0.47000385	ZNF627
S100A10	5.92E-25	1.74E-27	13.4818391	51.885306	1.03559672	S100A10
MASP1	6.02E-25	1.78E-27	-13.4777312	51.860699	-0.82519411	MASP1
TKT	6.31E-25	1.88E-27	13.4685592	51.805754	1.03925045	TKT
VAMP8	6.42E-25	1.93E-27	13.4641078	51.779086	0.93200033	VAMP8
TSPYL2	6.76E-25	2.05E-27	13.4542077	51.719772	0.68760153	TSPYL2
TDRD9	7.35E-25	2.25E-27	13.4389371	51.628271	0.72255815	TDRD9
SRGN	7.53E-25	2.33E-27	13.4337012	51.596895	1.20638064	SRGN
ALOX5AP	7.90E-25	2.48E-27	13.4231008	51.533369	1.38510097	ALOX5AP
FRZB	7.90E-25	2.49E-27	-13.4228231	51.531704	-1.39985548	FRZB
IVNS1ABP	8.63E-25	2.74E-27	-13.4070206	51.436991	-0.78341203	IVNS1ABP
LILRA5	8.93E-25	2.86E-27	13.3999558	51.394643	0.77015232	LILRA5
C14ORF132	1.00E-24	3.23E-27	-13.3794319	51.271605	-1.30366998	C14ORF132
FAM110B	1.03E-24	3.36E-27	-13.3733027	51.234858	-0.7688272	FAM110B
SLC12A9	1.08E-24	3.55E-27	13.3639847	51.178988	0.60054858	SLC12A9
HAVCR2	1.12E-24	3.70E-27	13.3572253	51.138456	1.05198211	HAVCR2
GPR56	1.18E-24	3.94E-27	13.3469263	51.076695	0.88499623	GPR56
MTCH1	1.19E-24	3.98E-27	13.3452152	51.066434	0.50508148	MTCH1
CCND2	1.36E-24	4.60E-27	-13.3214462	50.923876	-0.69704607	CCND2
ARHGAP4	1.70E-24	5.80E-27	13.2832417	50.69468	0.55525038	ARHGAP4
CAPN1	1.77E-24	6.09E-27	13.2752158	50.646523	0.63387474	CAPN1
MVP	1.82E-24	6.30E-27	13.269527	50.612386	0.80973622	MVP
LYPLAL1	2.01E-24	7.00E-27	-13.2522998	50.509004	-0.80354441	LYPLAL1
OSR1	2.09E-24	7.34E-27	13.2445069	50.462233	1.05381223	OSR1
CD209	2.53E-24	8.94E-27	13.2119882	50.267034	0.98974888	CD209
SYF2	2.75E-24	9.82E-27	-13.1965835	50.174549	-0.49922745	SYF2
CYP2J2	2.88E-24	1.04E-26	-13.1877607	50.121574	-0.92483275	CYP2J2
IFI30	3.06E-24	1.11E-26	13.1769563	50.056696	0.79741718	IFI30
ACE2	3.84E-24	1.40E-26	-13.1382006	49.823937	-1.82110406	ACE2
SORBS1	4.04E-24	1.48E-26	-13.1287323	49.767062	-0.78698389	SORBS1
DDIT3	4.04E-24	1.50E-26	-13.1274397	49.759298	-0.69752619	DDIT3
LILRB5	4.12E-24	1.54E-26	13.1229846	49.732535	0.55586722	LILRB5
ATPIF1	4.15E-24	1.56E-26	-13.1207821	49.719304	-0.79072306	ATPIF1
PRICKLE1	4.23E-24	1.60E-26	-13.1165745	49.694027	-1.03418066	PRICKLE1
HES6	4.28E-24	1.63E-26	13.1134521	49.675268	0.7542047	HES6
SEMA4B	4.86E-24	1.86E-26	13.0913458	49.54245	0.67763068	SEMA4B
M6PRBP1	5.17E-24	2.00E-26	13.0800014	49.474283	1.13023842	M6PRBP1
RASSF1	5.24E-24	2.04E-26	13.0767199	49.454565	0.54218796	RASSF1
C8ORF47	5.86E-24	2.29E-26	-13.0573352	49.33807	-0.60727866	C8ORF47
NKD2	6.03E-24	2.37E-26	13.0514138	49.302481	0.80536889	NKD2
GPR172A	6.03E-24	2.39E-26	13.050238	49.295414	0.75778724	GPR172A
KIAA1853	6.04E-24	2.41E-26	-13.0489118	49.287443	-0.78171295	KIAA1853
OSMR	6.62E-24	2.66E-26	13.0327449	49.190269	0.62029992	OSMR
PUS1	7.37E-24	2.98E-26	13.0140449	49.077857	0.57700583	PUS1
TUBB	1.26E-23	5.12E-26	12.9253221	48.54433	0.8311715	TUBB
TCEAL8	1.30E-23	5.32E-26	-12.9188189	48.505212	-0.45527793	TCEAL8
ZNF187	1.31E-23	5.39E-26	-12.9167987	48.49306	-0.35062728	ZNF187
HS.467627	1.72E-23	7.13E-26	-12.8708391	48.21656	-0.81741469		UniGene:Hs.467627
ANKMY2	2.00E-23	8.37E-26	-12.8444765	48.057926	-0.73087151	ANKMY2
GNA15	2.00E-23	8.40E-26	12.8439552	48.054788	0.64709466	GNA15
INTU	2.02E-23	8.55E-26	-12.8410515	48.037314	-0.46874322	INTU
SELS	2.14E-23	9.10E-26	12.8307357	47.975233	0.73088829	SELS
SDSL	2.14E-23	9.17E-26	-12.8295861	47.968314	-0.77736407	SDSL
UCHL5IP	2.29E-23	9.85E-26	12.8178725	47.897815	0.40921114	UCHL5IP
GATA2	2.75E-23	1.19E-25	12.7866824	47.710075	0.49055187	GATA2
HMGN2	2.75E-23	1.20E-25	-12.7858025	47.704779	-0.59501978	HMGN2
VPS41	2.99E-23	1.31E-25	-12.7706012	47.613267	-0.41282556	VPS41
C5ORF23	3.17E-23	1.40E-25	-12.7603275	47.551416	-1.23641501	C5ORF23
GRASP	3.65E-23	1.62E-25	12.7360374	47.405168	0.61433469	GRASP
YPEL1	3.68E-23	1.64E-25	-12.7338189	47.39181	-0.60677576	YPEL1
CNDP2	3.83E-23	1.72E-25	12.7264493	47.347435	0.507136	CNDP2
LOC148915	4.42E-23	2.00E-25	-12.7019193	47.199719	-0.6963943	LOC148915
SVIL	4.79E-23	2.18E-25	-12.6877619	47.114457	-0.60563912	SVIL
MAP3K8	5.81E-23	2.66E-25	12.6550519	46.917442	0.67090414	MAP3K8
MIDN	7.35E-23	3.38E-25	12.6156373	46.680009	0.96982126	MIDN
SGK	8.33E-23	3.85E-25	12.5941589	46.550606	1.37177374	SGK
RASL11B	1.08E-22	5.04E-25	-12.550053	46.284844	-1.72416457	RASL11B
IRX2	1.12E-22	5.25E-25	-12.5433189	46.244263	-1.00377886	IRX2
PDE5A	1.93E-22	9.07E-25	-12.4536895	45.704051	-0.76594484	PDE5A
MPP3	2.04E-22	9.66E-25	12.4433444	45.64169	0.81316384	MPP3
TUBA1B	2.23E-22	1.06E-24	12.428088	45.549718	0.69774787	TUBA1B
C20ORF27	2.26E-22	1.08E-24	12.4251725	45.532142	0.4794894	C20ORF27
PLCE1	2.54E-22	1.22E-24	-12.4048453	45.409594	-1.02733242	PLCE1
CSNK1D	2.91E-22	1.41E-24	12.3816194	45.269561	0.55454195	CSNK1D
IMPDH1	3.01E-22	1.47E-24	12.3751294	45.23043	0.48713022	IMPDH1
VSIG4	3.21E-22	1.57E-24	12.3639861	45.163242	0.89744897	VSIG4
GFPT2	3.79E-22	1.87E-24	12.3348169	44.987356	0.94156681	GFPT2
FCGR2A	3.79E-22	1.87E-24	12.3348087	44.987307	0.67767678	FCGR2A
KIAA0141	3.94E-22	1.96E-24	-12.327555	44.943566	-0.61170275	KIAA0141
DDIT4	3.94E-22	1.97E-24	12.3268444	44.939282	1.3162531	DDIT4
DCUN1D3	3.94E-22	1.98E-24	12.3259535	44.933909	0.6332991	DCUN1D3
LOC255783	4.07E-22	2.06E-24	12.3191832	44.893083	0.65466918	LOC255783
LRRC49	4.07E-22	2.06E-24	-12.3190238	44.892121	-1.05950424	LRRC49
SLC16A9	4.29E-22	2.19E-24	-12.3093518	44.833796	-0.90381904	SLC16A9
EGLN2	4.62E-22	2.37E-24	12.2964146	44.755778	0.40090615	EGLN2
PPARG	5.13E-22	2.65E-24	12.2783548	44.646866	0.46209046	PPARG
PLEK	5.39E-22	2.79E-24	12.2696494	44.594365	0.78136572	PLEK
DUSP1	5.77E-22	3.00E-24	12.2576357	44.521911	1.54401794	DUSP1
IRAK3	6.11E-22	3.20E-24	12.2472696	44.459392	0.65730869	IRAK3
ADAP2	6.16E-22	3.24E-24	12.2451629	44.446686	0.80810187	ADAP2
SLC39A1	6.18E-22	3.27E-24	12.2437861	44.438382	0.66537169	SLC39A1
FGR	6.28E-22	3.35E-24	12.2399226	44.415081	0.73887268	FGR
PLTP	6.28E-22	3.35E-24	12.239561	44.4129	1.03681815	PLTP
MARCO	6.52E-22	3.50E-24	12.2325583	44.370664	0.83039471	MARCO
TERF1	6.59E-22	3.55E-24	-12.2301147	44.355926	-0.42264688	TERF1
FERMT3	7.09E-22	3.84E-24	12.2173601	44.278998	0.47839867	FERMT3
HS.554507	8.29E-22	4.51E-24	-12.1908855	44.119315	-0.54620611		UniGene:Hs.554507
SLC25A28	8.80E-22	4.81E-24	12.180417	44.056172	0.55768188	SLC25A28
C1QTNF1	9.29E-22	5.10E-24	12.1707098	43.99762	1.29747583	C1QTNF1
TRMT5	9.62E-22	5.31E-24	-12.1641505	43.958055	-0.65560296	TRMT5
ARS2	1.05E-21	5.80E-24	12.1498102	43.871555	0.42929386	ARS2
SLC7A1	1.60E-21	8.94E-24	12.0789042	43.443834	1.11346968	SLC7A1
CCDC28A	1.81E-21	1.01E-23	-12.0584842	43.320652	-0.60869273	CCDC28A
RARRES1	1.81E-21	1.02E-23	12.057447	43.314395	1.35269816	RARRES1
LOC730534	1.89E-21	1.07E-23	-12.0497783	43.268134	-0.65265905	LOC730534
SERPINA5	1.97E-21	1.12E-23	12.0421474	43.2221	0.83576884	SERPINA5
SFRP1	2.07E-21	1.18E-23	-12.0333426	43.168985	-1.73011623	SFRP1
C21ORF34	2.16E-21	1.24E-23	-12.0254568	43.121414	-0.67868724	C21ORF34
TOMM40	2.29E-21	1.32E-23	12.0149984	43.058323	0.63926619	TOMM40
SLC47A1	2.35E-21	1.36E-23	-12.0100571	43.028514	-0.66244515	SLC47A1
SMAP2	2.38E-21	1.38E-23	12.0077397	43.014535	0.62261482	SMAP2
BCL3	2.40E-21	1.40E-23	12.005096	42.998586	0.67773803	BCL3
LTBR	2.68E-21	1.57E-23	11.9867821	42.888106	0.8653962	LTBR
DUSP23	3.05E-21	1.80E-23	11.9644683	42.753497	0.67525014	DUSP23
TYROBP	3.13E-21	1.86E-23	11.9593738	42.722764	1.13968476	TYROBP
CRYM	3.15E-21	1.87E-23	-11.9578325	42.713466	-0.99151093	CRYM
HOPX	3.56E-21	2.12E-23	11.9372112	42.589068	1.50823527	HOPX
DUSP26	3.94E-21	2.36E-23	-11.9198927	42.484594	-0.7188	DUSP26
BATF3	4.04E-21	2.43E-23	11.9149187	42.454588	0.56863392	BATF3
PLAUR	4.19E-21	2.54E-23	11.9080048	42.41288	0.5739485	PLAUR
PDIA3P	4.19E-21	2.55E-23	11.9075784	42.410308	1.05199889	PDIA3P
RGS4	4.21E-21	2.57E-23	-11.9059075	42.400229	-1.21952652	RGS4
MS4A7	4.31E-21	2.64E-23	11.9013915	42.372986	0.76634935	MS4A7
CCND1	5.20E-21	3.20E-23	-11.8701327	42.184423	-0.81354316	CCND1
LOC644128	5.25E-21	3.25E-23	-11.8676548	42.169475	-0.52716351	LOC644128
ICK	5.71E-21	3.54E-23	-11.8533775	42.083351	-0.45345823	ICK
TUBA1C	6.16E-21	3.84E-23	11.8401216	42.00339	0.97828662	TUBA1C
ITGAM	6.51E-21	4.08E-23	11.8303541	41.944472	0.56781138	ITGAM
SNRPB	6.82E-21	4.29E-23	11.8221139	41.894767	0.71014662	SNRPB
DDOST	7.14E-21	4.51E-23	11.81397	41.845643	0.86062621	DDOST
EDNRA	7.16E-21	4.54E-23	-11.8127485	41.838275	-0.91151491	EDNRA
TJP1	7.97E-21	5.07E-23	-11.7946694	41.729225	-0.5005109	TJP1
COL21A1	8.29E-21	5.30E-23	-11.7874935	41.685942	-1.06736612	COL21A1
ECGF1	8.51E-21	5.46E-23	11.7825378	41.656051	1.27609594	ECGF1
CAPRIN1	8.63E-21	5.57E-23	-11.779461	41.637492	-0.42262898	CAPRIN1
ERRFI1	9.23E-21	5.98E-23	11.7678453	41.567431	0.77385363	ERRFI1
METTL7B	9.23E-21	6.00E-23	11.76728	41.564022	1.35576942	METTL7B
PLEKHF1	9.54E-21	6.22E-23	11.7611577	41.527096	1.14355681	PLEKHF1
PHLDB2	1.08E-20	7.07E-23	-11.7404103	41.401961	-0.76300359	PHLDB2
SH3BGRL3	1.12E-20	7.34E-23	11.734229	41.36468	1.09046293	SH3BGRL3
C19ORF10	1.21E-20	7.99E-23	11.7203572	41.281018	1.24273035	C19ORF10
GLA	1.30E-20	8.59E-23	11.7083964	41.208883	0.51062561	GLA
MS4A6A	1.31E-20	8.72E-23	11.7060367	41.194653	1.01331779	MS4A6A
FLJ20021	1.69E-20	1.13E-22	-11.663113	40.935799	-0.4253593	FLJ20021
HRASLS	1.78E-20	1.19E-22	-11.6547191	40.885182	-0.54901157	HRASLS
CDC42EP2	1.81E-20	1.22E-22	11.6509823	40.862649	0.57423536	CDC42EP2
EIF4G1	1.95E-20	1.32E-22	11.6384567	40.78712	0.52144732	EIF4G1
NCF4	1.98E-20	1.35E-22	11.6347448	40.764738	0.32460264	NCF4
FRMD5	2.07E-20	1.41E-22	-11.6272802	40.719728	-0.84333319	FRMD5
SLC11A1	2.08E-20	1.43E-22	11.6253598	40.708148	0.57544124	SLC11A1
OMA1	2.12E-20	1.45E-22	-11.6223155	40.689792	-0.55871832	OMA1
LOC642031	2.15E-20	1.48E-22	11.618973	40.669638	0.69050697	LOC642031
EPB41L5	2.26E-20	1.56E-22	-11.6104555	40.618282	-0.42279125	EPB41L5
DHX37	2.45E-20	1.70E-22	11.5964054	40.53357	0.61144058	DHX37
VPS45	2.82E-20	1.97E-22	-11.572768	40.391061	-0.48335456	VPS45
KLF6	3.17E-20	2.22E-22	11.55273	40.27026	0.84822683	KLF6
SLC2A1	3.19E-20	2.25E-22	11.5510109	40.259897	0.7696953	SLC2A1
SEC61A1	3.37E-20	2.38E-22	11.5418057	40.204406	0.6762119	SEC61A1
HLTF	3.64E-20	2.58E-22	-11.5285509	40.124506	-0.50427715	HLTF
ZNF20	3.65E-20	2.60E-22	-11.5272195	40.11648	-0.31011811	ZNF20
ENO1	3.97E-20	2.84E-22	11.5127185	40.029073	0.82281453	ENO1
LOC201140	3.97E-20	2.84E-22	11.5125069	40.027797	1.45345422	LOC201140
SLC39A3	3.99E-20	2.87E-22	11.5110258	40.01887	0.39413038	SLC39A3
ATP1A2	4.09E-20	2.95E-22	-11.5063019	39.990397	-1.27397672	ATP1A2
KYNU	4.25E-20	3.08E-22	11.4993786	39.948668	0.41263336	KYNU
EML3	5.78E-20	4.20E-22	11.4482939	39.640798	0.61171238	EML3
LOC158376	6.28E-20	4.58E-22	11.4342975	39.556457	0.53427313	LOC158376
TEAD4	6.96E-20	5.09E-22	11.4168589	39.451382	0.85516777	TEAD4
KLHDC9	7.07E-20	5.19E-22	-11.4135959	39.431721	-0.7688161	KLHDC9
ATP6V1G2	7.11E-20	5.25E-22	-11.4117207	39.420423	-0.29518451	ATP6V1G2
TBXAS1	7.11E-20	5.26E-22	11.4114447	39.41876	0.62154582	TBXAS1
FBXO38	7.35E-20	5.46E-22	-11.4054285	39.382512	-0.37769853	FBXO38
TMEM189	7.50E-20	5.59E-22	11.4014579	39.35859	0.46595717	TMEM189
SLC1A5	7.50E-20	5.61E-22	11.4008077	39.354673	0.51820311	SLC1A5
GATM	7.50E-20	5.62E-22	-11.4005125	39.352894	-1.18507887	GATM
TNFRSF1A	8.01E-20	6.03E-22	11.3891245	39.284285	0.75144256	TNFRSF1A
SERPINH1	8.02E-20	6.06E-22	11.388247	39.278999	1.15471685	SERPINH1
ELL2	8.04E-20	6.10E-22	11.3872561	39.273029	1.12765235	ELL2
ARPC3	8.34E-20	6.35E-22	11.3807017	39.233543	1.40689578	ARPC3
LOC387763	9.47E-20	7.23E-22	11.3593287	39.104793	1.06245875	LOC387763
COL6A2	1.08E-19	8.29E-22	11.3369193	38.969814	0.7120409	COL6A2
HYAL2	1.09E-19	8.37E-22	11.3354261	38.96082	0.59336157	HYAL2
ATP1A1	1.10E-19	8.52E-22	11.3323883	38.942524	0.91209699	ATP1A1
GSDMD	1.30E-19	1.01E-21	11.304746	38.77605	0.61556182	GSDMD
ORC3L	1.32E-19	1.02E-21	-11.3025369	38.762747	-0.41017041	ORC3L
RASSF9	1.37E-19	1.07E-21	-11.2948708	38.716584	-0.45034422	RASSF9
CRBN	1.38E-19	1.08E-21	-11.2942016	38.712554	-0.52672757	CRBN
LCN6	1.38E-19	1.08E-21	11.2931853	38.706434	0.90930678	LCN6
CD53	1.88E-19	1.48E-21	11.2414706	38.395073	0.3518052	CD53
ACVR1B	1.92E-19	1.52E-21	11.2374323	38.370763	0.31383101	ACVR1B
ZNF787	1.94E-19	1.54E-21	11.2355399	38.359371	0.61741571	ZNF787
ZYX	2.30E-19	1.83E-21	11.2071322	38.188381	0.81995149	ZYX
HM13	2.53E-19	2.02E-21	11.1906747	38.089334	0.3080637	HM13
RGS19	2.63E-19	2.10E-21	11.1842577	38.050718	0.48953059	RGS19
RDH10	2.84E-19	2.28E-21	11.170992	37.970891	0.61599311	RDH10
C3	2.85E-19	2.31E-21	11.1689849	37.958814	0.41811648	C3
HS.561526	2.85E-19	2.31E-21	-11.1689669	37.958706	-0.54108119		UniGene:Hs.561526
KLHL12	2.92E-19	2.37E-21	-11.164406	37.931262	-0.38806161	KLHL12
C5ORF41	2.96E-19	2.41E-21	-11.1617976	37.915568	-0.60177663	C5ORF41
FZD2	3.09E-19	2.52E-21	-11.1543271	37.87062	-0.80247697	FZD2
LOC729843	3.17E-19	2.59E-21	-11.1497648	37.84317	-0.55055009	LOC729843
FKBP2	3.33E-19	2.73E-21	11.1411202	37.791162	0.68303089	FKBP2
CYBB	3.34E-19	2.75E-21	11.1402091	37.785681	0.7699016	CYBB
PARVG	3.36E-19	2.78E-21	11.1386282	37.77617	0.47413453	PARVG
HS.408455	3.40E-19	2.82E-21	-11.1360372	37.760583	-0.51506974		UniGene:Hs.408455
ENDOGL1	3.46E-19	2.88E-21	11.1328262	37.741266	0.85656541	ENDOGL1
SLC37A4	3.68E-19	3.08E-21	11.1217728	37.674774	0.44351829	SLC37A4
PTPN11	3.70E-19	3.10E-21	-11.1204437	37.666779	-0.59830606	PTPN11
DIO2	3.75E-19	3.15E-21	-11.1180465	37.65236	-0.90243037	DIO2
ARHGAP24	4.01E-19	3.38E-21	-11.1062266	37.581264	-0.55305226	ARHGAP24
NDUFA4L2	4.07E-19	3.44E-21	11.103456	37.5646	0.67036242	NDUFA4L2
ASPSCR1	4.29E-19	3.64E-21	11.0941288	37.508503	0.38210988	ASPSCR1
PGD	4.35E-19	3.70E-21	11.0913369	37.491712	0.47171617	PGD
C19ORF51	4.53E-19	3.86E-21	-11.0843111	37.44946	-0.4836829	C19ORF51
ATP6V0C	4.53E-19	3.88E-21	11.0837166	37.445885	0.41069345	ATP6V0C
BEST1	4.60E-19	3.95E-21	11.0806336	37.427345	0.36644029	BEST1
MERTK	5.00E-19	4.31E-21	11.0665662	37.342754	0.5031292	MERTK
GPR4	5.05E-19	4.36E-21	11.0644559	37.330065	0.82936927	GPR4
PAFAH2	5.21E-19	4.52E-21	-11.0586382	37.295085	-0.5150531	PAFAH2
TMBIM1	5.27E-19	4.58E-21	11.0563562	37.281365	0.67239057	TMBIM1
GRM1	5.63E-19	4.91E-21	-11.0451171	37.213793	-0.80894777	GRM1
CTSB	5.80E-19	5.07E-21	11.0396787	37.181098	0.5746601	CTSB
SYNPO2L	5.98E-19	5.25E-21	-11.034024	37.147104	-0.89738719	SYNPO2L
TGFBR2	6.64E-19	5.85E-21	11.0163479	37.040852	0.53690627	TGFBR2
CHSY1	7.01E-19	6.19E-21	11.0070216	36.984797	0.63798806	CHSY1
NLGN2	7.11E-19	6.29E-21	11.0043129	36.968517	0.47660876	NLGN2
HEPH	7.14E-19	6.34E-21	-11.0031017	36.961237	-0.60632964	HEPH
AGXT2L1	7.26E-19	6.46E-21	10.999824	36.941539	1.16936905	AGXT2L1
TNKS1BP1	7.39E-19	6.60E-21	10.9962963	36.920338	0.47106124	TNKS1BP1
ALG3	7.54E-19	6.76E-21	10.9925426	36.89778	0.44290921	ALG3
LRRC1	7.72E-19	6.93E-21	-10.9882761	36.872141	-0.38394959	LRRC1
NUP62CL	8.12E-19	7.32E-21	-10.979361	36.818569	-0.63259391	NUP62CL
HTRA1	8.85E-19	8.00E-21	-10.9648392	36.731315	-0.85114527	HTRA1
RBPMS2	9.20E-19	8.34E-21	10.957968	36.690032	0.52513679	RBPMS2
TRABD	9.86E-19	8.96E-21	10.9461046	36.618763	0.43780718	TRABD
DCLK1	1.06E-18	9.65E-21	10.9339854	36.545964	0.42450649	DCLK1
MKNK2	1.09E-18	9.96E-21	10.928733	36.514416	0.5721077	MKNK2
FKBP11	1.11E-18	1.02E-20	10.9252178	36.493303	0.85357961	FKBP11
COL16A1	1.14E-18	1.05E-20	-10.9208378	36.466996	-0.83553673	COL16A1
NAP1L3	1.18E-18	1.09E-20	-10.9144382	36.428562	-0.78406999	NAP1L3
RAB28	1.23E-18	1.13E-20	-10.9075694	36.387312	-0.51770943	RAB28
KIAA1191	1.33E-18	1.23E-20	-10.8939936	36.305791	-0.41509509	KIAA1191
DARC	1.34E-18	1.25E-20	10.8916047	36.291447	1.01315553	DARC
MME	1.53E-18	1.43E-20	-10.8693734	36.157976	-0.39351929	MME
MAPK13	1.55E-18	1.45E-20	10.8665281	36.140895	0.42661037	MAPK13
C21ORF51	1.61E-18	1.51E-20	-10.8601581	36.102657	-0.47272197	C21ORF51
TMBIM6	1.61E-18	1.51E-20	10.8598203	36.10063	0.47104215	TMBIM6
NBPF20	1.66E-18	1.56E-20	10.8544811	36.068581	1.05681739	NBPF20
HPCAL1	1.84E-18	1.75E-20	10.8365228	35.960799	0.46956463	HPCAL1
HSPA1L	1.85E-18	1.75E-20	-10.8359396	35.957298	-0.35950397	HSPA1L
DNAJC21	2.05E-18	1.95E-20	-10.8185032	35.852666	-0.28593539	DNAJC21
JAG2	2.11E-18	2.02E-20	10.8126644	35.817633	0.46863009	JAG2
NPL	2.16E-18	2.06E-20	10.8090121	35.79572	0.45604154	NPL
ALS2CR13	2.18E-18	2.09E-20	-10.8065257	35.780802	-0.50355467	ALS2CR13
TSPYL3	2.23E-18	2.15E-20	-10.8025307	35.756834	-0.3394377	TSPYL3
HS.58597	2.40E-18	2.31E-20	-10.7900232	35.681802	-0.40669482		UniGene:Hs.58597
LUM	2.49E-18	2.41E-20	-10.7836793	35.643748	-1.12926826	LUM
HMGB2	2.49E-18	2.42E-20	-10.7828743	35.63892	-0.69573475	HMGB2
PLA2G2A	2.58E-18	2.51E-20	10.7769335	35.603287	1.35136974	PLA2G2A
ATL3	2.59E-18	2.52E-20	10.7757853	35.5964	0.52864701	ATL3
VWC2	2.68E-18	2.62E-20	-10.7697929	35.56046	-0.96880206	VWC2
RRBP1	3.00E-18	2.94E-20	10.750775	35.446413	0.58675935	RRBP1
HFE2	3.17E-18	3.12E-20	-10.7411321	35.388595	-1.28589816	HFE2
S100A13	3.19E-18	3.14E-20	-10.7396356	35.379623	-0.62544566	S100A13
RPN1	3.34E-18	3.30E-20	10.7315504	35.33115	0.56866749	RPN1
HGS	3.47E-18	3.44E-20	10.7246666	35.289882	0.63457158	HGS
ECM2	3.68E-18	3.65E-20	-10.7148258	35.230894	-0.80565045	ECM2
EXTL1	3.74E-18	3.73E-20	-10.7115217	35.21109	-0.71385808	EXTL1
NIPA2	3.74E-18	3.74E-20	10.7111728	35.208998	0.4617481	NIPA2
CBX7	3.91E-18	3.92E-20	-10.7033173	35.161916	-0.72006593	CBX7
FAM125A	3.93E-18	3.94E-20	10.7022866	35.155739	0.44749581	FAM125A
SLC35F1	4.12E-18	4.14E-20	-10.6941627	35.107053	-0.99000035	SLC35F1
C14ORF179	4.28E-18	4.32E-20	-10.6873835	35.066429	-0.66575986	C14ORF179
BATF	4.56E-18	4.61E-20	10.6764051	35.000648	0.36894711	BATF
C5ORF46	4.60E-18	4.66E-20	-10.674669	34.990247	-0.93696144	C5ORF46
KIAA0644	4.98E-18	5.06E-20	-10.6610587	34.908708	-0.81576877	KIAA0644
ENTPD6	5.42E-18	5.52E-20	10.6467769	34.82316	0.54343569	ENTPD6
SNAI2	5.47E-18	5.59E-20	10.6448346	34.811527	0.58189374	SNAI2
OKL38	5.59E-18	5.73E-20	10.6406269	34.786326	0.92258758	OKL38
APCDD1L	5.97E-18	6.13E-20	-10.629455	34.719421	-0.8842807	APCDD1L
MEIS1	6.13E-18	6.32E-20	10.6246577	34.690694	0.50062532	MEIS1
UNC84B	6.19E-18	6.39E-20	10.6226888	34.678904	0.51378452	UNC84B
RNF149	6.29E-18	6.51E-20	10.6196029	34.660427	0.47852136	RNF149
ZNF211	6.39E-18	6.64E-20	-10.6164607	34.641612	-0.38250661	ZNF211
C1ORF142	6.81E-18	7.08E-20	-10.6057246	34.577335	-0.67373745	C1ORF142
HCST	6.85E-18	7.14E-20	10.6043428	34.569062	0.70634771	HCST
C2ORF64	7.04E-18	7.37E-20	-10.5992449	34.538545	-0.63097065	C2ORF64
LOC728473	7.23E-18	7.59E-20	-10.5944373	34.509766	-0.77820406	LOC728473
DYNC2LI1	7.76E-18	8.16E-20	-10.5823515	34.437427	-0.31532825	DYNC2LI1
LOC731486	8.62E-18	9.08E-20	10.5647036	34.331815	0.34977701	LOC731486
FBP1	8.67E-18	9.16E-20	10.5632831	34.323315	0.54615444	FBP1
RGMA	8.87E-18	9.40E-20	10.5590407	34.297931	0.7683419	RGMA
N6AMT1	9.16E-18	9.73E-20	-10.5533961	34.264158	-0.39673104	N6AMT1
C19ORF59	9.50E-18	1.01E-19	10.5469463	34.225571	0.66585008	C19ORF59
BTBD14A	9.90E-18	1.06E-19	10.5397027	34.182239	0.58895335	BTBD14A
ASAH1	9.93E-18	1.06E-19	-10.5387869	34.17676	-0.67107153	ASAH1
CSF3R	1.02E-17	1.09E-19	10.5341176	34.14883	0.53723546	CSF3R
LPCAT3	1.05E-17	1.13E-19	10.5282399	34.113674	0.70061623	LPCAT3
APBB1IP	1.07E-17	1.15E-19	10.5254337	34.09689	0.41128766	APBB1IP
CIDEB	1.07E-17	1.15E-19	10.5251998	34.095491	0.31348705	CIDEB
LMNB2	1.09E-17	1.18E-19	10.5212211	34.071696	0.53777741	LMNB2
EPB41L3	1.09E-17	1.18E-19	10.5211677	34.071377	0.53304085	EPB41L3
HBP1	1.14E-17	1.24E-19	-10.5131103	34.023192	-0.46007741	HBP1
PLK2	1.18E-17	1.28E-19	-10.5077749	33.991287	-0.60583995	PLK2
SERPINA1	1.19E-17	1.31E-19	10.5046904	33.972843	0.48373086	SERPINA1
IL18BP	1.22E-17	1.34E-19	10.5003287	33.946764	0.49913294	IL18BP
KCNK12	1.26E-17	1.39E-19	10.4950255	33.915058	0.69819155	KCNK12
KLHL34	1.28E-17	1.41E-19	-10.4920662	33.897366	-0.86172027	KLHL34
CDR2L	1.31E-17	1.44E-19	10.488282	33.874744	0.67164458	CDR2L
OSGIN2	1.32E-17	1.47E-19	-10.4857724	33.859741	-0.5210365	OSGIN2
STK38L	1.32E-17	1.47E-19	-10.4854342	33.857719	-0.66125755	STK38L
SLC30A1	1.52E-17	1.69E-19	-10.4617638	33.716244	-0.46510474	SLC30A1
LILRB2	1.54E-17	1.72E-19	10.4594609	33.702482	0.23861956	LILRB2
FBXO32	1.59E-17	1.78E-19	-10.4540574	33.670193	-1.03565141	FBXO32
SERPINE1	1.60E-17	1.79E-19	10.4525758	33.66134	2.02011805	SERPINE1
C21ORF63	1.60E-17	1.80E-19	10.4517824	33.656599	0.56237251	C21ORF63
LIN9	1.83E-17	2.06E-19	-10.4299088	33.52592	-0.75212204	LIN9
PLAU	1.93E-17	2.18E-19	10.4199076	33.466183	0.72753356	PLAU
CTPS	1.93E-17	2.19E-19	10.419624	33.464489	0.54591934	CTPS
ZMYND12	2.09E-17	2.36E-19	-10.4066983	33.387296	-0.57628617	ZMYND12
GPRASP2	2.19E-17	2.49E-19	-10.3982921	33.3371	-0.45278586	GPRASP2
HK3	2.19E-17	2.49E-19	10.3981686	33.336363	0.45694129	HK3
CD59	2.28E-17	2.60E-19	10.3910199	33.293681	0.7621343	CD59
NR2C1	2.36E-17	2.70E-19	-10.3847603	33.256312	-0.38635908	NR2C1
ADCY3	2.51E-17	2.87E-19	10.3745094	33.195122	0.69030062	ADCY3
LDHA	2.64E-17	3.03E-19	10.3654903	33.141291	0.93601543	LDHA
FAM107A	2.79E-17	3.21E-19	10.3559476	33.084343	0.91321695	FAM107A
PKD1L2	2.86E-17	3.30E-19	-10.351432	33.057398	-0.63723996	PKD1L2
C1RL	2.93E-17	3.39E-19	10.3472072	33.03219	0.50130425	C1RL
RNASE2	2.99E-17	3.47E-19	10.3432555	33.008613	0.62456108	RNASE2
MED16	3.03E-17	3.52E-19	10.3410094	32.995212	0.45465741	MED16
PNRC2	3.08E-17	3.58E-19	-10.3379642	32.977045	-0.40963483	PNRC2
TICAM1	3.10E-17	3.62E-19	10.3362799	32.966997	0.37301115	TICAM1
FXR1	3.12E-17	3.65E-19	-10.3347204	32.957694	-0.39254187	FXR1
LNX2	3.25E-17	3.81E-19	-10.327676	32.915672	-0.44416009	LNX2
FKSG30	3.42E-17	4.03E-19	10.3187418	32.862385	0.91350018	FKSG30
PPP1R3C	3.42E-17	4.03E-19	-10.3186117	32.861609	-0.86892077	PPP1R3C
TRAK2	3.46E-17	4.09E-19	-10.3161657	32.847021	-0.62210035	TRAK2
C4ORF41	3.60E-17	4.27E-19	-10.3090923	32.804839	-0.27251404	C4ORF41
MDFIC	3.66E-17	4.34E-19	-10.3061563	32.787331	-0.67976335	MDFIC
THRA	3.75E-17	4.46E-19	-10.3018235	32.761495	-0.39949005	THRA
CEL	3.82E-17	4.56E-19	10.2982116	32.73996	0.62669936	CEL
OBFC2A	4.02E-17	4.81E-19	10.2893749	32.687277	0.64016917	OBFC2A
MTHFR	4.18E-17	5.00E-19	10.2827878	32.64801	0.59993945	MTHFR
ZMYND19	4.21E-17	5.06E-19	10.2810093	32.637409	0.38680649	ZMYND19
KTELC1	4.24E-17	5.10E-19	10.2794463	32.628092	0.6111983	KTELC1
LOC285556	4.52E-17	5.45E-19	10.2685317	32.56304	1.72700355	LOC285556
ACTB	4.59E-17	5.55E-19	10.2656821	32.546058	0.87128213	ACTB
EMILIN1	5.00E-17	6.06E-19	10.25109	32.459109	0.61902433	EMILIN1
HSPA2	5.04E-17	6.12E-19	-10.249439	32.449272	-1.3869027	HSPA2
PRKCQ	5.15E-17	6.26E-19	10.2456305	32.426582	0.77655715	PRKCQ
AMZ2	5.17E-17	6.30E-19	-10.2446802	32.420921	-0.46554991	AMZ2
PTBP1	5.66E-17	6.91E-19	10.2292296	32.328887	0.56415755	PTBP1
FAM102A	6.00E-17	7.34E-19	-10.2192335	32.269355	-0.28829237	FAM102A
LGMN	6.53E-17	8.02E-19	10.2046233	32.182361	0.49876749	LGMN
AIF1	6.53E-17	8.04E-19	10.2042081	32.179888	0.6696992	AIF1
STXBP2	6.53E-17	8.04E-19	10.2041032	32.179264	0.50925796	STXBP2
FYCO1	6.56E-17	8.10E-19	-10.202991	32.172642	-0.79635187	FYCO1
PDK4	6.79E-17	8.40E-19	10.1969266	32.13654	1.99847694	PDK4
ARF3	6.82E-17	8.45E-19	10.1959823	32.130918	0.4401462	ARF3
TNNT1	6.83E-17	8.48E-19	-10.1952162	32.126358	-0.92540834	TNNT1
ISG20	7.13E-17	8.87E-19	10.1877795	32.082092	1.08769809	ISG20
FCN1	7.45E-17	9.29E-19	10.18019	32.036921	1.28107708	FCN1
KLF4	7.86E-17	9.82E-19	10.1709186	31.981749	0.75388526	KLF4
THBS4	8.07E-17	1.01E-18	-10.1662569	31.95401	-1.27495444	THBS4
PHGDH	8.14E-17	1.02E-18	10.1640878	31.941105	0.72731494	PHGDH
MTE	8.14E-17	1.02E-18	10.1640325	31.940775	0.87564852	MTE
GRB2	8.34E-17	1.05E-18	10.1596204	31.914525	0.34505718	GRB2
LILRA2	8.70E-17	1.10E-18	10.1523003	31.870978	0.47438286	LILRA2
TEAD2	8.78E-17	1.11E-18	10.1504863	31.860188	0.4869198	TEAD2
ARPC4	8.96E-17	1.14E-18	10.1467168	31.837766	0.56847259	ARPC4
HS.555260	9.01E-17	1.14E-18	-10.1455208	31.830652	-0.29467868		UniGene:Hs.555260
RAC2	9.21E-17	1.17E-18	10.1415844	31.80724	0.68997429	RAC2
IFI16	9.32E-17	1.19E-18	10.1391614	31.792829	0.68089296	IFI16
SLC31A1	9.58E-17	1.22E-18	10.1343234	31.764057	0.54846474	SLC31A1
IGSF5	9.88E-17	1.27E-18	-10.1287579	31.730961	-0.80905264	IGSF5
UBN1	9.99E-17	1.28E-18	10.1267039	31.718748	0.53451264	UBN1
HS.576694	9.99E-17	1.29E-18	-10.1262913	31.716294	-1.5629921		UniGene:Hs.576694
SBNO2	9.99E-17	1.29E-18	10.1259147	31.714055	0.37714529	SBNO2
TMEM140	9.99E-17	1.29E-18	-10.1256893	31.712715	-0.79598168	TMEM140
FAM46A	1.00E-16	1.30E-18	10.1246871	31.706756	0.53891681	FAM46A
APOBEC3F	1.08E-16	1.40E-18	-10.1123681	31.633516	-0.28753307	APOBEC3F
LMNA	1.09E-16	1.41E-18	10.1108471	31.624475	0.51293659	LMNA
TMEM74	1.10E-16	1.43E-18	-10.1084114	31.609996	-0.74528657	TMEM74
C17ORF70	1.10E-16	1.44E-18	10.1071902	31.602737	0.5190956	C17ORF70
SOX4	1.13E-16	1.48E-18	-10.1027975	31.576628	-0.67078589	SOX4
GPNMB	1.13E-16	1.49E-18	-10.1023393	31.573904	-0.93549594	GPNMB
LOC654264	1.14E-16	1.50E-18	10.1009044	31.565376	0.53676632	LOC654264
ARRDC2	1.15E-16	1.51E-18	10.099441	31.556678	0.39109033	ARRDC2
C5AR1	1.17E-16	1.54E-18	10.0963796	31.538484	0.50507383	C5AR1
EYA1	1.17E-16	1.54E-18	-10.0958301	31.535218	-0.4851707	EYA1
ZNF385A	1.17E-16	1.55E-18	10.0957269	31.534605	0.28843677	ZNF385A
POLR3H	1.19E-16	1.58E-18	10.0924012	31.514841	0.32296346	POLR3H
GLRB	1.20E-16	1.60E-18	-10.0902529	31.502074	-0.61034537	GLRB
FCGR1B	1.22E-16	1.62E-18	10.087718	31.487011	0.38491279	FCGR1B
C22ORF25	1.24E-16	1.66E-18	-10.0837387	31.463367	-0.65249651	C22ORF25
TPD52L1	1.25E-16	1.67E-18	-10.0832753	31.460614	-0.77912813	TPD52L1
MKL1	1.25E-16	1.68E-18	10.0822269	31.454384	0.41081311	MKL1
ZNF189	1.25E-16	1.68E-18	10.081882	31.452335	0.58713449	ZNF189
SLMAP	1.27E-16	1.71E-18	-10.0785959	31.432811	-0.5251953	SLMAP
GRRP1	1.31E-16	1.76E-18	10.0738623	31.404689	0.55970469	GRRP1
MST150	1.41E-16	1.90E-18	10.0611899	31.329414	0.35153696	MST150
TNFRSF1B	1.42E-16	1.92E-18	10.0593289	31.318362	0.5745177	TNFRSF1B
ZMPSTE24	1.43E-16	1.93E-18	10.0585718	31.313865	0.50108756	ZMPSTE24
CFD	1.47E-16	2.00E-18	10.0527818	31.27948	1.45399369	CFD
CD276	1.50E-16	2.05E-18	10.0491351	31.257824	0.45421725	CD276
OMD	1.53E-16	2.09E-18	-10.0456872	31.237351	-0.78724288	OMD
PPP1R14B	1.54E-16	2.11E-18	10.0442771	31.228978	0.85318639	PPP1R14B
GFOD1	1.58E-16	2.16E-18	10.0398755	31.202844	0.79021959	GFOD1
CENPA	1.62E-16	2.22E-18	-10.0353155	31.175772	-1.69910576	CENPA
ASCC3L1	1.70E-16	2.34E-18	-10.0268161	31.125317	-0.37323759	ASCC3L1
C14ORF135	1.76E-16	2.42E-18	-10.0214642	31.093552	-0.68113774	C14ORF135
TSPAN32	1.84E-16	2.53E-18	-10.0135748	31.046729	-0.76582245	TSPAN32
TM7SF2	1.85E-16	2.56E-18	-10.0118574	31.036538	-1.05073317	TM7SF2
SERPINI1	1.88E-16	2.60E-18	-10.0094111	31.022022	-0.44686778	SERPINI1
TMEM14C	1.94E-16	2.69E-18	-10.0035169	30.987048	-0.37271483	TMEM14C
S100A11	1.95E-16	2.72E-18	10.001991	30.977994	0.80914981	S100A11
PCK2	1.95E-16	2.72E-18	10.001953	30.977769	0.23683489	PCK2
SIRT5	2.00E-16	2.80E-18	-9.9971658	30.949368	-0.45836353	SIRT5
LOC401397	2.06E-16	2.88E-18	-9.9920874	30.919241	-0.78706251	LOC401397
KIAA1429	2.08E-16	2.91E-18	-9.9907034	30.911031	-0.33967722	KIAA1429
LOC399942	2.10E-16	2.95E-18	9.9883396	30.897009	0.84395961	LOC399942
TMEM51	2.31E-16	3.25E-18	9.9723106	30.801946	0.47677344	TMEM51
LYN	2.56E-16	3.60E-18	9.9549948	30.699282	0.5875273	LYN
SGIP1	2.69E-16	3.80E-18	-9.9462155	30.647243	-0.74079801	SGIP1
RHOG	2.86E-16	4.05E-18	9.9356503	30.58463	0.55414439	RHOG
SPI1	2.91E-16	4.12E-18	9.9326558	30.566886	0.34337863	SPI1
RCOR3	2.92E-16	4.15E-18	-9.9316059	30.560664	-0.50081966	RCOR3
APOLD1	3.04E-16	4.32E-18	9.9249031	30.520951	1.49466949	APOLD1
HS.193406	3.06E-16	4.36E-18	9.9232876	30.51138	0.61479978		UniGene:Hs.193406
MGST3	3.09E-16	4.40E-18	-9.9216323	30.501574	-0.4626519	MGST3
STEAP3	3.11E-16	4.44E-18	9.9200718	30.492329	0.34436123	STEAP3
HS.40061	3.16E-16	4.53E-18	-9.9170071	30.474174	-0.3138161		UniGene:Hs.40061
PYGL	3.23E-16	4.64E-18	9.9128251	30.449402	0.38152672	PYGL
FZD1	3.35E-16	4.81E-18	-9.9068672	30.414115	-0.51589518	FZD1
LOC643783	3.36E-16	4.84E-18	-9.9058092	30.407849	-0.29595794	LOC643783
MUC1	3.49E-16	5.03E-18	9.8994403	30.370132	0.31822567	MUC1
HSPA4L	3.50E-16	5.05E-18	-9.8987064	30.365786	-0.39544106	HSPA4L
TMEM149	3.60E-16	5.21E-18	9.8935435	30.335215	0.49102382	TMEM149
CCNYL1	3.68E-16	5.34E-18	9.8895915	30.311816	0.33863823	CCNYL1
ZNF536	3.72E-16	5.40E-18	-9.8876081	30.300074	-0.50703068	ZNF536
S100A12	3.73E-16	5.43E-18	9.8866579	30.294448	0.61359864	S100A12
ATP2A2	3.79E-16	5.53E-18	9.8836553	30.276673	0.76091762	ATP2A2
C10ORF110	3.88E-16	5.67E-18	-9.8795391	30.252307	-0.81628717	C10ORF110
ZNF616	3.93E-16	5.75E-18	-9.8770266	30.237435	-0.30119471	ZNF616
KCNA5	3.96E-16	5.81E-18	-9.8753473	30.227495	-0.90725293	KCNA5
C12ORF47	4.15E-16	6.09E-18	-9.8674339	30.18066	-0.5033484	C12ORF47
DNAJC4	4.17E-16	6.14E-18	-9.8660751	30.172619	-0.34926402	DNAJC4
RGS1	4.18E-16	6.17E-18	9.8654693	30.169034	0.89414677	RGS1
ARHGAP9	4.33E-16	6.39E-18	9.8595834	30.134206	0.40991104	ARHGAP9
ID3	4.59E-16	6.79E-18	9.8495291	30.07472	0.67670761	ID3
LOC648024	4.59E-16	6.81E-18	9.848922	30.071129	0.82989153	LOC648024
FRMD3	4.66E-16	6.92E-18	-9.846257	30.055363	-0.68274702	FRMD3
IER3	4.86E-16	7.23E-18	-9.8388508	30.011556	-1.17623234	IER3
C13ORF15	4.88E-16	7.27E-18	9.8380615	30.006888	0.7983955	C13ORF15
EDC3	5.04E-16	7.52E-18	-9.8323052	29.972844	-0.70494784	EDC3
GARNL3	5.08E-16	7.60E-18	-9.8306013	29.962768	-0.58775215	GARNL3
FAM129B	5.11E-16	7.65E-18	9.829462	29.956031	0.51680682	FAM129B
RNASE1	5.16E-16	7.75E-18	9.8273583	29.943591	0.70618921	RNASE1
SMTNL2	5.33E-16	8.01E-18	9.8218841	29.911223	0.58322798	SMTNL2
SNX13	5.57E-16	8.39E-18	-9.8141023	29.865216	-0.46268493	SNX13
FGD3	5.62E-16	8.48E-18	9.8123674	29.854961	0.4652769	FGD3
PDGFRB	5.91E-16	8.94E-18	9.8036013	29.803146	0.66891769	PDGFRB
C1ORF105	5.98E-16	9.05E-18	9.8014267	29.790294	0.39942734	C1ORF105
SLC7A5	6.13E-16	9.29E-18	9.7970641	29.764511	0.92991768	SLC7A5
CD33	6.18E-16	9.38E-18	9.795408	29.754725	0.37709809	CD33
FAM46B	6.60E-16	1.00E-17	9.7841836	29.688404	1.07349898	FAM46B
CLIC1	6.85E-16	1.04E-17	9.7776417	29.649758	0.88336252	CLIC1
PUF60	6.92E-16	1.06E-17	9.7755743	29.637545	0.4191306	PUF60
FPR3	7.55E-16	1.15E-17	9.7607771	29.550154	0.4976725	FPR3
GCA	7.61E-16	1.17E-17	9.7591324	29.540442	0.56461253	GCA
B4GALT5	7.61E-16	1.17E-17	9.7588756	29.538926	0.53372051	B4GALT5
SNF1LK	7.97E-16	1.23E-17	9.7507652	29.49104	0.99420482	SNF1LK
SOCS1	7.98E-16	1.23E-17	9.7503547	29.488616	0.63078111	SOCS1
SLC31A2	8.05E-16	1.24E-17	9.7484864	29.477586	0.50684159	SLC31A2
LOC642897	8.17E-16	1.26E-17	-9.7459205	29.462439	-0.56260221	LOC642897
YARS	8.57E-16	1.33E-17	9.7375834	29.413228	0.52945853	YARS
KLHL13	8.57E-16	1.33E-17	-9.7372521	29.411273	-0.42160115	KLHL13
TMCO3	8.64E-16	1.34E-17	-9.735712	29.402184	-0.60465623	TMCO3
BRD8	9.05E-16	1.41E-17	-9.7276261	29.354465	-0.30210203	BRD8
CACNA1H	9.13E-16	1.42E-17	9.7258848	29.344191	0.41345502	CACNA1H
BDNF	9.25E-16	1.44E-17	-9.7233788	29.329404	-0.54327087	BDNF
COMMD1	9.91E-16	1.55E-17	-9.7116078	29.25996	-0.49102764	COMMD1
USP46	1.01E-15	1.58E-17	-9.7088474	29.243678	-0.59919467	USP46
FLJ35801	1.01E-15	1.59E-17	9.7073856	29.235055	0.41780005	FLJ35801
MLKL	1.06E-15	1.67E-17	9.699527	29.188707	0.3836644	MLKL
PHF3	1.07E-15	1.68E-17	-9.6977577	29.178274	-0.47036893	PHF3
TMEM56	1.09E-15	1.72E-17	-9.6945352	29.159271	-0.63340859	TMEM56
LHFPL2	1.10E-15	1.74E-17	9.6918545	29.143464	0.6547925	LHFPL2
ATPBD4	1.13E-15	1.79E-17	-9.6877438	29.119228	-0.3432886	ATPBD4
MYADM	1.15E-15	1.83E-17	9.6841566	29.098079	0.57655321	MYADM
DRAM	1.16E-15	1.85E-17	9.6824088	29.087776	0.43362778	DRAM
XPO4	1.19E-15	1.89E-17	-9.6787672	29.066309	-0.77295963	XPO4
LILRA3	1.19E-15	1.90E-17	9.677669	29.059836	0.35762416	LILRA3
TRIM39	1.20E-15	1.91E-17	-9.6767802	29.054597	-0.23857684	TRIM39
CCL2	1.21E-15	1.94E-17	9.6743995	29.040565	1.43696794	CCL2
TTYH3	1.24E-15	1.98E-17	9.6705621	29.017948	0.40449285	TTYH3
PTCD2	1.25E-15	2.01E-17	-9.6684376	29.005428	-0.41037155	PTCD2
GPBAR1	1.37E-15	2.20E-17	9.652863	28.913659	0.40493475	GPBAR1
RNF20	1.41E-15	2.26E-17	-9.6483063	28.886817	-0.55299308	RNF20
UNQ2541	1.45E-15	2.34E-17	9.6423091	28.851492	0.42280156	UNQ2541
ARPC5L	1.45E-15	2.35E-17	9.642269	28.851256	0.60863466	ARPC5L
ADFP	1.45E-15	2.35E-17	9.6422454	28.851117	1.1585144	ADFP
ZNF30	1.47E-15	2.38E-17	-9.6401304	28.838661	-0.38544216	ZNF30
HRK	1.48E-15	2.40E-17	-9.6384098	28.828527	-0.54879057	HRK
SOX18	1.48E-15	2.41E-17	9.637901	28.825531	0.87102824	SOX18
CXCR7	1.50E-15	2.44E-17	-9.6359134	28.813826	-0.8206155	CXCR7
ITPR3	1.53E-15	2.50E-17	9.6314146	28.787334	0.63547262	ITPR3
MAGOH	1.55E-15	2.52E-17	9.6299855	28.778919	0.58152113	MAGOH
NEDD9	1.56E-15	2.56E-17	9.6277486	28.765749	0.55240805	NEDD9
FLJ23584	1.63E-15	2.68E-17	-9.6200144	28.720215	-0.40709218	FLJ23584
FLJ27354	1.66E-15	2.73E-17	-9.6169625	28.70225	-0.48802044	FLJ27354
IL15RA	1.67E-15	2.75E-17	9.6156703	28.694644	0.20749615	IL15RA
UPF3B	1.70E-15	2.80E-17	-9.6128078	28.677795	-0.32307628	UPF3B
KIAA1303	1.74E-15	2.87E-17	-9.6085663	28.652832	-0.24294168	KIAA1303
GADD45G	1.76E-15	2.90E-17	9.6066755	28.641704	1.23108871	GADD45G
PYCARD	1.77E-15	2.92E-17	9.6053914	28.634147	0.42325802	PYCARD
ZNF16	1.80E-15	2.98E-17	-9.6023246	28.6161	-0.24571965	ZNF16
LRP5	1.80E-15	2.98E-17	-9.601982	28.614084	-0.41330811	LRP5
BBS4	1.85E-15	3.07E-17	-9.597161	28.585718	-0.47278923	BBS4
ST8SIA5	1.87E-15	3.12E-17	-9.5946109	28.570714	-0.7110239	ST8SIA5
CSK	1.89E-15	3.15E-17	9.5926314	28.559068	0.51529051	CSK
PTHR1	1.98E-15	3.31E-17	9.5847387	28.512639	0.61008827	PTHR1
TLL2	1.98E-15	3.32E-17	-9.5841028	28.508899	-0.59873357	TLL2
TAF15	2.01E-15	3.36E-17	-9.5819573	28.49628	-1.02038159	TAF15
EIF4ENIF1	2.03E-15	3.41E-17	-9.5793455	28.480919	-0.32426167	EIF4ENIF1
C6ORF111	2.04E-15	3.43E-17	-9.5787847	28.477621	-0.48704557	C6ORF111
HS.224794	2.07E-15	3.49E-17	9.5758271	28.460227	0.56064624		UniGene:Hs.224794
FURIN	2.08E-15	3.50E-17	9.5750713	28.455783	0.4594376	FURIN
POLR1E	2.08E-15	3.51E-17	-9.5749002	28.454777	-0.52716404	POLR1E
HS.127545	2.10E-15	3.55E-17	-9.5728181	28.442533	-0.3311512		UniGene:Hs.127545
ZNF502	2.10E-15	3.56E-17	-9.5725286	28.44083	-0.2293565	ZNF502
SUSD1	2.10E-15	3.56E-17	9.5722539	28.439215	0.45726809	SUSD1
NT5DC3	2.15E-15	3.66E-17	9.5678812	28.413504	0.51109798	NT5DC3
NBPF10	2.15E-15	3.66E-17	9.567671	28.412268	0.68254166	NBPF10
TUBG1	2.19E-15	3.73E-17	9.5645905	28.394156	0.42198037	TUBG1
ARHGDIA	2.25E-15	3.85E-17	9.5592193	28.36258	0.62153656	ARHGDIA
PAFAH1B3	2.28E-15	3.90E-17	9.5572039	28.350733	0.4246421	PAFAH1B3
LMCD1	2.36E-15	4.05E-17	9.5506587	28.312262	1.43168706	LMCD1
LY96	2.36E-15	4.05E-17	9.5504867	28.311251	0.91291293	LY96
PROM1	2.43E-15	4.18E-17	-9.545371	28.281187	-1.18586083	PROM1
SPTBN1	2.45E-15	4.22E-17	-9.5439678	28.272942	-0.52092983	SPTBN1
FADD	2.67E-15	4.60E-17	9.5294062	28.187388	0.41329963	FADD
ZNF671	2.73E-15	4.71E-17	-9.5252039	28.162704	-0.37320053	ZNF671
C14ORF28	2.78E-15	4.81E-17	-9.5218941	28.143264	-0.55535679	C14ORF28
ETS2	2.79E-15	4.82E-17	9.5213121	28.139846	0.57320958	ETS2
LOC374395	2.79E-15	4.84E-17	9.5209367	28.137641	0.40612114	LOC374395
LARP7	2.85E-15	4.94E-17	-9.5173072	28.116325	-0.41632212	LARP7
NINJ2	2.87E-15	4.99E-17	9.5156692	28.106706	0.59407713	NINJ2
C9ORF24	2.90E-15	5.04E-17	-9.5138996	28.096315	-0.59302528	C9ORF24
ADAMTS9	2.91E-15	5.07E-17	9.5129065	28.090483	0.97798002	ADAMTS9
FGF1	2.96E-15	5.16E-17	-9.5099354	28.073038	-0.34709066	FGF1
LOC647000	2.99E-15	5.23E-17	9.5079115	28.061155	0.58634859	LOC647000
MORN4	3.04E-15	5.33E-17	-9.5046387	28.04194	-0.39693955	MORN4
CCR1	3.07E-15	5.39E-17	9.5025437	28.029641	0.3291429	CCR1
HMOX1	3.11E-15	5.46E-17	9.5005813	28.018122	0.49564731	HMOX1
LRSAM1	3.40E-15	5.98E-17	9.4852683	27.928249	0.40604262	LRSAM1
CXCL2	3.58E-15	6.32E-17	9.4760031	27.873887	0.83069703	CXCL2
GLIPR1	3.73E-15	6.58E-17	9.4690453	27.833072	0.50721295	GLIPR1
MFN2	3.73E-15	6.60E-17	-9.4686869	27.83097	-0.59441107	MFN2
RBM20	3.97E-15	7.03E-17	-9.4580704	27.768707	-0.82355951	RBM20
CCND3	4.00E-15	7.09E-17	9.4566566	27.760416	0.44810414	CCND3
MOAP1	4.07E-15	7.22E-17	-9.4534479	27.741602	-0.5751127	MOAP1
NLRP3	4.27E-15	7.59E-17	9.4451083	27.692709	0.25205762	NLRP3
SKP1A	4.76E-15	8.48E-17	-9.4265204	27.583771	-0.3478359	SKP1A
UBE2J1	4.82E-15	8.60E-17	9.4242043	27.570201	0.55765986	UBE2J1
COL4A5	5.18E-15	9.25E-17	-9.4118592	27.497882	-0.55263042	COL4A5
BTK	5.23E-15	9.35E-17	9.4099935	27.486955	0.45200436	BTK
SLC7A7	5.32E-15	9.53E-17	9.4068299	27.468427	0.59031574	SLC7A7
CX3CR1	5.37E-15	9.64E-17	-9.4048595	27.456888	-0.48744057	CX3CR1
WARS	5.37E-15	9.66E-17	9.4046203	27.455487	0.71136125	WARS
SPOCK1	5.56E-15	1.00E-16	9.3986291	27.420405	0.9832876	SPOCK1
CAPN3	5.76E-15	1.04E-16	-9.3925661	27.384908	-0.43727558	CAPN3
TSC1	5.89E-15	1.06E-16	-9.3885208	27.361227	-0.49905845	TSC1
SLC2A6	6.03E-15	1.09E-16	9.384374	27.336954	0.43375095	SLC2A6
C3AR1	6.57E-15	1.19E-16	9.3694627	27.249696	0.3793418	C3AR1
KIAA1468	7.25E-15	1.31E-16	-9.3526434	27.151313	-0.25291838	KIAA1468
PPM1G	7.49E-15	1.36E-16	9.3470154	27.118402	0.43234723	PPM1G
PDGFRA	7.57E-15	1.38E-16	9.3450399	27.106851	0.68936034	PDGFRA
TIMP4	7.98E-15	1.45E-16	9.3357742	27.052682	0.85476831	TIMP4
PPCS	8.02E-15	1.46E-16	-9.3346632	27.046188	-0.40772888	PPCS
MYD88	8.03E-15	1.47E-16	9.3342318	27.043666	0.34968365	MYD88
TUBA1A	8.10E-15	1.48E-16	9.3324293	27.03313	0.61539479	TUBA1A
NOL6	8.10E-15	1.48E-16	9.3322269	27.031947	0.41982343	NOL6
PMM1	8.22E-15	1.51E-16	-9.3295654	27.016392	-0.33720014	PMM1
NMNAT3	8.42E-15	1.55E-16	-9.3252204	26.990999	-0.41620663	NMNAT3
C5ORF37	8.47E-15	1.56E-16	-9.3240704	26.984278	-0.26873168	C5ORF37
MYCN	8.53E-15	1.57E-16	-9.3226582	26.976026	-0.33630079	MYCN
ZNF277	8.64E-15	1.59E-16	-9.3202944	26.962214	-0.50250261	ZNF277
SNCA	8.68E-15	1.60E-16	-9.3191594	26.955582	-1.0122578	SNCA
SFRP4	8.70E-15	1.61E-16	-9.3185461	26.951998	-0.94714633	SFRP4
LANCL1	9.24E-15	1.71E-16	-9.3081335	26.891168	-0.41392349	LANCL1
PRDX6	9.47E-15	1.76E-16	9.303739	26.865501	0.45517355	PRDX6
AQP9	9.52E-15	1.77E-16	9.302677	26.859298	0.6591233	AQP9
PLSCR3	9.76E-15	1.82E-16	9.2982284	26.833319	0.52029936	PLSCR3
UNC45B	9.76E-15	1.82E-16	-9.2979471	26.831676	-0.40824365	UNC45B
FCGBP	1.01E-14	1.89E-16	9.291147	26.79197	0.81855928	FCGBP
NOL1	1.02E-14	1.91E-16	9.2892897	26.781127	0.46531917	NOL1
GAB1	1.05E-14	1.96E-16	-9.2851857	26.757168	-0.33969341	GAB1
ZFP90	1.05E-14	1.96E-16	-9.2851805	26.757138	-0.3809534	ZFP90
LRCH4	1.05E-14	1.97E-16	9.2846819	26.754227	0.45211911	LRCH4
MAP2K1	1.06E-14	1.99E-16	9.2828869	26.743749	0.75710053	MAP2K1
P2RY11	1.06E-14	2.00E-16	9.2817174	26.736923	0.34566027	P2RY11
IL4R	1.06E-14	2.00E-16	9.2816937	26.736784	0.34903186	IL4R
CPT1B	1.07E-14	2.01E-16	-9.2807566	26.731315	-0.75426414	CPT1B
GABRB1	1.09E-14	2.05E-16	-9.2776631	26.713259	-0.8217483	GABRB1
TGFBR3	1.12E-14	2.12E-16	9.2722357	26.681586	0.64517486	TGFBR3
RDH5	1.13E-14	2.14E-16	9.2703572	26.670624	0.86293715	RDH5
MLLT11	1.14E-14	2.17E-16	-9.2683126	26.658694	-1.08499382	MLLT11
PNPLA4	1.16E-14	2.21E-16	-9.2649249	26.638928	-0.40876993	PNPLA4
HLF	1.22E-14	2.32E-16	-9.2565014	26.589789	-0.65543902	HLF
GRK4	1.22E-14	2.33E-16	-9.2563365	26.588827	-0.34579148	GRK4
TMEM42	1.26E-14	2.40E-16	-9.25095	26.557411	-0.48794428	TMEM42
EIF4A1	1.27E-14	2.42E-16	9.2498112	26.550769	0.73277933	EIF4A1
ELL	1.31E-14	2.50E-16	9.2439227	26.516432	0.29405796	ELL
LFNG	1.31E-14	2.51E-16	-9.2433365	26.513014	-0.55729921	LFNG
SLC44A3	1.35E-14	2.59E-16	9.2383605	26.484001	0.43203124	SLC44A3
DCUN1D2	1.38E-14	2.66E-16	-9.2338304	26.457593	-0.59744827	DCUN1D2
KIAA1370	1.39E-14	2.67E-16	-9.2331357	26.453544	-0.52320023	KIAA1370
MMP9	1.39E-14	2.68E-16	9.2321105	26.447568	0.43886495	MMP9
PLA2G15	1.42E-14	2.73E-16	-9.2289828	26.429337	-0.54685491	PLA2G15
CCDC109B	1.43E-14	2.77E-16	9.227006	26.417816	0.82503012	CCDC109B
NPTX2	1.52E-14	2.94E-16	9.2168177	26.358446	1.04995179	NPTX2
REXO1	1.55E-14	3.01E-16	9.2126514	26.334173	0.31868798	REXO1
CLIC6	1.57E-14	3.04E-16	-9.2110802	26.325019	-1.35522083	CLIC6
PTPRM	1.57E-14	3.05E-16	-9.2105807	26.32211	-0.46749073	PTPRM
PVR	1.66E-14	3.22E-16	9.2012104	26.267532	0.75455828	PVR
FLJ21986	1.66E-14	3.22E-16	-9.2010695	26.266711	-0.61690421	FLJ21986
CTF1	1.66E-14	3.23E-16	-9.2008853	26.265638	-0.35771373	CTF1
TAP1	1.66E-14	3.23E-16	9.2006234	26.264113	0.71235783	TAP1
MDP-1	1.68E-14	3.29E-16	-9.1975218	26.246051	-0.34908361	MDP-1
ZNF564	1.69E-14	3.30E-16	-9.197161	26.24395	-0.3199201	ZNF564
SAMSN1	1.69E-14	3.32E-16	9.1961041	26.237796	0.22215122	SAMSN1
HS.571028	1.77E-14	3.47E-16	-9.1886217	26.19423	-0.36046396		UniGene:Hs.571028
C10ORF97	1.78E-14	3.49E-16	-9.187494	26.187665	-0.38917324	C10ORF97
GAK	1.78E-14	3.51E-16	9.1867081	26.18309	0.3474738	GAK
SLC16A3	1.80E-14	3.55E-16	9.1848092	26.172036	0.80472134	SLC16A3
PSMB8	1.81E-14	3.57E-16	9.1840453	26.167589	0.39198003	PSMB8
MTHFD2	1.82E-14	3.59E-16	9.1826794	26.159639	0.57386084	MTHFD2
CD300C	1.83E-14	3.63E-16	9.1812366	26.151241	0.25752496	CD300C
YTHDC1	1.85E-14	3.67E-16	-9.1791614	26.139162	-0.32648185	YTHDC1
TMEM71	1.85E-14	3.67E-16	-9.1791172	26.138905	-0.97471292	TMEM71
VARS	1.86E-14	3.69E-16	9.1780622	26.132765	0.33516783	VARS
UCRC	1.88E-14	3.74E-16	-9.1760892	26.121283	-0.37986867	UCRC
ASB3	1.89E-14	3.76E-16	-9.175168	26.115922	-0.22444732	ASB3
FAM89A	1.93E-14	3.84E-16	9.1714518	26.094296	0.35628921	FAM89A
LRRC32	1.97E-14	3.94E-16	9.166987	26.068318	0.66683733	LRRC32
CCDC41	2.01E-14	4.03E-16	-9.1635303	26.048208	-0.5044853	CCDC41
CDKL3	2.08E-14	4.17E-16	-9.1574195	26.012661	-0.23948453	CDKL3
AKAP8	2.08E-14	4.17E-16	9.1573689	26.012367	0.34075922	AKAP8
PDE4D	2.12E-14	4.25E-16	9.1541577	25.99369	0.75520174	PDE4D
ZNHIT3	2.12E-14	4.26E-16	-9.1537503	25.99132	-0.32155846	ZNHIT3
FASN	2.13E-14	4.30E-16	9.1524678	25.983862	0.73814679	FASN
DCLK2	2.17E-14	4.37E-16	-9.1496385	25.967409	-0.52282381	DCLK2
SYK	2.18E-14	4.39E-16	9.1487809	25.962421	0.44406508	SYK
MYH7B	2.25E-14	4.55E-16	-9.1427191	25.927175	-0.89303973	MYH7B
CD86	2.26E-14	4.57E-16	9.1421495	25.923863	0.24393025	CD86
STEAP4	2.30E-14	4.66E-16	9.1386534	25.903538	0.41521958	STEAP4
MS4A4A	2.36E-14	4.79E-16	9.1341664	25.877456	0.33565745	MS4A4A
PDZD2	2.47E-14	5.03E-16	-9.1256935	25.828213	-0.50123075	PDZD2
SH2D3C	2.47E-14	5.03E-16	9.1255988	25.827663	0.32955133	SH2D3C
C11ORF74	2.58E-14	5.26E-16	-9.1180252	25.783658	-0.47646461	C11ORF74
SPPL2A	2.59E-14	5.28E-16	9.1174885	25.780539	0.6421877	SPPL2A
CRSP2	2.62E-14	5.35E-16	-9.1152025	25.767259	-0.25661897	CRSP2
CHMP5	2.67E-14	5.46E-16	-9.1117222	25.747042	-0.50199701	CHMP5
ANKRA2	2.75E-14	5.63E-16	-9.1067181	25.717977	-0.44391492	ANKRA2
RCN1	2.76E-14	5.65E-16	9.1059143	25.713309	0.53783994	RCN1
ABL1	2.77E-14	5.68E-16	9.1051306	25.708758	0.31216187	ABL1
CDKN2D	2.84E-14	5.84E-16	9.1003405	25.680941	0.34148281	CDKN2D
DNAJC15	2.86E-14	5.88E-16	-9.0992541	25.674633	-0.51767096	DNAJC15
TPD52	2.90E-14	5.97E-16	-9.0965844	25.659132	-0.19883975	TPD52
DPY19L2	2.95E-14	6.09E-16	-9.0932003	25.639485	-0.6794703	DPY19L2
U2AF2	2.95E-14	6.10E-16	9.0929271	25.637899	0.37398063	U2AF2
CLDND2	2.97E-14	6.15E-16	-9.0915225	25.629745	-0.51600715	CLDND2
NAMPT	2.97E-14	6.16E-16	9.0912856	25.628369	0.87787996	NAMPT
HS.31532	3.01E-14	6.25E-16	-9.0889433	25.614772	-0.39353645		UniGene:Hs.31532
ZNF664	3.06E-14	6.36E-16	9.0858344	25.596727	0.57294014	ZNF664
RRAGB	3.17E-14	6.59E-16	-9.0798125	25.561779	-0.33173236	RRAGB
PDE7A	3.20E-14	6.67E-16	9.0778811	25.550571	0.58583373	PDE7A
TMUB1	3.21E-14	6.69E-16	9.0774326	25.547968	0.4859334	TMUB1
FMO4	3.21E-14	6.70E-16	-9.0771293	25.546208	-0.51248775	FMO4
SEC23B	3.22E-14	6.72E-16	9.076507	25.542598	0.42215414	SEC23B
CCDC121	3.22E-14	6.74E-16	-9.0761831	25.540718	-0.29287587	CCDC121
RNASE6	3.24E-14	6.78E-16	9.0749854	25.533769	0.50139752	RNASE6
PVRL2	3.26E-14	6.85E-16	9.0734217	25.524696	0.36030461	PVRL2
C14ORF147	3.35E-14	7.04E-16	9.0686486	25.497005	0.36465414	C14ORF147
CAP1	3.44E-14	7.24E-16	9.0639146	25.469544	0.60772477	CAP1
NXT1	3.54E-14	7.45E-16	9.0589913	25.44099	0.49393077	NXT1
OXCT1	3.59E-14	7.58E-16	-9.056186	25.424721	-0.63919283	OXCT1
FAM164A	3.74E-14	7.89E-16	-9.0493522	25.385097	-0.38029668	FAM164A
H2AFY	3.93E-14	8.31E-16	9.0405259	25.333932	0.31574192	H2AFY
SLC25A22	4.08E-14	8.64E-16	9.0338363	25.295162	0.4010481	SLC25A22
TMED9	4.09E-14	8.66E-16	9.0335212	25.293336	0.68459062	TMED9
IGFBP4	4.13E-14	8.76E-16	9.0314613	25.2814	0.77891547	IGFBP4
PAAF1	4.14E-14	8.80E-16	-9.0307178	25.277092	-0.36785747	PAAF1
CTSF	4.20E-14	8.93E-16	-9.0283002	25.263084	-0.58321638	CTSF
EMP3	4.29E-14	9.15E-16	9.0241796	25.239211	0.66217582	EMP3
TRIM8	4.41E-14	9.41E-16	9.0193067	25.210984	0.41783682	TRIM8
ATP1B2	4.45E-14	9.51E-16	-9.0176084	25.201147	-0.40809575	ATP1B2
RCC2	4.47E-14	9.57E-16	9.0164793	25.194607	0.53555197	RCC2
TYRP1	4.47E-14	9.57E-16	-9.0163978	25.194135	-0.90626692	TYRP1
RAMP1	4.48E-14	9.59E-16	9.0161075	25.192454	0.75633853	RAMP1
DUSP28	4.52E-14	9.70E-16	-9.0142017	25.181416	-0.61403067	DUSP28
SMARCD2	4.61E-14	9.90E-16	9.0107519	25.161438	0.41141072	SMARCD2
RIN2	4.68E-14	1.01E-15	-9.0076961	25.143744	-0.42016681	RIN2
ZBTB4	4.68E-14	1.01E-15	-9.0076622	25.143548	-0.49151463	ZBTB4
H2AFZ	4.86E-14	1.05E-15	9.000927	25.104554	0.53578379	H2AFZ
SLC2A12	4.94E-14	1.07E-15	-8.9982223	25.088897	-0.77888205	SLC2A12
GPSM2	4.94E-14	1.07E-15	8.9979593	25.087375	0.529084	GPSM2
LOC650832	5.06E-14	1.10E-15	8.9935028	25.061581	0.89322149	LOC650832
C7ORF44	5.10E-14	1.10E-15	-8.9921519	25.053762	-0.3653188	C7ORF44
C6ORF130	5.10E-14	1.11E-15	-8.9917664	25.051531	-0.34354344	C6ORF130
TFDP2	5.27E-14	1.15E-15	-8.9859162	25.017677	-0.36956303	TFDP2
NPR3	5.27E-14	1.15E-15	-8.9858022	25.017018	-0.71963617	NPR3
KIAA1394	5.31E-14	1.16E-15	-8.9843875	25.008832	-0.61144826	KIAA1394
MDK	5.35E-14	1.17E-15	-8.9828758	25.000086	-0.29748827	MDK
APBB3	5.42E-14	1.18E-15	-8.9804496	24.986049	-0.48797429	APBB3
LOC606724	5.44E-14	1.19E-15	8.9796781	24.981586	0.26905472	LOC606724
GMPR2	5.48E-14	1.20E-15	-8.9781705	24.972864	-0.26912587	GMPR2
HLA-DRB4	5.63E-14	1.23E-15	8.9734166	24.945366	0.839372	HLA-DRB4
SKAP2	5.64E-14	1.24E-15	8.972739	24.941447	0.29429591	SKAP2
MAP2K5	5.72E-14	1.26E-15	-8.9701868	24.926686	-0.33991826	MAP2K5
FTL	5.89E-14	1.29E-15	8.9650447	24.89695	0.56976455	FTL
WDR48	5.96E-14	1.31E-15	-8.9628288	24.884138	-0.41315782	WDR48
BAIAP2L1	6.11E-14	1.35E-15	8.9582226	24.857506	0.27199305	BAIAP2L1
GYS1	6.23E-14	1.38E-15	-8.9547146	24.837228	-0.50248389	GYS1
PTP4A2	6.27E-14	1.39E-15	8.953517	24.830305	0.4087889	PTP4A2
PPRC1	6.43E-14	1.42E-15	8.9490644	24.80457	0.47196571	PPRC1
MUM1L1	6.59E-14	1.46E-15	-8.9447453	24.77961	-0.6952808	MUM1L1
MTP18	6.62E-14	1.47E-15	8.9437145	24.773653	0.73127607	MTP18
ESRRB	6.64E-14	1.47E-15	-8.9429142	24.769029	-0.32564124	ESRRB
TMEM16A	6.83E-14	1.52E-15	-8.9380195	24.740748	-0.57030514	TMEM16A
PSTPIP2	7.02E-14	1.56E-15	8.9330454	24.712014	0.31544545	PSTPIP2
LOC730525	7.25E-14	1.61E-15	8.9273907	24.679353	0.64285789	LOC730525
HNRNPAB	7.49E-14	1.67E-15	8.921659	24.646253	0.44832728	HNRNPAB
S100A3	7.76E-14	1.73E-15	8.9153713	24.60995	0.6561859	S100A3
KLHL3	7.85E-14	1.75E-15	8.9131471	24.597111	0.73371845	KLHL3
RAB3IL1	8.06E-14	1.80E-15	8.908514	24.570367	0.5116838	RAB3IL1
DPH2	8.15E-14	1.83E-15	8.9062779	24.557461	0.4682634	DPH2
FAIM2	8.15E-14	1.83E-15	8.9062351	24.557214	0.46043403	FAIM2
POP5	8.26E-14	1.86E-15	-8.9036829	24.542485	-0.40300666	POP5
SSPN	8.58E-14	1.93E-15	-8.8969903	24.503867	-0.63578849	SSPN
PPWD1	8.59E-14	1.93E-15	-8.8965158	24.50113	-0.29626161	PPWD1
BOP1	8.70E-14	1.96E-15	8.8942721	24.488185	0.49108525	BOP1
ZDHHC18	9.40E-14	2.12E-15	8.8807269	24.41006	0.33846454	ZDHHC18
RASSF2	9.45E-14	2.13E-15	8.8797499	24.404426	0.41660087	RASSF2
VPS8	9.55E-14	2.16E-15	-8.8776141	24.392111	-0.50036689	VPS8
KIAA1949	9.58E-14	2.17E-15	8.8770273	24.388727	0.50248467	KIAA1949
TP53INP1	9.60E-14	2.18E-15	-8.8763058	24.384567	-0.54042896	TP53INP1
SLCO3A1	9.70E-14	2.20E-15	8.8743785	24.373455	0.33392481	SLCO3A1
FNBP4	9.95E-14	2.26E-15	-8.8698866	24.34756	-0.58277491	FNBP4
C17ORF58	1.03E-13	2.34E-15	8.863899	24.313049	0.35559577	C17ORF58
POR	1.03E-13	2.36E-15	8.8627566	24.306465	0.55425995	POR
PRMT2	1.05E-13	2.40E-15	-8.8593691	24.286944	-0.42142733	PRMT2
ST8SIA2	1.06E-13	2.41E-15	-8.8590659	24.285197	-0.74746957	ST8SIA2
SLC38A3	1.09E-13	2.50E-15	-8.8528315	24.249276	-0.26618691	SLC38A3
ZEB1	1.10E-13	2.51E-15	-8.8516958	24.242733	-0.47536602	ZEB1
C12ORF44	1.11E-13	2.55E-15	8.8490366	24.227415	0.47804904	C12ORF44
ACYP2	1.15E-13	2.65E-15	-8.842815	24.19158	-0.53376882	ACYP2
ZBTB25	1.17E-13	2.69E-15	-8.8403051	24.177126	-0.28826543	ZBTB25
LETMD1	1.20E-13	2.75E-15	-8.8364352	24.154842	-0.3552293	LETMD1
STAB1	1.23E-13	2.82E-15	8.8320913	24.129832	0.56927873	STAB1
SLC36A4	1.28E-13	2.94E-15	8.8248166	24.087956	0.46448629	SLC36A4
ZNF17	1.28E-13	2.96E-15	-8.8240765	24.083697	-0.3195348	ZNF17
LOC723972	1.28E-13	2.96E-15	-8.8238053	24.082136	-0.60064243	LOC723972
MYOM1	1.29E-13	2.98E-15	-8.8226003	24.075201	-0.53788097	MYOM1
MPHOSPH8	1.29E-13	2.99E-15	-8.8221983	24.072887	-0.37575138	MPHOSPH8
TESK1	1.36E-13	3.15E-15	8.8133104	24.021744	0.42529742	TESK1
CFL1	1.41E-13	3.27E-15	8.8066972	23.9837	0.49644979	CFL1
LOC647346	1.42E-13	3.29E-15	-8.805629	23.977556	-0.64652839	LOC647346
AGTR1	1.44E-13	3.34E-15	8.8032471	23.963856	0.31744186	AGTR1
RAB7B	1.49E-13	3.46E-15	-8.7968356	23.926986	-0.34465127	RAB7B
KCNJ2	1.50E-13	3.49E-15	-8.7957806	23.92092	-0.65515214	KCNJ2
HS.573106	1.53E-13	3.57E-15	-8.7918833	23.898512	-0.37180976		UniGene:Hs.573106
ICAM2	1.56E-13	3.64E-15	8.7885077	23.879107	0.54553597	ICAM2
NSL1	1.58E-13	3.69E-15	-8.7861547	23.865581	-0.26347504	NSL1
CAV3	1.61E-13	3.76E-15	-8.7826687	23.845545	-0.47313889	CAV3
ZMAT1	1.65E-13	3.86E-15	-8.7782835	23.820344	-0.1550776	ZMAT1
EIF2B4	1.65E-13	3.87E-15	8.7776929	23.81695	0.32516005	EIF2B4
PLAG1	1.65E-13	3.88E-15	-8.7772708	23.814525	-0.23250324	PLAG1
XPC	1.66E-13	3.91E-15	-8.7759559	23.80697	-0.39201578	XPC
DPM1	1.69E-13	3.98E-15	-8.7731503	23.79085	-0.39794406	DPM1
DYRK4	1.72E-13	4.06E-15	-8.7696756	23.770887	-0.32175251	DYRK4
GALNT17	1.74E-13	4.10E-15	-8.7678329	23.760302	-0.47182176	GALNT17
CRLF3	1.78E-13	4.20E-15	8.7638508	23.737429	0.24602818	CRLF3
OCIAD2	1.81E-13	4.27E-15	8.7610774	23.721501	0.45704496	OCIAD2
MFSD1	1.83E-13	4.33E-15	8.7587857	23.70834	0.40439688	MFSD1
OGFR	1.86E-13	4.40E-15	8.7558851	23.691685	0.3246981	OGFR
LEFTY2	1.88E-13	4.47E-15	-8.7532643	23.676637	-0.54668737	LEFTY2
TRIB1	1.90E-13	4.52E-15	8.75132	23.665475	1.01985384	TRIB1
LOC441019	1.90E-13	4.52E-15	8.7511248	23.664354	0.37007273	LOC441019
PLA2G4C	1.91E-13	4.55E-15	-8.7502618	23.6594	-0.62880022	PLA2G4C
BAX	2.07E-13	4.92E-15	8.7365694	23.580815	0.3172409	BAX
SLC40A1	2.16E-13	5.15E-15	-8.7289271	23.53697	-0.48072056	SLC40A1
GGT5	2.16E-13	5.15E-15	8.7289136	23.536892	0.36918285	GGT5
BLM	2.16E-13	5.17E-15	8.7282166	23.532894	0.48551597	BLM
GATAD2A	2.16E-13	5.18E-15	8.7278348	23.530704	0.54608379	GATAD2A
FLAD1	2.24E-13	5.36E-15	8.722053	23.497542	0.24317763	FLAD1
FRMD4A	2.24E-13	5.37E-15	8.7218465	23.496358	0.51984892	FRMD4A
SCRN1	2.35E-13	5.64E-15	-8.7131658	23.446583	-0.64206657	SCRN1
LOC643888	2.36E-13	5.67E-15	-8.7123975	23.442177	-0.34121271	LOC643888
RWDD3	2.37E-13	5.70E-15	-8.7113163	23.435979	-0.3864957	RWDD3
EFR3A	2.37E-13	5.71E-15	-8.7112734	23.435733	-0.37371847	EFR3A
KIAA0427	2.37E-13	5.71E-15	8.7112165	23.435407	0.57318334	KIAA0427
ST3GAL1	2.37E-13	5.72E-15	8.7107497	23.432731	0.46972427	ST3GAL1
CLEC10A	2.43E-13	5.88E-15	8.7060048	23.405533	0.2180479	CLEC10A
IK	2.44E-13	5.91E-15	-8.7052026	23.400935	-0.35841234	IK
ZCCHC5	2.52E-13	6.10E-15	-8.6999067	23.370584	-0.21911524	ZCCHC5
HS.123119	2.55E-13	6.18E-15	-8.6974268	23.356374	-0.31342902		UniGene:Hs.123119
RNF145	2.58E-13	6.28E-15	8.6949047	23.341923	0.40386664	RNF145
PRR16	2.70E-13	6.56E-15	-8.6873162	23.298452	-0.51664988	PRR16
LLGL1	2.72E-13	6.62E-15	-8.6856903	23.289139	-0.44509639	LLGL1
SOCS3	2.72E-13	6.63E-15	8.6855091	23.288101	0.35868854	SOCS3
ITGB4BP	2.72E-13	6.64E-15	8.6851536	23.286065	0.623048	ITGB4BP
FLJ20273	2.78E-13	6.79E-15	8.6814392	23.264793	0.27259019	FLJ20273
LDLR	2.93E-13	7.15E-15	8.6723776	23.21291	1.00643663	LDLR
TCTEX1D2	3.04E-13	7.43E-15	-8.6658331	23.175449	-0.48856306	TCTEX1D2
SDCCAG1	3.23E-13	7.91E-15	-8.6550124	23.113532	-0.36412286	SDCCAG1
SHISA2	3.23E-13	7.93E-15	-8.6546477	23.111445	-0.44220207	SHISA2
KIAA1217	3.29E-13	8.08E-15	-8.6515225	23.093567	-0.37319798	KIAA1217
ZBED4	3.34E-13	8.20E-15	8.648859	23.078332	0.29322913	ZBED4
FMOD	3.39E-13	8.35E-15	-8.6458575	23.061165	-1.09133529	FMOD
HS.407903	3.41E-13	8.39E-15	8.6449395	23.055916	0.51821976		UniGene:Hs.407903
M160	3.60E-13	8.87E-15	8.6352929	23.000757	0.38637614	M160
STAMBPL1	3.66E-13	9.04E-15	-8.6321103	22.982564	-0.43247356	STAMBPL1
SCO2	3.71E-13	9.17E-15	8.6297286	22.968951	0.43916719	SCO2
ZFP82	3.86E-13	9.55E-15	-8.6226396	22.928437	-0.35251953	ZFP82
C14ORF106	3.93E-13	9.74E-15	-8.619232	22.908967	-0.36753302	C14ORF106
ZNF404	3.99E-13	9.88E-15	-8.6168391	22.895296	-0.35276298	ZNF404
TAF1	4.06E-13	1.01E-14	-8.6131546	22.874248	-0.27310669	TAF1
MATN2	4.06E-13	1.01E-14	-8.6131422	22.874178	-0.73902468	MATN2
RCBTB2	4.20E-13	1.04E-14	-8.6073183	22.840915	-0.28562687	RCBTB2
MTRF1L	4.22E-13	1.05E-14	8.6061848	22.834442	0.24962805	MTRF1L
SLC25A27	4.26E-13	1.06E-14	-8.6043051	22.823707	-0.39130871	SLC25A27
SAT1	4.41E-13	1.10E-14	8.5983919	22.789946	0.85322649	SAT1
ZRANB2	4.51E-13	1.12E-14	-8.5944164	22.767252	-0.34083484	ZRANB2
DOPEY1	4.57E-13	1.14E-14	-8.5916968	22.751728	-0.35848237	DOPEY1
ISCU	4.65E-13	1.16E-14	-8.5884612	22.733263	-0.53923596	ISCU
ZNF615	4.68E-13	1.17E-14	-8.5874722	22.727619	-0.3975776	ZNF615
HS.21641	4.74E-13	1.19E-14	-8.5849177	22.713042	-0.25968787		UniGene:Hs.21641
SLC24A6	4.75E-13	1.19E-14	8.5843188	22.709625	0.38479883	SLC24A6
GMPPB	4.80E-13	1.21E-14	8.5822518	22.697831	0.30935448	GMPPB
SERTAD1	4.80E-13	1.21E-14	8.5820419	22.696634	0.77807523	SERTAD1
TUBB4Q	4.83E-13	1.22E-14	8.5809673	22.690503	0.60671367	TUBB4Q
LMTK2	4.86E-13	1.22E-14	-8.5798465	22.684109	-0.35804225	LMTK2
CLEC4G	4.89E-13	1.23E-14	8.5785376	22.676642	0.35963393	CLEC4G
MAP6	5.01E-13	1.26E-14	-8.5742532	22.652202	-0.1798836	MAP6
TMEM126B	5.14E-13	1.30E-14	-8.5693938	22.624488	-0.34164428	TMEM126B
C9ORF125	5.17E-13	1.31E-14	-8.5684286	22.618984	-0.37728663	C9ORF125
LRRC39	5.19E-13	1.32E-14	-8.5673813	22.613013	-0.88230747	LRRC39
MPDU1	5.28E-13	1.34E-14	8.5643511	22.595735	0.37765723	MPDU1
CCDC25	5.30E-13	1.35E-14	-8.5635024	22.590896	-0.30436323	CCDC25
TBC1D16	5.31E-13	1.35E-14	8.5629955	22.588006	0.34153305	TBC1D16
SLITRK4	5.43E-13	1.38E-14	-8.5590689	22.565621	-1.26044217	SLITRK4
ISLR	5.43E-13	1.38E-14	-8.5587832	22.563992	-0.33154837	ISLR
SH3GL1	5.44E-13	1.39E-14	8.558132	22.560281	0.30460523	SH3GL1
HS.154336	5.47E-13	1.40E-14	-8.5570584	22.554161	-0.62820063		UniGene:Hs.154336
E2F4	5.56E-13	1.42E-14	8.5542613	22.538219	0.38970173	E2F4
SCUBE2	5.82E-13	1.49E-14	-8.5459462	22.490836	-0.5093276	SCUBE2
RP9	6.04E-13	1.55E-14	-8.5393998	22.453542	-0.34532974	RP9
LOC730063	6.21E-13	1.59E-14	-8.5345331	22.425824	-0.36443149	LOC730063
PRRX1	6.30E-13	1.62E-14	-8.5318865	22.410752	-0.63385415	PRRX1
RAB8A	6.32E-13	1.62E-14	8.5311169	22.40637	0.40698101	RAB8A
SPP1	6.32E-13	1.62E-14	8.5310505	22.405992	1.11697534	SPP1
BRMS1	6.33E-13	1.63E-14	8.5304527	22.402588	0.46450928	BRMS1
FST	6.44E-13	1.66E-14	8.5272307	22.384243	0.31439479	FST
CDKN2AIP	6.64E-13	1.71E-14	-8.5218375	22.353541	-0.302345	CDKN2AIP
TMSB10	6.69E-13	1.73E-14	8.5204269	22.345512	0.55088419	TMSB10
GLDN	6.80E-13	1.76E-14	-8.5173596	22.328054	-0.74165005	GLDN
SEPSECS	6.85E-13	1.77E-14	-8.5159409	22.319981	-0.21917469	SEPSECS
ATPAF1	6.93E-13	1.79E-14	-8.5138537	22.308103	-0.45693077	ATPAF1
TRIM41	7.01E-13	1.82E-14	-8.511468	22.294528	-0.38319313	TRIM41
APOA1	7.22E-13	1.87E-14	-8.5063309	22.265302	-1.58442717	APOA1
CATSPER2P1	7.26E-13	1.89E-14	-8.5051412	22.258534	-0.23139591	CATSPER2P1
PSPH	7.40E-13	1.92E-14	-8.5016888	22.238897	-0.23879944	PSPH
BBS2	7.52E-13	1.96E-14	-8.4988	22.222467	-0.47474764	BBS2
LOC402221	7.53E-13	1.96E-14	8.4983802	22.22008	0.66249621	LOC402221
PITPNM1	7.54E-13	1.97E-14	8.4979148	22.217433	0.47184556	PITPNM1
ZNF816A	7.95E-13	2.08E-14	-8.4884787	22.163782	-0.31407084	ZNF816A
COL7A1	8.25E-13	2.16E-14	-8.4819047	22.126415	-0.5850478	COL7A1
C17ORF62	8.30E-13	2.17E-14	8.4806681	22.119388	0.39575335	C17ORF62
SLC11A2	8.34E-13	2.18E-14	8.4797561	22.114205	0.3919445	SLC11A2
C1ORF24	8.35E-13	2.19E-14	-8.4792841	22.111523	-0.58351461	C1ORF24
SLC3A2	8.41E-13	2.21E-14	8.4779954	22.1042	0.33271103	SLC3A2
FAM65A	8.41E-13	2.21E-14	8.4776861	22.102442	0.381316	FAM65A
CYP4B1	8.61E-13	2.26E-14	8.4735315	22.078837	0.62154637	CYP4B1
HS.577021	8.71E-13	2.29E-14	-8.4714118	22.066795	-0.35672477		UniGene:Hs.577021
IHPK3	8.81E-13	2.32E-14	8.4691471	22.05393	0.67987584	IHPK3
WDR1	9.18E-13	2.42E-14	8.4619023	22.012784	0.43737246	WDR1
HCFC1	9.22E-13	2.43E-14	8.4610307	22.007834	0.33250515	HCFC1
FAM98C	9.22E-13	2.44E-14	-8.4608028	22.00654	-0.30901024	FAM98C
ZNF433	9.60E-13	2.54E-14	-8.4535503	21.965363	-0.32011681	ZNF433
PFN1	9.64E-13	2.55E-14	8.4527881	21.961036	0.43021793	PFN1
NDP	9.70E-13	2.57E-14	-8.4514404	21.953386	-0.49810488	NDP
TMEM2	1.02E-12	2.71E-14	8.4423261	21.901661	0.49736157	TMEM2
MYOZ3	1.05E-12	2.78E-14	-8.437854	21.876287	-0.76702629	MYOZ3
TNFRSF14	1.05E-12	2.79E-14	8.4374138	21.87379	0.48400682	TNFRSF14
LGTN	1.06E-12	2.83E-14	-8.4348238	21.859098	-0.31882306	LGTN
BIRC3	1.07E-12	2.86E-14	8.4331449	21.849574	0.4712734	BIRC3
ALDH5A1	1.09E-12	2.91E-14	-8.4300087	21.831787	-0.65183191	ALDH5A1
BCAT1	1.12E-12	3.00E-14	8.424744	21.801932	0.46687629	BCAT1
MAP2K3	1.15E-12	3.07E-14	8.4204583	21.777634	0.50227573	MAP2K3
KDELR2	1.19E-12	3.17E-14	8.415069	21.747084	0.52226495	KDELR2
LAT2	1.20E-12	3.21E-14	8.4131162	21.736017	0.19550926	LAT2
ALDH4A1	1.22E-12	3.27E-14	-8.4099209	21.717909	-0.38932388	ALDH4A1
IFNGR1	1.22E-12	3.28E-14	8.4094026	21.714972	0.46934676	IFNGR1
GADD45A	1.24E-12	3.32E-14	-8.4071573	21.702249	-0.74680454	GADD45A
TGIF1	1.24E-12	3.32E-14	8.406894	21.700757	0.30319676	TGIF1
ADD3	1.24E-12	3.35E-14	-8.4056645	21.693791	-0.43372578	ADD3
SGCG	1.26E-12	3.39E-14	-8.4037142	21.682742	-0.78779521	SGCG
GJA1	1.28E-12	3.44E-14	-8.4009847	21.667279	-0.74892189	GJA1
RAB5A	1.33E-12	3.58E-14	8.3942044	21.628877	0.51671996	RAB5A
PEX1	1.35E-12	3.63E-14	-8.3914311	21.613173	-0.38746716	PEX1
DPH5	1.36E-12	3.67E-14	-8.3896208	21.602922	-0.30064284	DPH5
WWC1	1.37E-12	3.71E-14	8.387669	21.591872	0.7226685	WWC1
SERTAD3	1.41E-12	3.82E-14	8.3825045	21.562636	0.26081992	SERTAD3
THAP6	1.42E-12	3.85E-14	-8.3813684	21.556205	-0.33914805	THAP6
B3GNT8	1.44E-12	3.91E-14	-8.3788787	21.542114	-0.33935088	B3GNT8
STS-1	1.46E-12	3.97E-14	8.376077	21.526259	1.04063977	STS-1
TMEM43	1.49E-12	4.06E-14	8.3722163	21.504414	0.58217988	TMEM43
ARHGEF19	1.50E-12	4.08E-14	8.3712869	21.499156	0.28614161	ARHGEF19
ZNF248	1.50E-12	4.08E-14	-8.3711503	21.498383	-0.39086637	ZNF248
ARMC4	1.52E-12	4.15E-14	-8.3683055	21.482289	-0.30853156	ARMC4
MYOZ2	1.53E-12	4.17E-14	-8.3675555	21.478047	-0.71583316	MYOZ2
ADAL	1.53E-12	4.19E-14	-8.3664982	21.472066	-0.38939366	ADAL
MT1G	1.58E-12	4.31E-14	8.3617169	21.445023	0.68117409	MT1G
RGS2	1.61E-12	4.41E-14	8.3577242	21.422445	0.80487489	RGS2
IL17D	1.62E-12	4.43E-14	-8.3571242	21.419052	-0.5909504	IL17D
LOC492311	1.63E-12	4.48E-14	-8.3550145	21.407124	-0.47907224	LOC492311
AKR7A3	1.68E-12	4.61E-14	-8.350018	21.378878	-0.28624974	AKR7A3
HS.560387	1.73E-12	4.76E-14	-8.3445209	21.347808	-0.32691458		UniGene:Hs.560387
LRFN3	1.78E-12	4.89E-14	8.3398721	21.321539	0.38095434	LRFN3
OLFML2A	1.78E-12	4.89E-14	-8.3398163	21.321223	-0.68749321	OLFML2A
CBR4	1.80E-12	4.96E-14	-8.3371707	21.306277	-0.392104	CBR4
C20ORF26	1.80E-12	4.96E-14	-8.3371638	21.306237	-0.78662882	C20ORF26
HS.572495	1.84E-12	5.07E-14	-8.333456	21.285292	-0.21186641		UniGene:Hs.572495
ID1	1.84E-12	5.10E-14	8.3324604	21.279668	0.68526488	ID1
DNAJC19	1.87E-12	5.19E-14	-8.3295079	21.262992	-0.53110099	DNAJC19
COL4A3BP	1.91E-12	5.30E-14	-8.3258365	21.242259	-0.41750924	COL4A3BP
MFNG	1.95E-12	5.42E-14	8.3219409	21.220263	0.42088156	MFNG
TNFAIP8L3	1.99E-12	5.53E-14	8.3182656	21.199514	0.83247108	TNFAIP8L3
KBTBD3	2.00E-12	5.55E-14	-8.3177992	21.196881	-0.26653153	KBTBD3
ITGA5	2.04E-12	5.67E-14	8.3140717	21.175841	1.05396069	ITGA5
ZKSCAN4	2.05E-12	5.70E-14	-8.312958	21.169556	-0.24933637	ZKSCAN4
TCIRG1	2.07E-12	5.75E-14	8.3113969	21.160746	0.26895324	TCIRG1
HS.561603	2.07E-12	5.77E-14	-8.3110234	21.158638	-0.25560116		UniGene:Hs.561603
FBXO8	2.07E-12	5.78E-14	-8.3105911	21.156198	-0.32812868	FBXO8
LONRF2	2.08E-12	5.82E-14	-8.3095159	21.150131	-0.27160347	LONRF2
LIX1L	2.11E-12	5.90E-14	8.3069112	21.135434	0.35775134	LIX1L
MN1	2.11E-12	5.91E-14	-8.3067166	21.134336	-0.44827806	MN1
ST3GAL2	2.12E-12	5.93E-14	8.3061035	21.130876	0.30053337	ST3GAL2
HYI	2.14E-12	6.00E-14	-8.3039934	21.118972	-0.3334172	HYI
ANKRD13A	2.20E-12	6.17E-14	8.2993396	21.09272	0.81769924	ANKRD13A
RNF103	2.20E-12	6.17E-14	-8.2992449	21.092185	-0.55627897	RNF103
PTRH2	2.24E-12	6.30E-14	8.2955994	21.071625	0.31117429	PTRH2
HS.103146	2.26E-12	6.36E-14	-8.2940687	21.062993	-0.26216472		UniGene:Hs.103146
KANK1	2.37E-12	6.68E-14	-8.2853909	21.014067	-0.44493412	KANK1
SPATA7	2.38E-12	6.71E-14	-8.2845951	21.009581	-0.27965096	SPATA7
CTNNA3	2.40E-12	6.76E-14	-8.2833218	21.002403	-0.30595063	CTNNA3
TNPO1	2.49E-12	7.04E-14	8.2762803	20.962719	0.28235239	TNPO1
C10ORF11	2.50E-12	7.06E-14	8.275629	20.95905	0.41642637	C10ORF11
U1SNRNPBP	2.50E-12	7.08E-14	8.275208	20.956678	0.36656846	U1SNRNPBP
LOC401431	2.52E-12	7.14E-14	-8.273765	20.948547	-0.31107402	LOC401431
CDC37	2.67E-12	7.56E-14	8.2636753	20.891712	0.31330637	CDC37
ST13	2.68E-12	7.60E-14	-8.2627815	20.886679	-0.38229678	ST13
SLC25A43	2.69E-12	7.63E-14	8.2620945	20.88281	0.38043756	SLC25A43
ALPL	2.69E-12	7.66E-14	8.2614427	20.879139	0.64906616	ALPL
JMJD1C	2.77E-12	7.88E-14	-8.2564949	20.85128	-0.29831129	JMJD1C
BAZ2B	2.83E-12	8.05E-14	-8.2528501	20.830762	-0.42271012	BAZ2B
SNAPC5	2.85E-12	8.13E-14	-8.2510571	20.82067	-0.42505572	SNAPC5
THAP9	2.96E-12	8.45E-14	-8.2442673	20.782458	-0.27359576	THAP9
ANPEP	2.99E-12	8.53E-14	8.2426426	20.773316	0.48226607	ANPEP
PEMT	2.99E-12	8.54E-14	8.242418	20.772052	0.26196247	PEMT
TPM3	3.01E-12	8.62E-14	-8.2407861	20.76287	-1.30632805	TPM3
WDSUB1	3.08E-12	8.81E-14	-8.2369544	20.741315	-0.49351382	WDSUB1
PMS2L5	3.08E-12	8.82E-14	-8.2367897	20.740388	-0.30033645	PMS2L5
NCDN	3.10E-12	8.90E-14	-8.235238	20.73166	-0.24117899	NCDN
SCO1	3.29E-12	9.44E-14	-8.2249092	20.673577	-0.42064686	SCO1
DBC1	3.30E-12	9.49E-14	-8.2240688	20.668852	-0.78726346	DBC1
DAND5	3.31E-12	9.53E-14	-8.2233351	20.664728	-0.51452196	DAND5
RGS11	3.36E-12	9.67E-14	-8.220719	20.650021	-0.48931277	RGS11
WBP1	3.40E-12	9.80E-14	-8.2183683	20.636808	-0.31989029	WBP1
PARP2	3.61E-12	1.04E-13	-8.2077321	20.577042	-0.2471326	PARP2
AZIN1	3.61E-12	1.04E-13	-8.2074377	20.575388	-0.56039074	AZIN1
BHLHB9	3.62E-12	1.05E-13	-8.2066671	20.571059	-0.31235893	BHLHB9
ECOP	3.69E-12	1.07E-13	8.2036079	20.553875	0.26274518	ECOP
LRWD1	3.69E-12	1.07E-13	8.203367	20.552522	0.31718071	LRWD1
XBP1	3.69E-12	1.07E-13	8.2029882	20.550394	0.59857125	XBP1
RABGGTB	3.75E-12	1.09E-13	-8.2001997	20.534733	-0.30645055	RABGGTB
CCPG1	3.89E-12	1.13E-13	-8.1937206	20.498352	-0.4518329	CCPG1
TRIM5	3.91E-12	1.14E-13	8.1925371	20.491707	0.26293051	TRIM5
AP1B1	3.94E-12	1.14E-13	8.1911392	20.48386	0.30518611	AP1B1
EDEM2	3.95E-12	1.15E-13	8.1904596	20.480045	0.40255732	EDEM2
MRFAP1L1	3.98E-12	1.16E-13	-8.1887446	20.470418	-0.24383785	MRFAP1L1
PGA5	3.99E-12	1.16E-13	8.1882101	20.467418	0.26358522	PGA5
PTDSS1	3.99E-12	1.16E-13	8.188209	20.467412	0.80650561	PTDSS1
HS.130048	3.99E-12	1.16E-13	-8.1880966	20.466781	-0.24752798		UniGene:Hs.130048
PQBP1	4.14E-12	1.21E-13	8.1812774	20.428511	0.2797729	PQBP1
ARHGEF6	4.16E-12	1.22E-13	-8.1801482	20.422175	-0.57681945	ARHGEF6
ZDHHC5	4.16E-12	1.22E-13	8.1801324	20.422087	0.28423991	ZDHHC5
CLK4	4.16E-12	1.22E-13	-8.1799565	20.4211	-0.39257211	CLK4
SMARCD3	4.19E-12	1.23E-13	-8.1783568	20.412124	-0.39295371	SMARCD3
RANBP10	4.19E-12	1.23E-13	-8.178326	20.411951	-0.32177234	RANBP10
PICALM	4.20E-12	1.24E-13	8.177592	20.407834	0.72049781	PICALM
SETMAR	4.20E-12	1.24E-13	-8.1775546	20.407624	-0.39687562	SETMAR
FAM131A	4.24E-12	1.25E-13	8.1759815	20.398799	0.32081493	FAM131A
G6PD	4.28E-12	1.26E-13	8.1739291	20.387285	0.34089879	G6PD
C9ORF114	4.32E-12	1.28E-13	8.1722241	20.377722	0.36782034	C9ORF114
THSD4	4.34E-12	1.28E-13	-8.1711479	20.371685	-0.38146015	THSD4
DAGLB	4.50E-12	1.33E-13	8.1648986	20.336641	0.50750256	DAGLB
SOX15	4.55E-12	1.35E-13	-8.1627789	20.324756	-0.64148452	SOX15
RNF214	4.58E-12	1.36E-13	-8.1615421	20.317822	-0.21435672	RNF214
TMEM150	4.62E-12	1.37E-13	8.1596415	20.307168	0.33340504	TMEM150
CBR3	4.86E-12	1.44E-13	-8.1505692	20.256322	-0.48010111	CBR3
FLJ10986	4.98E-12	1.48E-13	-8.1460761	20.231148	-0.51856613	FLJ10986
SIGLEC10	5.05E-12	1.50E-13	8.1435171	20.216813	0.55748582	SIGLEC10
RUNX1T1	5.07E-12	1.51E-13	-8.1429418	20.21359	-0.20873788	RUNX1T1
TTC14	5.11E-12	1.52E-13	-8.1411738	20.203687	-0.36818874	TTC14
KIAA0040	5.11E-12	1.52E-13	8.1411195	20.203383	0.26501096	KIAA0040
IFIT2	5.12E-12	1.53E-13	-8.1404205	20.199468	-0.69094878	IFIT2
RGS6	5.30E-12	1.58E-13	-8.1342313	20.164809	-0.31832997	RGS6
IL17RB	5.38E-12	1.61E-13	8.1317373	20.150845	0.25308026	IL17RB
TBC1D8	5.38E-12	1.61E-13	-8.1314686	20.149341	-0.43639793	TBC1D8
ZNF407	5.38E-12	1.61E-13	-8.1313795	20.148842	-0.29672005	ZNF407
ZSCAN5A	5.45E-12	1.63E-13	8.1289056	20.134993	0.28731874	ZSCAN5A
RIPK2	5.45E-12	1.64E-13	8.1285237	20.132855	0.42267521	RIPK2
CRIPT	5.46E-12	1.64E-13	-8.1282259	20.131188	-0.50048461	CRIPT
KCNE1	5.50E-12	1.65E-13	-8.1267359	20.122848	-0.51355366	KCNE1
HS.571245	5.52E-12	1.66E-13	-8.1260623	20.119078	-0.42567623		UniGene:Hs.571245
C9ORF119	5.73E-12	1.73E-13	-8.1191651	20.08048	-0.41369403	C9ORF119
LOC63920	5.75E-12	1.73E-13	-8.1185026	20.076773	-0.32988756	LOC63920
C19ORF22	5.79E-12	1.75E-13	8.1168433	20.067489	0.43945246	C19ORF22
FAM152B	5.79E-12	1.75E-13	8.1168323	20.067428	0.38091935	FAM152B
PIK3R1	5.84E-12	1.76E-13	-8.1152135	20.058372	-0.53080264	PIK3R1
IL7R	5.91E-12	1.79E-13	8.1129151	20.045514	0.25437743	IL7R
STOM	5.94E-12	1.80E-13	8.1120635	20.040751	0.45616715	STOM
NAAA	6.02E-12	1.82E-13	-8.1095826	20.026875	-0.28170365	NAAA
GTF2F2	6.03E-12	1.83E-13	-8.1089738	20.02347	-0.30982759	GTF2F2
ELA2	6.20E-12	1.88E-13	8.1040285	19.995816	0.27668088	ELA2
ZNF323	6.25E-12	1.90E-13	-8.1024308	19.986883	-0.35678474	ZNF323
AGBL5	6.30E-12	1.92E-13	-8.1008025	19.97778	-0.30615535	AGBL5
KIAA0831	6.73E-12	2.05E-13	-8.0891048	19.912401	-0.51979363	KIAA0831
C20ORF177	6.76E-12	2.06E-13	-8.0882179	19.907446	-0.59261162	C20ORF177
TUFT1	6.82E-12	2.08E-13	-8.0863822	19.89719	-0.46364973	TUFT1
UPF2	6.82E-12	2.08E-13	-8.0863355	19.896929	-0.2287903	UPF2
SH3GL2	6.82E-12	2.08E-13	-8.0862293	19.896336	-0.99258982	SH3GL2
WDFY2	6.87E-12	2.10E-13	8.0848044	19.888376	0.25981789	WDFY2
C3ORF23	6.88E-12	2.10E-13	-8.0842041	19.885022	-0.23203614	C3ORF23
HSPA6	6.93E-12	2.12E-13	8.0828229	19.877307	0.9395021	HSPA6
ATP1B3	6.98E-12	2.14E-13	8.0815215	19.870038	0.6179436	ATP1B3
SERPINB8	6.99E-12	2.14E-13	8.0811779	19.868118	0.52196361	SERPINB8
SLC25A18	7.01E-12	2.15E-13	8.080405	19.863802	0.3616569	SLC25A18
HS.571151	7.15E-12	2.19E-13	-8.0768537	19.843969	-0.57058777		UniGene:Hs.571151
PCBD1	7.25E-12	2.23E-13	-8.0742856	19.829629	-0.34886804	PCBD1
VSTM2L	7.41E-12	2.28E-13	8.070124	19.806394	0.51850115	VSTM2L
TUBB2A	7.68E-12	2.36E-13	8.0637902	19.771041	0.47734901	TUBB2A
PGBD4	7.83E-12	2.41E-13	-8.0602804	19.751456	-0.16633503	PGBD4
PLP2	7.87E-12	2.43E-13	8.0590969	19.744852	0.45423693	PLP2
C10ORF26	7.99E-12	2.47E-13	8.0562264	19.728837	0.3439346	C10ORF26
HS.534680	8.01E-12	2.47E-13	-8.0556918	19.725855	-0.42694983		UniGene:Hs.534680
KIAA1383	8.01E-12	2.48E-13	-8.0555064	19.72482	-0.27862862	KIAA1383
SERPINB1	8.19E-12	2.53E-13	8.0515122	19.702541	0.62896305	SERPINB1
IAH1	8.51E-12	2.64E-13	-8.0445251	19.663576	-0.44104414	IAH1
SFRS9	8.51E-12	2.64E-13	8.044422	19.663001	0.35685497	SFRS9
SNX1	8.59E-12	2.67E-13	-8.0425975	19.652829	-0.29090911	SNX1
WDR4	8.61E-12	2.67E-13	8.0420721	19.6499	0.32270168	WDR4
FOS	8.68E-12	2.70E-13	8.0404631	19.64093	1.43618874	FOS
TEX12	8.74E-12	2.72E-13	-8.0391176	19.633429	-0.30668856	TEX12
CNKSR3	8.87E-12	2.76E-13	-8.0363354	19.617922	-0.46807877	CNKSR3
SPATA2L	8.96E-12	2.79E-13	8.0345565	19.608008	0.39133676	SPATA2L
ATM	8.99E-12	2.80E-13	-8.0337998	19.60379	-0.3291894	ATM
GAS2	9.05E-12	2.82E-13	-8.0324911	19.596497	-0.3320912	GAS2
ZNF598	9.15E-12	2.86E-13	8.0302354	19.583928	0.33998446	ZNF598
PILRA	9.38E-12	2.93E-13	8.0257389	19.558877	0.18847374	PILRA
FAM129A	9.62E-12	3.01E-13	-8.0211205	19.533152	-0.64806484	FAM129A
TMEM30B	9.66E-12	3.02E-13	-8.0203411	19.528812	-0.61394546	TMEM30B
AK3L1	9.74E-12	3.05E-13	-8.018636	19.519316	-0.33862551	AK3L1
HS.462257	9.77E-12	3.06E-13	-8.0180776	19.516206	-0.30410232		UniGene:Hs.462257
ZFP3	9.78E-12	3.07E-13	-8.0176921	19.51406	-0.31904373	ZFP3
ALDH1A3	9.79E-12	3.07E-13	8.0174125	19.512503	0.74827286	ALDH1A3
ENAM	9.81E-12	3.08E-13	-8.0168759	19.509515	-0.48811427	ENAM
AKR7A2	9.82E-12	3.09E-13	-8.0164123	19.506933	-0.33243921	AKR7A2
FUNDC1	9.87E-12	3.11E-13	-8.0153742	19.501153	-0.43865261	FUNDC1
VGLL4	1.01E-11	3.17E-13	-8.0117863	19.481178	-0.35156862	VGLL4
ZMYND11	1.01E-11	3.19E-13	-8.0110986	19.47735	-0.30166947	ZMYND11
RYR2	1.02E-11	3.22E-13	-8.0092473	19.467044	-0.8730033	RYR2
NUDT4	1.03E-11	3.25E-13	8.0074796	19.457205	0.17748559	NUDT4
DHX40	1.03E-11	3.26E-13	-8.0072511	19.455933	-0.23294802	DHX40
HSPB7	1.03E-11	3.27E-13	8.0062721	19.450485	0.45789735	HSPB7
HS.128812	1.12E-11	3.54E-13	-7.992645	19.374669	-0.47103982		UniGene:Hs.128812
AMPH	1.13E-11	3.59E-13	-7.990219	19.361177	-0.41317893	AMPH
ITGA3	1.17E-11	3.71E-13	7.9842462	19.327966	0.42003765	ITGA3
LOC541471	1.17E-11	3.72E-13	-7.9837582	19.325254	-0.30997489	LOC541471
C7ORF53	1.18E-11	3.75E-13	-7.9821561	19.316348	-0.51462076	C7ORF53
PAPD4	1.21E-11	3.85E-13	-7.9778379	19.292345	-0.35599869	PAPD4
LOC88523	1.22E-11	3.87E-13	-7.9767245	19.286158	-0.41187294	LOC88523
NP	1.23E-11	3.92E-13	7.9744205	19.273354	0.73135321	NP
KIAA1712	1.30E-11	4.15E-13	-7.9645189	19.218346	-0.31068494	KIAA1712
GJA4	1.30E-11	4.15E-13	7.9641822	19.216476	0.45769337	GJA4
C1ORF175	1.30E-11	4.15E-13	-7.9641714	19.216416	-0.5307191	C1ORF175
FNDC1	1.31E-11	4.18E-13	-7.9628975	19.209341	-0.75718478	FNDC1
SRPRB	1.32E-11	4.23E-13	7.9608993	19.198244	0.4793437	SRPRB
CNTNAP1	1.34E-11	4.28E-13	7.9589921	19.187654	0.48050849	CNTNAP1
DOK5	1.39E-11	4.47E-13	-7.9512316	19.144571	-0.45506447	DOK5
TXLNA	1.41E-11	4.51E-13	7.9494933	19.134924	0.36827012	TXLNA
TOB2	1.42E-11	4.57E-13	7.9471475	19.121905	0.3390596	TOB2
PKD2	1.43E-11	4.61E-13	-7.9459172	19.115078	-0.30778464	PKD2
KLHDC6	1.43E-11	4.61E-13	-7.9457161	19.113962	-0.55584276	KLHDC6
LPCAT1	1.44E-11	4.63E-13	7.9451208	19.110659	0.39102875	LPCAT1
C11ORF1	1.45E-11	4.69E-13	-7.9429035	19.098356	-0.41170336	C11ORF1
NDEL1	1.45E-11	4.69E-13	7.9428254	19.097923	0.32748811	NDEL1
FNIP1	1.51E-11	4.86E-13	-7.9365517	19.063121	-0.35170955	FNIP1
CAMK2B	1.51E-11	4.88E-13	-7.9356847	19.058312	-0.40333233	CAMK2B
MSX1	1.54E-11	4.99E-13	7.9319005	19.037327	0.585992	MSX1
LONRF1	1.57E-11	5.07E-13	7.9288728	19.020539	0.36173763	LONRF1
C4ORF18	1.59E-11	5.13E-13	-7.9267969	19.00903	-0.42558897	C4ORF18
ZZZ3	1.61E-11	5.20E-13	-7.9243045	18.995214	-0.31449361	ZZZ3
LOC390975	1.62E-11	5.25E-13	7.9228556	18.987182	0.27986103	LOC390975
ZNF706	1.63E-11	5.29E-13	-7.9213258	18.978704	-0.26319606	ZNF706
CTSK	1.66E-11	5.38E-13	-7.9184792	18.962929	-0.61983074	CTSK
LCN12	1.68E-11	5.45E-13	-7.9160782	18.949625	-0.32741419	LCN12
KLF2	1.69E-11	5.50E-13	7.9145745	18.941293	0.64335178	KLF2
RARB	1.70E-11	5.52E-13	-7.9138932	18.937519	-0.26884376	RARB
PRKCB1	1.74E-11	5.66E-13	7.9094546	18.912931	0.22386284	PRKCB1
ERCC5	1.78E-11	5.80E-13	-7.905196	18.889346	-0.32220986	ERCC5
COX15	1.81E-11	5.89E-13	-7.9022283	18.872913	-0.30006772	COX15
MKRN2	1.84E-11	6.01E-13	-7.8988307	18.854102	-0.43368205	MKRN2
BYSL	1.85E-11	6.05E-13	7.8974238	18.846314	0.45942266	BYSL
COL6A3	1.89E-11	6.17E-13	7.8941154	18.828002	0.69679572	COL6A3
STXBP6	1.89E-11	6.18E-13	7.8938407	18.826481	0.69984571	STXBP6
GPR22	1.89E-11	6.21E-13	-7.8930218	18.821949	-0.59634123	GPR22
GGH	1.98E-11	6.50E-13	7.8849052	18.777039	0.289475	GGH
ZNF544	1.99E-11	6.53E-13	-7.8840456	18.772284	-0.26923288	ZNF544
ATP2C1	2.04E-11	6.71E-13	-7.8791483	18.745196	-0.30319605	ATP2C1
WDR46	2.07E-11	6.79E-13	7.8770291	18.733477	0.45550581	WDR46
BST2	2.07E-11	6.82E-13	7.8762054	18.728922	0.74871089	BST2
CHST13	2.07E-11	6.82E-13	7.8762019	18.728903	0.28865753	CHST13
TCF21	2.15E-11	7.07E-13	7.8699142	18.69414	0.56178223	TCF21
NDFIP1	2.21E-11	7.30E-13	-7.8641233	18.662134	-0.30769247	NDFIP1
LOC644760	2.28E-11	7.51E-13	-7.8591663	18.634745	-0.59491451	LOC644760
RBPJ	2.28E-11	7.54E-13	7.8583879	18.630444	0.20874531	RBPJ
ARHGEF12	2.29E-11	7.56E-13	-7.857945	18.627997	-0.31804511	ARHGEF12
CASQ1	2.36E-11	7.81E-13	-7.8522155	18.59635	-0.87474852	CASQ1
PFDN1	2.37E-11	7.83E-13	-7.8516968	18.593485	-0.35819046	PFDN1
HS.199657	2.37E-11	7.87E-13	7.8507879	18.588466	0.31369124		UniGene:Hs.199657
GPR137C	2.37E-11	7.87E-13	-7.8507838	18.588443	-0.25828267	GPR137C
C1ORF63	2.37E-11	7.88E-13	-7.8506509	18.58771	-0.39906212	C1ORF63
SCAP	2.38E-11	7.91E-13	7.8499891	18.584055	0.35330896	SCAP
LIN7B	2.46E-11	8.19E-13	-7.8438062	18.549918	-0.56683028	LIN7B
RNF165	2.50E-11	8.32E-13	-7.8409333	18.534059	-0.59635635	RNF165
SLC1A7	2.50E-11	8.34E-13	-7.8405399	18.531887	-0.47460265	SLC1A7
RBM24	2.53E-11	8.44E-13	-7.8383062	18.51956	-0.50507311	RBM24
MGEA5	2.55E-11	8.51E-13	-7.8368197	18.511356	-0.38765858	MGEA5
CYFIP1	2.58E-11	8.60E-13	7.8351184	18.501968	0.25355104	CYFIP1
UBXN2A	2.59E-11	8.64E-13	7.8341365	18.496551	0.39687718	UBXN2A
HS.535392	2.61E-11	8.71E-13	-7.8326598	18.488403	-0.27566369		UniGene:Hs.535392
OSCAR	2.68E-11	8.96E-13	7.8277515	18.461326	0.20083688	OSCAR
FAM59A	2.69E-11	9.01E-13	7.8266322	18.455153	0.33775006	FAM59A
TM9SF1	2.70E-11	9.03E-13	7.8262532	18.453062	0.21793572	TM9SF1
PGBD3	2.75E-11	9.22E-13	-7.8226974	18.433453	-0.24219478	PGBD3
ELF4	2.82E-11	9.47E-13	7.8179297	18.407165	0.29443429	ELF4
ZNF540	2.85E-11	9.57E-13	-7.8159429	18.396212	-0.33599874	ZNF540
MPPE1	2.85E-11	9.58E-13	-7.8158536	18.395721	-0.42191645	MPPE1
GTPBP6	2.85E-11	9.59E-13	7.8156692	18.394704	0.42678008	GTPBP6
KIAA0922	2.86E-11	9.63E-13	-7.8148677	18.390286	-0.38736735	KIAA0922
CPNE8	2.86E-11	9.65E-13	7.814525	18.388397	0.3463707	CPNE8
TIMM44	2.87E-11	9.67E-13	7.8141875	18.386537	0.35168941	TIMM44
CA3	2.93E-11	9.87E-13	-7.8104166	18.365754	-1.36229845	CA3
PROK2	2.95E-11	9.96E-13	7.8088719	18.357242	0.28922089	PROK2
CDK2	2.98E-11	1.01E-12	7.8065937	18.344689	0.28674715	CDK2
CENPB	3.05E-11	1.03E-12	7.802686	18.323161	0.31925238	CENPB
TMEM49	3.13E-11	1.06E-12	7.7977274	18.29585	0.45919596	TMEM49
FBXL22	3.18E-11	1.08E-12	-7.7950285	18.280987	-0.37096084	FBXL22
TMEM167B	3.18E-11	1.08E-12	-7.7949218	18.2804	-0.33391946	TMEM167B
HS.575028	3.26E-11	1.10E-12	-7.7903412	18.255181	-0.5858572		UniGene:Hs.575028
ANKRD46	3.27E-11	1.11E-12	-7.7895422	18.250783	-0.41005794	ANKRD46
MSRB3	3.31E-11	1.12E-12	-7.7872745	18.2383	-0.38238342	MSRB3
HS.543887	3.42E-11	1.16E-12	7.7810153	18.203855	0.78664771		UniGene:Hs.543887
BAZ1A	3.43E-11	1.17E-12	7.7805385	18.201231	0.35653124	BAZ1A
HS.26579	3.43E-11	1.17E-12	-7.780468	18.200843	-0.48612708		UniGene:Hs.26579
GLT25D1	3.62E-11	1.23E-12	7.7705653	18.146372	0.45562165	GLT25D1
C12ORF39	3.63E-11	1.24E-12	-7.7698534	18.142457	-0.41851675	C12ORF39
IFITM1	3.64E-11	1.24E-12	7.7695877	18.140996	0.66974021	IFITM1
PDK3	3.78E-11	1.29E-12	-7.7624016	18.101487	-0.28838044	PDK3
MYO9B	3.80E-11	1.30E-12	7.7614347	18.096173	0.29517831	MYO9B
NUP62	3.83E-11	1.31E-12	7.7598986	18.08773	0.27841907	NUP62
TMEM144	3.90E-11	1.33E-12	-7.756562	18.069393	-0.49495991	TMEM144
KCNAB1	3.92E-11	1.34E-12	-7.7554973	18.063543	-0.2727273	KCNAB1
B4GALT3	3.92E-11	1.34E-12	7.7553862	18.062933	0.33401181	B4GALT3
SLC25A44	4.11E-11	1.41E-12	7.746652	18.014951	0.2822724	SLC25A44
ZBTB47	4.22E-11	1.45E-12	-7.7416402	17.987429	-0.54908585	ZBTB47
GNL1	4.39E-11	1.51E-12	7.7345078	17.948274	0.29161069	GNL1
PFKFB3	4.39E-11	1.51E-12	7.7344701	17.948068	0.38797546	PFKFB3
LOC440589	4.41E-11	1.52E-12	7.7333809	17.942089	0.44007753	LOC440589
ANXA2	4.43E-11	1.53E-12	7.732477	17.937129	0.6756556	ANXA2
TNFRSF6B	4.44E-11	1.53E-12	7.7321874	17.93554	0.27918572	TNFRSF6B
CMBL	4.44E-11	1.53E-12	-7.7320992	17.935056	-0.62445982	CMBL
LOC651380	4.51E-11	1.56E-12	-7.728911	17.917561	-0.3794799	LOC651380
LOC391692	4.55E-11	1.57E-12	7.7273517	17.909005	0.32676307	LOC391692
CX3CL1	4.57E-11	1.58E-12	7.7263022	17.903247	0.54070561	CX3CL1
PSIP1	4.61E-11	1.60E-12	-7.724548	17.893624	-0.39183114	PSIP1
IL8	4.64E-11	1.61E-12	7.7233288	17.886936	0.74190429	IL8
SEC15L2	4.73E-11	1.64E-12	-7.7199369	17.868332	-0.14857254	SEC15L2
CDKN1A	4.76E-11	1.65E-12	7.7186779	17.861428	1.09474006	CDKN1A
VPS13A	4.76E-11	1.65E-12	-7.7184188	17.860007	-0.35573146	VPS13A
WDR70	4.83E-11	1.68E-12	7.7156642	17.844902	0.3536972	WDR70
HSF1	4.99E-11	1.74E-12	-7.7096308	17.811826	-0.42876486	HSF1
FBXO3	5.07E-11	1.76E-12	-7.706673	17.795615	-0.37375552	FBXO3
LOC196549	5.09E-11	1.77E-12	-7.7057999	17.79083	-0.7429498	LOC196549
GRIA3	5.10E-11	1.78E-12	-7.7054139	17.788715	-0.25153912	GRIA3
ELF1	5.14E-11	1.79E-12	7.7036478	17.779037	0.35661009	ELF1
FLJ10781	5.20E-11	1.82E-12	-7.7014208	17.766835	-0.58137413	FLJ10781
QSOX1	5.21E-11	1.82E-12	7.701035	17.764722	0.4555386	QSOX1
HDAC5	5.21E-11	1.82E-12	-7.7009442	17.764224	-0.19582634	HDAC5
PLEKHH2	5.36E-11	1.87E-12	-7.695794	17.736012	-0.41791256	PLEKHH2
SIPA1	5.41E-11	1.89E-12	7.6938793	17.725526	0.34357839	SIPA1
C1QA	5.44E-11	1.91E-12	7.6928279	17.719768	0.48158619	C1QA
IRAK1	5.44E-11	1.91E-12	7.6927032	17.719085	0.51750587	IRAK1
OSTF1	5.52E-11	1.94E-12	7.6898093	17.703239	0.39536895	OSTF1
CTSS	5.57E-11	1.95E-12	7.6882655	17.694787	0.27966044	CTSS
LOC648500	5.59E-11	1.96E-12	-7.6875259	17.690738	-0.32850762	LOC648500
DUT	5.63E-11	1.98E-12	-7.6859576	17.682152	-0.27428456	DUT
MID1IP1	5.63E-11	1.98E-12	7.685699	17.680736	0.55182149	MID1IP1
C14ORF45	5.63E-11	1.98E-12	-7.685663	17.680539	-0.23110753	C14ORF45
KAL1	5.85E-11	2.06E-12	-7.6786201	17.641994	-0.4572534	KAL1
ZFP106	5.94E-11	2.10E-12	-7.675662	17.625808	-0.39804827	ZFP106
TFE3	6.06E-11	2.14E-12	7.6720719	17.606169	0.2783447	TFE3
FAM20C	6.25E-11	2.21E-12	7.6663205	17.574714	0.22554657	FAM20C
NFKB2	6.36E-11	2.25E-12	7.6632288	17.55781	0.21361551	NFKB2
LEPREL2	6.61E-11	2.34E-12	-7.6560292	17.518455	-0.44301374	LEPREL2
CRISPLD2	6.78E-11	2.40E-12	7.6514179	17.493257	0.66017855	CRISPLD2
TRAK1	6.79E-11	2.40E-12	-7.651083	17.491427	-0.32145097	TRAK1
CCM2	6.84E-11	2.43E-12	7.6495452	17.483026	0.3448943	CCM2
CYP2U1	6.94E-11	2.46E-12	-7.6468284	17.468185	-0.27987809	CYP2U1
ANTXR2	7.01E-11	2.49E-12	-7.6449672	17.458019	-0.42268433	ANTXR2
SCD	7.05E-11	2.50E-12	7.6437936	17.45161	0.95147755	SCD
ACADM	7.05E-11	2.51E-12	-7.6436064	17.450587	-0.46223442	ACADM
PROX1	7.05E-11	2.51E-12	-7.6434858	17.449929	-0.67217842	PROX1
MFAP4	7.09E-11	2.52E-12	-7.6423945	17.443969	-0.74711746	MFAP4
KIAA1737	7.20E-11	2.57E-12	-7.6393717	17.427463	-0.42248934	KIAA1737
NCOA7	7.28E-11	2.60E-12	7.6372011	17.415612	0.42587027	NCOA7
MAEL	7.37E-11	2.63E-12	-7.6348234	17.402632	-0.42206587	MAEL
PHACTR4	7.44E-11	2.66E-12	7.6331399	17.393443	0.34893722	PHACTR4
IL1RL1	7.48E-11	2.67E-12	7.631922	17.386796	0.77352045	IL1RL1
OSBPL2	7.51E-11	2.69E-12	-7.6312384	17.383065	-0.394954	OSBPL2
SH3D19	7.57E-11	2.71E-12	-7.6295695	17.373957	-0.47927829	SH3D19
ZC3H12B	7.87E-11	2.82E-12	-7.6223483	17.334559	-0.24095011	ZC3H12B
ACAD8	7.96E-11	2.86E-12	-7.6201356	17.32249	-0.35185175	ACAD8
MTMR10	7.99E-11	2.87E-12	-7.6194662	17.318839	-0.35325005	MTMR10
ATF3	8.05E-11	2.89E-12	7.6179766	17.310716	0.7291949	ATF3
DYNC1LI2	8.07E-11	2.90E-12	-7.6173262	17.307169	-0.31263493	DYNC1LI2
POLA2	8.14E-11	2.93E-12	7.615627	17.297903	0.28587246	POLA2
ATF7IP2	8.24E-11	2.96E-12	-7.6134076	17.285802	-0.35600191	ATF7IP2
PSMD3	8.34E-11	3.00E-12	7.6110655	17.273034	0.38643812	PSMD3
SLC30A2	8.52E-11	3.07E-12	-7.6071725	17.251814	-0.70434718	SLC30A2
FAM13A1	8.56E-11	3.09E-12	-7.6060217	17.245542	-0.24099748	FAM13A1
CDKN1B	8.59E-11	3.10E-12	-7.6054373	17.242357	-0.44907153	CDKN1B
PREPL	8.61E-11	3.11E-12	-7.6047304	17.238505	-0.41018983	PREPL
SLC35A2	8.67E-11	3.13E-12	7.6034914	17.231753	0.19838338	SLC35A2
ZNF541	8.75E-11	3.16E-12	-7.6016883	17.221929	-0.57786533	ZNF541
KHDRBS3	9.06E-11	3.28E-12	7.5952366	17.186783	0.39631686	KHDRBS3
C20ORF24	9.08E-11	3.29E-12	7.5946106	17.183374	0.31086556	C20ORF24
GOLSYN	9.10E-11	3.30E-12	7.5940682	17.18042	0.33393493	GOLSYN
DKFZP564O0823	9.12E-11	3.31E-12	-7.5936239	17.178001	-0.62440699	DKFZP564O0823
HS.569596	9.31E-11	3.38E-12	-7.5897871	17.157108	-0.19550324		UniGene:Hs.569596
NR2C2AP	9.38E-11	3.41E-12	7.5883077	17.149053	0.31886234	NR2C2AP
ZNF763	9.38E-11	3.41E-12	-7.5882282	17.148621	-0.29976521	ZNF763
RABGAP1	9.40E-11	3.42E-12	-7.5876478	17.145461	-0.4491689	RABGAP1
LIAS	9.51E-11	3.46E-12	-7.5855072	17.133808	-0.40371372	LIAS
LOC285908	9.60E-11	3.50E-12	-7.5835721	17.123275	-0.32952056	LOC285908
NME1	9.88E-11	3.60E-12	7.5782468	17.094295	0.63715823	NME1
ACTG1	9.93E-11	3.62E-12	7.5772483	17.088862	0.56604036	ACTG1
DARS2	9.98E-11	3.65E-12	-7.5760561	17.082376	-0.30980883	DARS2
CTSG	9.98E-11	3.65E-12	7.5760132	17.082142	0.6574684	CTSG
TNIK	1.00E-10	3.67E-12	-7.574892	17.076042	-0.36856027	TNIK
C17ORF91	1.01E-10	3.69E-12	7.5740964	17.071714	0.60690482	C17ORF91
PACSIN2	1.01E-10	3.69E-12	7.5737144	17.069636	0.37339981	PACSIN2
SOCS2	1.01E-10	3.72E-12	-7.5726058	17.063606	-0.63234089	SOCS2
ZNF302	1.04E-10	3.83E-12	-7.5673503	17.035024	-0.36054	ZNF302
ABHD11	1.04E-10	3.83E-12	-7.5672788	17.034635	-0.31006564	ABHD11	NA
SLC9A3R1	1.04E-10	3.83E-12	7.5670828	17.033569	0.56807155	SLC9A3R1
COPZ2	1.05E-10	3.86E-12	-7.5657605	17.026379	-0.39574683	COPZ2
OTUD4	1.08E-10	3.96E-12	7.561368	17.002499	0.27974705	OTUD4
UBB	1.08E-10	3.97E-12	-7.5607649	16.999221	-0.38118468	UBB
IKBKG	1.12E-10	4.11E-12	7.5545431	16.965407	0.37579195	IKBKG
IRF8	1.12E-10	4.12E-12	7.5539061	16.961946	0.36191806	IRF8
EPAS1	1.13E-10	4.17E-12	7.5518992	16.951042	0.41614079	EPAS1
GPATCH4	1.15E-10	4.24E-12	7.5487958	16.934183	0.44710948	GPATCH4
ZCCHC7	1.15E-10	4.24E-12	-7.5486536	16.933411	-0.35624733	ZCCHC7
ORC5L	1.17E-10	4.34E-12	-7.5448294	16.91264	-0.18926086	ORC5L
ALDH6A1	1.17E-10	4.34E-12	-7.5447159	16.912023	-0.44619071	ALDH6A1
NOLA1	1.19E-10	4.39E-12	7.542591	16.900484	0.37203619	NOLA1
ORC2L	1.20E-10	4.45E-12	-7.5402875	16.887977	-0.29010642	ORC2L
PROCR	1.20E-10	4.47E-12	7.5394748	16.883565	0.31865745	PROCR
MARK3	1.21E-10	4.50E-12	7.5380313	16.875729	0.30458365	MARK3
ORAOV1	1.22E-10	4.51E-12	7.5375447	16.873088	0.34012484	ORAOV1
NT5C2	1.23E-10	4.56E-12	-7.5355835	16.862442	-0.46656145	NT5C2
RAI2	1.25E-10	4.65E-12	-7.5321193	16.843641	-0.26774293	RAI2
SLC25A39	1.26E-10	4.70E-12	7.5303869	16.83424	0.33809555	SLC25A39
TARS2	1.28E-10	4.78E-12	-7.5272882	16.817428	-0.3138632	TARS2
ACOX2	1.31E-10	4.88E-12	-7.5235082	16.796923	-0.60671579	ACOX2
MAP4	1.35E-10	5.03E-12	-7.5180824	16.767498	-0.68222399	MAP4
ETV6	1.37E-10	5.12E-12	7.5148139	16.749777	0.27296931	ETV6
RBMX2	1.43E-10	5.35E-12	-7.5068427	16.706574	-0.16742977	RBMX2
THNSL1	1.44E-10	5.39E-12	-7.5054833	16.699208	-0.30681884	THNSL1
NFYC	1.45E-10	5.40E-12	-7.5049659	16.696405	-0.33022114	NFYC
RNF144B	1.45E-10	5.43E-12	7.5040045	16.691196	0.4094561	RNF144B
RGS17	1.47E-10	5.51E-12	-7.5013869	16.677016	-0.24337645	RGS17
HTR2B	1.49E-10	5.57E-12	-7.4995774	16.667214	-0.53622887	HTR2B
HS.546375	1.49E-10	5.60E-12	7.4985205	16.66149	0.25122666		UniGene:Hs.546375
ZMYM4	1.50E-10	5.64E-12	-7.4973667	16.655241	-0.34272421	ZMYM4
CMTM8	1.53E-10	5.75E-12	7.4938027	16.635942	0.42613323	CMTM8
CASP4	1.54E-10	5.79E-12	7.4925679	16.629256	0.22246957	CASP4
DIXDC1	1.54E-10	5.80E-12	-7.4921521	16.627005	-0.33786034	DIXDC1
ADHFE1	1.55E-10	5.84E-12	-7.4909082	16.620271	-0.43248408	ADHFE1
SURF4	1.56E-10	5.88E-12	7.4897981	16.614262	0.46862387	SURF4
CCDC130	1.57E-10	5.90E-12	7.4889408	16.609621	0.28807169	CCDC130
NSDHL	1.57E-10	5.93E-12	7.4882116	16.605674	0.44150163	NSDHL
TCEAL7	1.58E-10	5.95E-12	-7.4874476	16.601539	-0.27467231	TCEAL7
CCDC66	1.59E-10	6.00E-12	-7.4859084	16.593209	-0.26458944	CCDC66
CST3	1.61E-10	6.09E-12	7.4832706	16.578934	0.35443613	CST3
NRSN2	1.62E-10	6.12E-12	7.4822851	16.573601	0.31541933	NRSN2
LOC730024	1.65E-10	6.23E-12	-7.4793197	16.557558	-0.20368381	LOC730024
ZNF518A	1.69E-10	6.41E-12	-7.4741248	16.529458	-0.30555845	ZNF518A
ATAD3A	1.70E-10	6.44E-12	7.473029	16.523532	0.36973653	ATAD3A
KLF12	1.70E-10	6.45E-12	-7.4729991	16.52337	-0.21557698	KLF12
GFM2	1.74E-10	6.59E-12	-7.468932	16.501379	-0.34579446	GFM2
RNF220	1.77E-10	6.71E-12	7.4657418	16.484133	0.26459979	RNF220
OPN3	1.82E-10	6.90E-12	7.4606982	16.456874	0.20264915	OPN3
LEAP2	1.84E-10	6.98E-12	-7.4585118	16.44506	-0.25375753	LEAP2
PPP3CC	1.88E-10	7.17E-12	7.4536215	16.418641	0.37699658	PPP3CC
CCDC91	1.89E-10	7.18E-12	-7.4534203	16.417554	-0.39788355	CCDC91
EPHA3	1.95E-10	7.44E-12	-7.4470585	16.383198	-0.24572644	EPHA3
CAPZB	1.95E-10	7.44E-12	7.4468633	16.382143	0.25784856	CAPZB
GRAP	1.97E-10	7.52E-12	7.4450459	16.372331	0.13647785	GRAP
DPAGT1	2.06E-10	7.87E-12	7.4367183	16.327384	0.33491617	DPAGT1
LOC203547	2.08E-10	7.97E-12	7.4345046	16.315439	0.23083313	LOC203547
VAT1L	2.08E-10	7.97E-12	-7.4344665	16.315234	-0.62392953	VAT1L
TINF2	2.10E-10	8.02E-12	7.4333288	16.309096	0.44076109	TINF2
FBXO31	2.12E-10	8.12E-12	-7.4309341	16.296177	-0.39792631	FBXO31
SOX17	2.14E-10	8.20E-12	7.4293593	16.287683	0.43111559	SOX17
LITAF	2.17E-10	8.33E-12	7.4264062	16.271756	0.69139132	LITAF
SHISA5	2.18E-10	8.36E-12	7.4256993	16.267944	0.37858973	SHISA5
ARHGEF3	2.20E-10	8.43E-12	-7.424266	16.260216	-0.38180925	ARHGEF3
CNNM4	2.20E-10	8.45E-12	-7.423718	16.257261	-0.38190043	CNNM4
PSCD4	2.23E-10	8.56E-12	7.4213655	16.244578	0.41556749	PSCD4
IGBP1	2.23E-10	8.58E-12	-7.4210439	16.242844	-0.34632085	IGBP1
SLC6A9	2.24E-10	8.62E-12	7.4200862	16.237681	0.13012954	SLC6A9
C9ORF61	2.33E-10	8.99E-12	-7.4125542	16.197088	-0.43948821	C9ORF61
ARAF	2.34E-10	9.01E-12	7.4122045	16.195204	0.27882213	ARAF
C19ORF54	2.34E-10	9.01E-12	-7.4121367	16.194839	-0.28068954	C19ORF54
RGS5	2.34E-10	9.04E-12	-7.4115102	16.191463	-0.52742557	RGS5
SLC6A1	2.35E-10	9.09E-12	-7.4105136	16.186094	-0.26605326	SLC6A1
MTHFD2L	2.39E-10	9.24E-12	-7.4075207	16.169971	-0.42301872	MTHFD2L
HBEGF	2.41E-10	9.32E-12	-7.4058792	16.16113	-0.73347845	HBEGF
SLU7	2.48E-10	9.61E-12	-7.4003954	16.131599	-0.34339107	SLU7
HS.296031	2.49E-10	9.66E-12	-7.3993459	16.125949	-0.40182559		UniGene:Hs.296031
C17ORF85	2.54E-10	9.83E-12	-7.3962214	16.109129	-0.23343933	C17ORF85
NMB	2.56E-10	9.92E-12	7.3945495	16.10013	0.37395235	NMB
FLJ35258	2.57E-10	9.98E-12	-7.3935204	16.094591	-0.63530458	FLJ35258
AQP10	2.57E-10	9.99E-12	-7.3932322	16.09304	-0.24551588	AQP10
SMARCE1	2.62E-10	1.02E-11	-7.3899734	16.075504	-0.28662079	SMARCE1
C8ORF40	2.62E-10	1.02E-11	-7.3895281	16.073107	-0.46669076	C8ORF40
MAFG	2.62E-10	1.02E-11	7.3894545	16.072712	0.17274372	MAFG
TOR1AIP1	2.64E-10	1.03E-11	-7.3883276	16.066648	-0.2759884	TOR1AIP1
EBI3	2.65E-10	1.03E-11	7.3873215	16.061236	0.30189929	EBI3
EVC	2.67E-10	1.04E-11	-7.385466	16.051254	-0.1604085	EVC
C6ORF91	2.68E-10	1.04E-11	-7.3851036	16.049304	-0.37675691	C6ORF91
CCDC112	2.69E-10	1.05E-11	-7.3840479	16.043626	-0.26025047	CCDC112
TSPAN12	2.71E-10	1.06E-11	-7.3829779	16.037871	-0.51951128	TSPAN12
GLOD4	2.77E-10	1.08E-11	-7.3788065	16.015439	-0.2873342	GLOD4
SCAMP2	2.79E-10	1.09E-11	7.3773801	16.007769	0.29879525	SCAMP2
NIP7	2.82E-10	1.10E-11	7.3751031	15.995527	0.37962563	NIP7
HS.419189	2.85E-10	1.11E-11	-7.3732917	15.98579	-0.31707271		UniGene:Hs.419189
ACADL	2.95E-10	1.16E-11	-7.3666108	15.949887	-0.27663129	ACADL
IL6	3.00E-10	1.18E-11	7.3634635	15.932978	0.60268584	IL6
ZNF135	3.01E-10	1.18E-11	-7.3623879	15.9272	-0.31222293	ZNF135
CORO1B	3.09E-10	1.21E-11	7.3577448	15.902263	0.27705662	CORO1B
CMIP	3.15E-10	1.24E-11	7.3542941	15.883735	0.43275005	CMIP
ITPKC	3.15E-10	1.24E-11	7.3540522	15.882436	0.31508545	ITPKC
LOC121952	3.15E-10	1.24E-11	-7.3535798	15.8799	-0.4732863	LOC121952
ATPAF2	3.19E-10	1.26E-11	-7.3514616	15.868529	-0.27819773	ATPAF2
TCEAL4	3.20E-10	1.26E-11	-7.3509649	15.865863	-0.23897088	TCEAL4
EIF3B	3.21E-10	1.27E-11	7.3499457	15.860392	0.36211486	EIF3B
PIAS2	3.22E-10	1.27E-11	-7.3496083	15.858582	-0.17200745	PIAS2
ARV1	3.25E-10	1.28E-11	-7.3476162	15.84789	-0.38624063	ARV1
UNQ1940	3.30E-10	1.30E-11	-7.3446434	15.831938	-0.51846675	UNQ1940
CLPTM1	3.31E-10	1.31E-11	7.344034	15.828667	0.33272053	CLPTM1
NHLRC3	3.31E-10	1.31E-11	-7.3437823	15.827317	-0.25894939	NHLRC3
NAT10	3.33E-10	1.32E-11	7.3425386	15.820645	0.3242828	NAT10
DNAJC13	3.34E-10	1.32E-11	-7.3421134	15.818364	-0.24373452	DNAJC13
ZSCAN18	3.37E-10	1.34E-11	-7.3400734	15.80742	-0.4384461	ZSCAN18
VGLL2	3.42E-10	1.36E-11	-7.3372675	15.792371	-0.50252268	VGLL2
FAM92A1	3.43E-10	1.36E-11	-7.3366735	15.789185	-0.35899259	FAM92A1
TIMP1	3.44E-10	1.37E-11	7.3360427	15.785802	1.05763621	TIMP1
LOC400963	3.48E-10	1.38E-11	7.3339044	15.774336	0.40003698	LOC400963
C1ORF165	3.48E-10	1.38E-11	-7.3338344	15.77396	-0.28319152	C1ORF165
CD300A	3.48E-10	1.39E-11	7.3334245	15.771763	0.24036339	CD300A
9-Sep	3.50E-10	1.40E-11	7.3321673	15.765022	0.29375711	9-Sep
ARMCX2	3.61E-10	1.44E-11	-7.3263949	15.734079	-0.39079588	ARMCX2
ATP6V1F	3.69E-10	1.47E-11	7.3225188	15.713308	0.53691361	ATP6V1F
INTS9	3.69E-10	1.47E-11	7.3224271	15.712816	0.22102721	INTS9
PRKCH	3.70E-10	1.48E-11	7.3219659	15.710345	0.52222113	PRKCH
TSC22D1	3.72E-10	1.49E-11	7.3206376	15.703228	0.58025722	TSC22D1
LCMT1	3.78E-10	1.51E-11	-7.3173996	15.685883	-0.20503481	LCMT1
HARS2	3.78E-10	1.51E-11	-7.317379	15.685772	-0.28771987	HARS2
C1ORF25	3.96E-10	1.59E-11	-7.3086584	15.639074	-0.21146946	C1ORF25
THUMPD3	4.04E-10	1.62E-11	-7.3048189	15.618522	-0.18381227	THUMPD3
YWHAQ	4.05E-10	1.62E-11	-7.3044439	15.616514	-0.37229323	YWHAQ
TIMELESS	4.06E-10	1.63E-11	7.3037133	15.612604	0.26710251	TIMELESS
RNF126	4.09E-10	1.64E-11	7.3024265	15.605718	0.27742653	RNF126
GLT25D2	4.16E-10	1.67E-11	-7.2991133	15.58799	-0.34867397	GLT25D2
CCL11	4.24E-10	1.71E-11	7.2953473	15.567844	0.31360075	CCL11
TRUB1	4.25E-10	1.71E-11	-7.2949335	15.56563	-0.38617965	TRUB1
TP53INP2	4.31E-10	1.73E-11	-7.2924974	15.552601	-0.51356204	TP53INP2
PFDN4	4.38E-10	1.76E-11	-7.2894128	15.536106	-0.30087364	PFDN4
TNFAIP3	4.42E-10	1.78E-11	7.2873195	15.524914	0.30193663	TNFAIP3
HS.99472	4.43E-10	1.79E-11	-7.2870703	15.523582	-0.49025201		UniGene:Hs.99472
MT1F	4.46E-10	1.80E-11	7.2857102	15.516311	0.53368304	MT1F
IL18RAP	4.46E-10	1.80E-11	7.2855839	15.515636	0.27071417	IL18RAP
C10ORF35	4.48E-10	1.81E-11	-7.2846535	15.510662	-0.40579487	C10ORF35
ZNF630	4.55E-10	1.84E-11	-7.2814664	15.493628	-0.20063518	ZNF630
C10ORF125	4.59E-10	1.86E-11	7.2800094	15.485842	0.28978031	C10ORF125
KCNIP2	4.64E-10	1.88E-11	7.2775149	15.472513	0.2774381	KCNIP2
HS.34447	4.69E-10	1.90E-11	-7.2754493	15.461478	-0.46774072		UniGene:Hs.34447
TUBB3	4.72E-10	1.92E-11	7.2741413	15.45449	0.51640042	TUBB3
EIF4A2	4.74E-10	1.92E-11	-7.2735535	15.451351	-0.3372489	EIF4A2
SLC38A10	4.74E-10	1.92E-11	7.273415	15.450611	0.17972396	SLC38A10
TTF1	4.86E-10	1.98E-11	-7.26845	15.424095	-0.22277863	TTF1
CDC42EP1	4.88E-10	1.98E-11	7.2676781	15.419973	0.20799602	CDC42EP1
FCGR1A	4.91E-10	2.00E-11	7.2664287	15.413302	0.32039105	FCGR1A
UAP1	4.95E-10	2.02E-11	7.2649135	15.405213	0.52519991	UAP1
RAB23	4.95E-10	2.02E-11	-7.2648627	15.404942	-0.40316002	RAB23
CAMK1D	5.10E-10	2.08E-11	7.2592207	15.374827	0.16107529	CAMK1D
ENAH	5.10E-10	2.08E-11	-7.2590415	15.373871	-0.2651805	ENAH
PRIC285	5.10E-10	2.08E-11	7.2590071	15.373687	0.53337736	PRIC285
NEK1	5.10E-10	2.08E-11	-7.258942	15.37334	-0.30824619	NEK1
LOC652458	5.14E-10	2.10E-11	-7.2571791	15.363932	-0.32177689	LOC652458
PDIA4	5.18E-10	2.12E-11	7.2555221	15.355091	0.43943685	PDIA4
CSDC2	5.19E-10	2.13E-11	7.2550804	15.352735	0.54882135	CSDC2
MAPK7	5.29E-10	2.17E-11	7.2515594	15.333952	0.14305721	MAPK7
ANXA5	5.29E-10	2.17E-11	7.2513987	15.333095	0.59658939	ANXA5
RAB5C	5.29E-10	2.17E-11	7.2511898	15.331981	0.34575915	RAB5C
LOC649143	5.32E-10	2.18E-11	7.2501326	15.326342	0.72027623	LOC649143
TNMD	5.41E-10	2.22E-11	-7.2470887	15.310109	-0.54387351	TNMD
FBXL2	5.42E-10	2.23E-11	-7.2464479	15.306692	-0.2340908	FBXL2
SPNS1	5.43E-10	2.23E-11	7.2460663	15.304657	0.41495466	SPNS1
HS.448059	5.62E-10	2.31E-11	7.2396999	15.270719	0.33667999		UniGene:Hs.448059
CDH19	5.78E-10	2.38E-11	7.2342862	15.241869	0.43081813	CDH19
TSSC4	5.87E-10	2.42E-11	7.2315283	15.227177	0.42896272	TSSC4
APP	5.92E-10	2.44E-11	-7.2295721	15.216756	-0.8085105	APP
FAM120B	5.92E-10	2.44E-11	-7.2295302	15.216533	-0.31667448	FAM120B
MYO1G	5.97E-10	2.47E-11	7.2277867	15.207248	0.35662076	MYO1G
UBE2W	5.98E-10	2.47E-11	-7.2276486	15.206512	-0.23084219	UBE2W
HS.434957	5.98E-10	2.47E-11	-7.2273694	15.205025	-0.41447361		UniGene:Hs.434957
DNTTIP1	6.06E-10	2.51E-11	-7.2248191	15.191445	-0.32484473	DNTTIP1
SPTAN1	6.07E-10	2.51E-11	-7.224392	15.18917	-0.43853074	SPTAN1
PPP1R9A	6.07E-10	2.51E-11	-7.2242072	15.188186	-0.30975129	PPP1R9A
AKR1C4	6.11E-10	2.53E-11	7.2230182	15.181856	0.49057014	AKR1C4
LOC199800	6.17E-10	2.56E-11	7.221186	15.172102	0.23516736	LOC199800
ARHGAP1	6.20E-10	2.57E-11	-7.220105	15.166347	-0.40941544	ARHGAP1
CCDC86	6.24E-10	2.59E-11	7.2185817	15.158239	0.52284609	CCDC86
FBXL6	6.32E-10	2.62E-11	7.2163643	15.146438	0.18935829	FBXL6
MTMR15	6.35E-10	2.64E-11	-7.2154062	15.141339	-0.32180705	MTMR15
HERC5	6.35E-10	2.64E-11	-7.215208	15.140285	-0.55397907	HERC5
FYB	6.37E-10	2.65E-11	7.214439	15.136192	0.23729698	FYB
IL1R2	6.44E-10	2.68E-11	7.2124597	15.125661	0.46747354	IL1R2
CD40	6.59E-10	2.75E-11	7.2078305	15.101036	0.18441928	CD40
LOC441408	6.63E-10	2.76E-11	-7.2067216	15.095138	-0.47845832	LOC441408
ACOT1	6.64E-10	2.77E-11	-7.2064354	15.093616	-0.50587862	ACOT1
CLCC1	6.64E-10	2.77E-11	7.2062252	15.092498	0.21400199	CLCC1
BRP44L	6.69E-10	2.80E-11	-7.2046438	15.084089	-0.44988752	BRP44L
IFT88	6.88E-10	2.88E-11	-7.1993423	15.055902	-0.19418212	IFT88
CPEB1	6.98E-10	2.92E-11	-7.1966414	15.041546	-0.17243237	CPEB1
C11ORF60	7.05E-10	2.95E-11	-7.1947384	15.031433	-0.25680461	C11ORF60
C21ORF7	7.07E-10	2.96E-11	-7.1941763	15.028446	-1.31568738	C21ORF7
RECQL	7.14E-10	2.99E-11	-7.1921421	15.017636	-0.32064732	RECQL
C2ORF34	7.27E-10	3.05E-11	7.1887263	14.99949	0.26527495	C2ORF34
LIPG	7.39E-10	3.10E-11	7.1856255	14.98302	0.63629786	LIPG
ARD1A	7.44E-10	3.12E-11	7.1841979	14.975438	0.39644913	ARD1A
VIL2	7.52E-10	3.16E-11	7.1820678	14.964127	0.37354286	VIL2
MGC40489	7.52E-10	3.16E-11	7.1819032	14.963253	0.18576579	MGC40489
PSCD1	7.70E-10	3.24E-11	7.1774817	14.93978	0.32878036	PSCD1
PCMTD2	7.71E-10	3.25E-11	-7.1770962	14.937734	-0.50767932	PCMTD2
TTLL7	7.75E-10	3.27E-11	-7.1759733	14.931774	-0.31376263	TTLL7
BIRC6	7.79E-10	3.28E-11	-7.1750482	14.926864	-0.22601175	BIRC6
DCTN6	7.90E-10	3.33E-11	-7.1722228	14.91187	-0.31921595	DCTN6
HIST1H2AC	7.93E-10	3.35E-11	-7.1715303	14.908196	-0.59470056	HIST1H2AC
ZNF653	7.99E-10	3.38E-11	7.1698886	14.899485	0.32100024	ZNF653
KIAA1598	8.01E-10	3.39E-11	7.1693531	14.896644	0.33486476	KIAA1598
TNFRSF10B	8.10E-10	3.43E-11	7.1671763	14.885096	0.26092645	TNFRSF10B
CLASP1	8.27E-10	3.50E-11	-7.1632497	14.864271	-0.33297966	CLASP1
NFE2L3	8.28E-10	3.50E-11	7.1630018	14.862957	0.20896935	NFE2L3
ARRDC3	8.29E-10	3.51E-11	-7.1626323	14.860997	-0.2703069	ARRDC3
C19ORF24	8.30E-10	3.52E-11	7.162195	14.858678	0.36008056	C19ORF24
ZNF235	8.37E-10	3.55E-11	-7.1606758	14.850623	-0.18360032	ZNF235
MAEA	8.41E-10	3.57E-11	7.1595448	14.844626	0.33311637	MAEA
CD37	8.49E-10	3.61E-11	7.157631	14.834481	0.21788195	CD37
FLJ20444	8.56E-10	3.64E-11	-7.1561063	14.826398	-0.25409886	FLJ20444
C10ORF76	8.61E-10	3.66E-11	-7.1548618	14.819802	-0.55587692	C10ORF76
C9ORF6	8.69E-10	3.70E-11	-7.1529698	14.809775	-0.25245854	C9ORF6
RCOR2	8.69E-10	3.70E-11	-7.1529009	14.80941	-0.45543638	RCOR2
RFTN1	8.92E-10	3.80E-11	7.1479265	14.783053	0.43023911	RFTN1
KIAA0194	8.93E-10	3.81E-11	7.1475984	14.781315	0.28485559	KIAA0194
SSU72	8.97E-10	3.82E-11	7.1468209	14.777196	0.31914001	SSU72
VPS37B	8.99E-10	3.84E-11	7.1462535	14.774191	0.3484433	VPS37B
ZNF177	9.00E-10	3.84E-11	-7.1458973	14.772304	-0.34156379	ZNF177
TMEM100	9.01E-10	3.85E-11	7.1455309	14.770363	0.4796344	TMEM100
C7ORF36	9.04E-10	3.86E-11	-7.1448453	14.766732	-0.2628499	C7ORF36
LOC285550	9.10E-10	3.89E-11	-7.1435976	14.760123	-0.31031045	LOC285550
SPIN3	9.11E-10	3.90E-11	-7.1430958	14.757466	-0.18508828	SPIN3
LRRC25	9.15E-10	3.92E-11	7.1422521	14.752998	0.2084853	LRRC25
HS.288735	9.36E-10	4.01E-11	-7.1378677	14.729784	-0.27385575		UniGene:Hs.288735
KCNA4	9.38E-10	4.02E-11	-7.1374938	14.727804	-0.28351706	KCNA4
GPR116	9.60E-10	4.12E-11	7.1329741	14.703881	0.40528475	GPR116
GNB3	9.61E-10	4.13E-11	-7.1326436	14.702132	-0.36370768	GNB3
LOC649679	9.61E-10	4.13E-11	7.1325556	14.701666	0.2650546	LOC649679
IQCG	9.61E-10	4.13E-11	7.1324653	14.701188	0.77813628	IQCG
DDR1	9.72E-10	4.18E-11	-7.1301763	14.689075	-0.29609218	DDR1
BID	9.72E-10	4.19E-11	7.1301055	14.688701	0.2258006	BID
TSPAN13	9.74E-10	4.19E-11	7.1297045	14.686579	0.51949658	TSPAN13
JUNB	9.84E-10	4.24E-11	7.1276863	14.675901	0.71192294	JUNB
TXNDC1	1.00E-09	4.31E-11	7.1244909	14.658998	0.40071812	TXNDC1
LOC91561	1.00E-09	4.34E-11	7.1235826	14.654194	0.33258944	LOC91561
PCDHB17	1.01E-09	4.36E-11	7.1223986	14.647933	0.18746835	PCDHB17
ALS2	1.01E-09	4.37E-11	-7.1221223	14.646471	-0.34254549	ALS2
THYN1	1.01E-09	4.37E-11	-7.1220297	14.645981	-0.37072585	THYN1
LOC730273	1.01E-09	4.38E-11	-7.1217985	14.644759	-0.26713362	LOC730273
TRMT11	1.01E-09	4.38E-11	-7.1214686	14.643014	-0.19481258	TRMT11
PMM2	1.01E-09	4.39E-11	7.1213297	14.64228	0.42495372	PMM2
C13ORF33	1.03E-09	4.45E-11	7.1189245	14.629562	0.55106467	C13ORF33
IGSF1	1.04E-09	4.51E-11	-7.1162054	14.615186	-0.57718889	IGSF1
LOC728014	1.05E-09	4.55E-11	7.1144169	14.605732	0.33619989	LOC728014
C6ORF153	1.06E-09	4.62E-11	7.1117932	14.591866	0.29018002	C6ORF153
MT1E	1.07E-09	4.64E-11	7.111068	14.588034	0.61758487	MT1E
C1QTNF7	1.08E-09	4.70E-11	-7.1087593	14.575834	-0.23514421	C1QTNF7
MXRA5	1.10E-09	4.77E-11	-7.1058886	14.560668	-0.98561212	MXRA5
AXL	1.10E-09	4.79E-11	7.1049327	14.555619	0.44715641	AXL
ARHGAP12	1.10E-09	4.80E-11	-7.1048651	14.555262	-0.26888075	ARHGAP12
HS.290550	1.11E-09	4.82E-11	-7.1037678	14.549466	-0.54934688		UniGene:Hs.290550
BCL9	1.11E-09	4.85E-11	-7.1027682	14.544187	-0.2849066	BCL9
PAPSS2	1.12E-09	4.89E-11	7.1014299	14.537119	0.43711212	PAPSS2
ZNF233	1.12E-09	4.89E-11	-7.1010837	14.535291	-0.28365424	ZNF233
GBGT1	1.12E-09	4.91E-11	7.1006206	14.532845	0.30139062	GBGT1
THAP10	1.13E-09	4.94E-11	-7.0994244	14.526529	-0.40263379	THAP10
CPEB3	1.14E-09	4.99E-11	-7.0973621	14.51564	-0.41569949	CPEB3
SLC22A5	1.16E-09	5.06E-11	7.094801	14.50212	0.52528003	SLC22A5
CORIN	1.18E-09	5.15E-11	7.0917962	14.48626	1.56596315	CORIN
RAB24	1.18E-09	5.15E-11	-7.0915779	14.485108	-0.22655289	RAB24
DPP3	1.18E-09	5.15E-11	7.0914638	14.484506	0.25339016	DPP3
LY86	1.18E-09	5.16E-11	7.0912241	14.483241	0.34244585	LY86
C14ORF159	1.18E-09	5.19E-11	-7.0901192	14.477411	-0.54239235	C14ORF159
HS.538259	1.19E-09	5.24E-11	7.088524	14.468994	0.56576632		UniGene:Hs.538259
ADAM15	1.21E-09	5.32E-11	7.0855402	14.453252	0.3915068	ADAM15
MYL1	1.22E-09	5.35E-11	-7.0845312	14.447929	-0.32469489	MYL1
PCCB	1.22E-09	5.38E-11	-7.0834896	14.442435	-0.38845811	PCCB
C3ORF54	1.24E-09	5.46E-11	-7.0809042	14.4288	-0.40509319	C3ORF54
ATP13A1	1.25E-09	5.49E-11	7.0798492	14.423236	0.33882723	ATP13A1
RSC1A1	1.26E-09	5.54E-11	-7.0781303	14.414173	-0.20871768	RSC1A1
IRF6	1.26E-09	5.57E-11	-7.077009	14.408261	-0.67566989	IRF6
DAK	1.27E-09	5.60E-11	-7.0761826	14.403904	-0.18090653	DAK
GABRE	1.28E-09	5.65E-11	-7.0743104	14.394035	-0.48074975	GABRE
DHX32	1.28E-09	5.65E-11	-7.0742807	14.393879	-0.30510413	DHX32
MBIP	1.29E-09	5.69E-11	-7.0731585	14.387964	-0.21839903	MBIP
HAPLN1	1.31E-09	5.79E-11	-7.0699446	14.371026	-0.50563716	HAPLN1
SPG11	1.32E-09	5.84E-11	-7.0683264	14.3625	-0.40084858	SPG11
PTGER2	1.33E-09	5.89E-11	7.0668215	14.354571	0.2251347	PTGER2
TPM4	1.34E-09	5.92E-11	7.0657201	14.348768	0.4309193	TPM4
TRIM33	1.34E-09	5.95E-11	-7.0647718	14.343773	-0.26752748	TRIM33
HAMP	1.35E-09	5.98E-11	7.063773	14.338512	1.01831174	HAMP
PPP1R1A	1.35E-09	5.99E-11	7.0634698	14.336915	0.56571839	PPP1R1A
EPB49	1.35E-09	6.00E-11	-7.0633669	14.336373	-0.34049701	EPB49
SEMA4D	1.35E-09	6.02E-11	7.0626891	14.332802	0.27633299	SEMA4D
LYZ	1.38E-09	6.12E-11	7.0594434	14.31571	0.73049299	LYZ
SLC5A6	1.38E-09	6.15E-11	7.0586562	14.311565	0.38452153	SLC5A6
SMARCA4	1.40E-09	6.22E-11	7.0564685	14.300047	0.3170111	SMARCA4
LOC201175	1.42E-09	6.33E-11	7.0532376	14.283039	0.19978831	LOC201175
SENP5	1.43E-09	6.37E-11	-7.0521657	14.277398	-0.33062477	SENP5
KIF5B	1.47E-09	6.54E-11	-7.0471887	14.251208	-0.50025375	KIF5B
F2RL3	1.47E-09	6.58E-11	7.0462064	14.24604	0.25747941	F2RL3
PSTPIP1	1.52E-09	6.78E-11	7.0405101	14.216078	0.22201348	PSTPIP1
RGL1	1.53E-09	6.83E-11	-7.0391938	14.209157	-0.35273669	RGL1
CCL13	1.53E-09	6.84E-11	7.0388788	14.2075	0.44376432	CCL13
LOC100008589	1.54E-09	6.89E-11	-7.037494	14.200219	-1.32796528	LOC100008589
TSPYL1	1.54E-09	6.89E-11	-7.0374139	14.199798	-0.30749614	TSPYL1
KLHL36	1.58E-09	7.09E-11	7.0322039	14.172411	0.33754246	KLHL36
NLGN1	1.58E-09	7.10E-11	-7.0318422	14.17051	-0.47655432	NLGN1
EDNRB	1.60E-09	7.17E-11	7.0301984	14.161871	0.3223688	EDNRB
GNB1	1.60E-09	7.18E-11	7.0298352	14.159963	0.25733139	GNB1
SETD8	1.62E-09	7.25E-11	7.0279476	14.150044	0.24980725	SETD8
SBK1	1.62E-09	7.29E-11	-7.0269271	14.144683	-0.44987111	SBK1
EIF2C2	1.66E-09	7.47E-11	7.0223916	14.120858	0.5216155	EIF2C2
PKD1	1.66E-09	7.47E-11	-7.022352	14.12065	-0.45963559	PKD1
ALG13	1.66E-09	7.48E-11	7.0221882	14.11979	0.26010993	ALG13
GPX1	1.66E-09	7.49E-11	7.0218622	14.118078	0.35655352	GPX1
TSKU	1.70E-09	7.65E-11	7.0179998	14.097796	0.45595329	TSKU
NAPB	1.71E-09	7.73E-11	-7.0160338	14.087474	-0.36032002	NAPB
LOC441461	1.71E-09	7.73E-11	-7.0159513	14.087041	-0.25248357	LOC441461
ARHGEF17	1.71E-09	7.74E-11	7.0158569	14.086545	0.37953423	ARHGEF17
SERTAD4	1.73E-09	7.81E-11	-7.01411	14.077375	-0.47759792	SERTAD4
NOTCH3	1.73E-09	7.83E-11	7.0137027	14.075237	0.40673758	NOTCH3
RNF146	1.73E-09	7.83E-11	-7.0135581	14.074478	-0.35600432	RNF146
C2ORF33	1.74E-09	7.88E-11	-7.0124582	14.068705	-0.311727	C2ORF33
ING4	1.76E-09	7.95E-11	-7.0109179	14.060622	-0.26978484	ING4
FERMT2	1.77E-09	8.01E-11	7.0094815	14.053084	0.37569476	FERMT2
C21ORF69	1.77E-09	8.02E-11	-7.0091499	14.051344	-0.22074397	C21ORF69
MPZL1	1.79E-09	8.10E-11	7.0073892	14.042106	0.30159149	MPZL1
SLC26A4	1.82E-09	8.25E-11	-7.0040035	14.024345	-0.39175526	SLC26A4
CRYZL1	1.85E-09	8.40E-11	-7.0005532	14.006249	-0.23705363	CRYZL1
ZNF23	1.87E-09	8.48E-11	-6.9988654	13.997399	-0.23418367	ZNF23
STK19	1.87E-09	8.49E-11	6.9985202	13.995589	0.35702554	STK19
GFPT1	1.87E-09	8.51E-11	-6.9981967	13.993893	-0.36934808	GFPT1
ZNF76	1.91E-09	8.69E-11	-6.9942302	13.973099	-0.34400235	ZNF76
FHL3	1.93E-09	8.80E-11	6.9917688	13.960198	0.36165582	FHL3
ZNF503	1.94E-09	8.83E-11	6.9911034	13.956711	0.39090948	ZNF503
MAN2B1	1.94E-09	8.85E-11	6.9907383	13.954798	0.28786794	MAN2B1
LAMA2	1.95E-09	8.87E-11	-6.9902566	13.952274	-0.36587292	LAMA2
KIAA0460	1.99E-09	9.08E-11	-6.985928	13.929595	-0.30424823	KIAA0460
TMEM79	2.04E-09	9.32E-11	-6.981172	13.904685	-0.26474316	TMEM79
ERMAP	2.04E-09	9.33E-11	-6.9809769	13.903663	-0.18839378	ERMAP
TSC22D3	2.05E-09	9.35E-11	6.9804192	13.900743	0.53266217	TSC22D3
C14ORF139	2.09E-09	9.55E-11	6.9766238	13.880871	0.28188282	C14ORF139
GCOM1	2.11E-09	9.64E-11	-6.9748694	13.871687	-0.58771401	GCOM1
KLHL24	2.11E-09	9.65E-11	-6.9745131	13.869822	-0.712235	KLHL24
KIDINS220	2.15E-09	9.87E-11	-6.9704259	13.848431	-0.3973596	KIDINS220
HS.400256	2.17E-09	9.94E-11	-6.9689896	13.840916	-0.42583083		UniGene:Hs.400256
LPAR4	2.17E-09	9.96E-11	-6.968625	13.839008	-0.22539033	LPAR4
SDF4	2.18E-09	1.00E-10	6.9676768	13.834047	0.28931169	SDF4
SSR1	2.18E-09	1.00E-10	6.9675884	13.833585	0.34681048	SSR1
C15ORF24	2.19E-09	1.01E-10	6.9664045	13.827391	0.26028549	C15ORF24
C20ORF127	2.21E-09	1.02E-10	6.9647995	13.818996	0.53993722	C20ORF127
PDCD6IP	2.21E-09	1.02E-10	-6.9645242	13.817556	-0.19637856	PDCD6IP
CAP2	2.22E-09	1.02E-10	-6.9639264	13.814429	-0.469865	CAP2
C2ORF28	2.26E-09	1.04E-10	-6.9604673	13.79634	-0.25426821	C2ORF28
GPR3	2.26E-09	1.04E-10	6.9600688	13.794256	0.33431801	GPR3
FAM133A	2.27E-09	1.05E-10	-6.9591999	13.789712	-0.33393692	FAM133A
GABARAPL2	2.27E-09	1.05E-10	-6.9589146	13.788221	-0.35188414	GABARAPL2
C16ORF30	2.29E-09	1.06E-10	6.9575639	13.781159	0.42095581	C16ORF30
TTC37	2.30E-09	1.06E-10	-6.9565077	13.775638	-0.44018989	TTC37
TTC8	2.31E-09	1.07E-10	-6.955637	13.771086	-0.21419922	TTC8
PITPNC1	2.32E-09	1.07E-10	6.9549556	13.767525	0.33026574	PITPNC1
FBXO21	2.36E-09	1.09E-10	-6.9510821	13.747281	-0.31896906	FBXO21
RCCD1	2.39E-09	1.11E-10	-6.9489117	13.735941	-0.16588838	RCCD1
LEF1	2.39E-09	1.11E-10	-6.9486304	13.734471	-0.28602354	LEF1
PDE1C	2.43E-09	1.13E-10	-6.9457611	13.719481	-0.44534742	PDE1C
HEXA	2.44E-09	1.13E-10	-6.9450185	13.715602	-0.26263768	HEXA
ATXN3	2.44E-09	1.13E-10	-6.944325	13.71198	-0.20097995	ATXN3
NIN	2.47E-09	1.15E-10	-6.9422612	13.701202	-0.22516453	NIN
RAB8B	2.47E-09	1.15E-10	6.9421771	13.700763	0.47815889	RAB8B
PLSCR1	2.49E-09	1.16E-10	6.940566	13.69235	0.33212039	PLSCR1
BACH2	2.52E-09	1.17E-10	-6.9380082	13.678996	-0.13034455	BACH2
FBXO18	2.54E-09	1.18E-10	6.9364256	13.670734	0.29248507	FBXO18
GLCE	2.56E-09	1.19E-10	-6.9348418	13.662468	-0.2832707	GLCE
RPN2	2.59E-09	1.21E-10	6.9328919	13.652291	0.51035615	RPN2
EPHB4	2.67E-09	1.24E-10	6.9269049	13.621054	0.37693094	EPHB4
ZNF230	2.68E-09	1.25E-10	-6.9262961	13.617879	-0.20088574	ZNF230
JAM3	2.71E-09	1.27E-10	-6.9236743	13.604204	-0.33711121	JAM3
MRPS14	2.73E-09	1.27E-10	-6.9223856	13.597484	-0.21226112	MRPS14
RTKN	2.75E-09	1.28E-10	6.9212258	13.591437	0.17366079	RTKN
RPL29	2.75E-09	1.29E-10	6.9206274	13.588316	0.56358864	RPL29
PTPN1	2.79E-09	1.31E-10	6.9179968	13.574602	0.64043883	PTPN1
TRIM45	2.80E-09	1.31E-10	-6.917383	13.571402	-0.38346385	TRIM45
SLC25A25	2.82E-09	1.32E-10	6.9160947	13.564687	0.22872744	SLC25A25
MMP23A	2.82E-09	1.32E-10	-6.9158178	13.563244	-0.5431497	MMP23A
LIME1	2.85E-09	1.33E-10	6.9138215	13.55284	0.32700651	LIME1
SDF2L1	2.89E-09	1.35E-10	6.9111716	13.539032	0.60028419	SDF2L1
SPRY1	2.90E-09	1.36E-10	6.9102264	13.534107	0.4161365	SPRY1
HS.151274	2.92E-09	1.37E-10	-6.9089076	13.527236	-0.41965795		UniGene:Hs.151274
TOB1	2.94E-09	1.38E-10	-6.9071903	13.518291	-0.47923192	TOB1
HS.20255	2.98E-09	1.40E-10	-6.9045553	13.504567	-0.2604777		UniGene:Hs.20255
SLC2A3	3.00E-09	1.41E-10	6.9032257	13.497643	0.87277144	SLC2A3
KIAA2010	3.04E-09	1.43E-10	6.9009776	13.485938	0.2423824	KIAA2010
TRPC1	3.06E-09	1.44E-10	-6.8993713	13.477575	-0.33707954	TRPC1
PDE4DIP	3.08E-09	1.45E-10	-6.8982352	13.471661	-0.24955638	PDE4DIP
PCMTD1	3.09E-09	1.46E-10	-6.8971394	13.465957	-0.35673498	PCMTD1
PER3	3.09E-09	1.46E-10	-6.8970728	13.46561	-0.57598937	PER3
ATP7B	3.11E-09	1.47E-10	-6.8961152	13.460626	-0.20766515	ATP7B
C1ORF212	3.12E-09	1.47E-10	6.8953615	13.456704	0.41081145	C1ORF212
GSTA4	3.20E-09	1.51E-10	-6.8901599	13.429638	-0.29868666	GSTA4
TBC1D4	3.21E-09	1.52E-10	-6.8899215	13.428398	-0.34974747	TBC1D4
ACLY	3.21E-09	1.52E-10	6.8892432	13.42487	0.32146812	ACLY
HESX1	3.21E-09	1.52E-10	-6.8891746	13.424513	-0.19560619	HESX1
GALM	3.23E-09	1.53E-10	-6.8884329	13.420655	-0.29309395	GALM
IRX3	3.27E-09	1.55E-10	6.8855183	13.405496	0.60837483	IRX3
C1ORF183	3.28E-09	1.55E-10	6.8851755	13.403713	0.17712267	C1ORF183
RECK	3.28E-09	1.56E-10	-6.8849996	13.402798	-0.26028788	RECK
RELB	3.28E-09	1.56E-10	6.8849122	13.402344	0.28012784	RELB
ADAM11	3.29E-09	1.56E-10	6.8842063	13.398673	0.38198464	ADAM11
APBA3	3.29E-09	1.56E-10	6.883976	13.397475	0.26211945	APBA3
MYO19	3.30E-09	1.57E-10	6.8831585	13.393224	0.12925953	MYO19
RASSF7	3.30E-09	1.57E-10	6.883081	13.392822	0.31697058	RASSF7
HS.130036	3.32E-09	1.58E-10	-6.8818999	13.386681	-0.40673339		UniGene:Hs.130036
POLR3GL	3.33E-09	1.59E-10	-6.8813952	13.384057	-0.30861963	POLR3GL
OLFM1	3.35E-09	1.60E-10	6.8800248	13.376933	0.2552894	OLFM1
KRIT1	3.38E-09	1.61E-10	-6.8785586	13.369311	-0.23544294	KRIT1
NOD2	3.38E-09	1.61E-10	6.878009	13.366454	0.22091349	NOD2
PUS7	3.39E-09	1.62E-10	6.8778789	13.365778	0.37698334	PUS7
LEPROTL1	3.43E-09	1.64E-10	-6.8755279	13.35356	-0.33256696	LEPROTL1
ADC	3.43E-09	1.64E-10	-6.8753676	13.352727	-0.27629697	ADC
JOSD1	3.43E-09	1.64E-10	6.8750677	13.351168	0.37374059	JOSD1
C10ORF33	3.52E-09	1.69E-10	-6.8698659	13.324142	-0.46462078	C10ORF33
RWDD2A	3.63E-09	1.73E-10	-6.8644414	13.295971	-0.27863456	RWDD2A
UBL7	3.68E-09	1.76E-10	-6.8615283	13.280846	-0.20821809	UBL7
ACADSB	3.79E-09	1.82E-10	-6.8557149	13.250674	-0.39841415	ACADSB
HERC6	3.81E-09	1.83E-10	-6.854521	13.244479	-0.54620841	HERC6
FAM58A	3.84E-09	1.84E-10	6.8533014	13.238151	0.30549994	FAM58A
HS.571180	3.84E-09	1.84E-10	-6.853293	13.238108	-0.20314647		UniGene:Hs.571180
SND1	3.84E-09	1.84E-10	6.8531514	13.237373	0.35067731	SND1
HS.354359	3.88E-09	1.86E-10	-6.8508772	13.225576	-0.39258155		UniGene:Hs.354359
LOC728037	3.99E-09	1.92E-10	-6.8453379	13.196849	-0.52529231	LOC728037
LOC652097	4.07E-09	1.96E-10	-6.8417632	13.178317	-1.05950211	LOC652097
ATP1B1	4.10E-09	1.97E-10	6.8401455	13.169932	0.33335575	ATP1B1
LOH3CR2A	4.22E-09	2.03E-10	6.8347021	13.141725	0.50372202	LOH3CR2A
LOC644739	4.33E-09	2.08E-10	6.8298602	13.116644	0.20972934	LOC644739
GRAMD1A	4.43E-09	2.14E-10	6.8250767	13.091875	0.43848213	GRAMD1A
KCTD18	4.44E-09	2.14E-10	-6.8249172	13.091049	-0.26880134	KCTD18
MYO5A	4.45E-09	2.15E-10	6.8241065	13.086852	0.35069992	MYO5A
LOC653186	4.48E-09	2.16E-10	6.8228325	13.080258	0.25354558	LOC653186
DPY19L4	4.48E-09	2.16E-10	-6.8227834	13.080003	-0.31165798	DPY19L4
LMO7	4.55E-09	2.20E-10	-6.8198895	13.065026	-0.39739382	LMO7
ABCF2	4.57E-09	2.21E-10	6.8185619	13.058155	0.24176732	ABCF2	NA
TCF25	4.70E-09	2.27E-10	6.8135435	13.032193	0.27621538	TCF25
C3ORF52	4.71E-09	2.28E-10	6.812821	13.028456	0.68635719	C3ORF52
DOCK11	4.76E-09	2.30E-10	6.8108127	13.018069	0.28928398	DOCK11
HS.577942	4.82E-09	2.34E-10	-6.8083079	13.005117	-0.25127565		UniGene:Hs.577942
POLR2G	4.87E-09	2.36E-10	-6.8063809	12.995154	-0.29797784	POLR2G
FDFT1	4.89E-09	2.37E-10	-6.8053274	12.989708	-0.25871575	FDFT1
BEX1	4.89E-09	2.38E-10	-6.805062	12.988336	-0.76279373	BEX1
WEE1	4.89E-09	2.38E-10	-6.8050163	12.988099	-0.44809516	WEE1
AGAP3	4.90E-09	2.38E-10	6.804774	12.986847	0.22101179	AGAP3
UGCG	4.95E-09	2.40E-10	6.8027702	12.97649	0.39378855	UGCG
P2RY2	4.95E-09	2.41E-10	6.8026101	12.975663	0.24286347	P2RY2
MRPL35	4.95E-09	2.41E-10	-6.8023833	12.974491	-0.32000406	MRPL35
C4ORF38	4.95E-09	2.41E-10	-6.8022689	12.973899	-0.20946219	C4ORF38
DNAJB12	5.00E-09	2.43E-10	6.8004086	12.964285	0.14428046	DNAJB12
C4ORF29	5.03E-09	2.45E-10	-6.7989054	12.956519	-0.48062469	C4ORF29
PXDNL	5.03E-09	2.46E-10	-6.7988067	12.956008	-0.59387672	PXDNL
PTN	5.08E-09	2.48E-10	-6.7970454	12.946909	-0.28797216	PTN
HACL1	5.09E-09	2.49E-10	-6.796469	12.943931	-0.26986115	HACL1
MPP6	5.11E-09	2.50E-10	6.7955918	12.9394	0.20988804	MPP6
ACTN2	5.12E-09	2.50E-10	-6.7950224	12.936459	-0.34269194	ACTN2
ZNF654	5.15E-09	2.52E-10	-6.7939324	12.930829	-0.1729104	ZNF654
GPATCH1	5.15E-09	2.52E-10	-6.7938789	12.930552	-0.2162591	GPATCH1
ZNF366	5.24E-09	2.56E-10	6.790537	12.913294	0.31646311	ZNF366
FAM38A	5.25E-09	2.57E-10	6.7898468	12.90973	0.4390903	FAM38A
BIVM	5.35E-09	2.62E-10	-6.7864661	12.892278	-0.31843657	BIVM
MURC	5.39E-09	2.64E-10	-6.784744	12.883389	-0.52374895	MURC
EXOC2	5.43E-09	2.66E-10	-6.783354	12.876215	-0.23079776	EXOC2
ANK2	5.48E-09	2.69E-10	-6.7814714	12.8665	-0.35966093	ANK2
GRK5	5.57E-09	2.74E-10	6.7783399	12.850344	0.44199406	GRK5
DET1	5.58E-09	2.74E-10	-6.7779234	12.848195	-0.22722885	DET1
NUP37	5.59E-09	2.75E-10	-6.7774025	12.845508	-0.28147138	NUP37
CBX3	5.59E-09	2.75E-10	-6.7773849	12.845418	-0.22943249	CBX3
IKIP	5.61E-09	2.76E-10	6.7766324	12.841536	0.232642	IKIP
DOCK8	5.65E-09	2.78E-10	6.7751443	12.833861	0.2096239	DOCK8
SEMA6B	5.69E-09	2.80E-10	6.7736009	12.825901	0.15153663	SEMA6B
AP2S1	5.69E-09	2.81E-10	6.7734882	12.82532	0.25770354	AP2S1
LARP5	5.71E-09	2.81E-10	-6.7729217	12.822399	-0.37929952	LARP5
EFHD2	5.74E-09	2.83E-10	6.7717709	12.816465	0.36041338	EFHD2
ZNF626	5.76E-09	2.84E-10	-6.7710219	12.812603	-0.17976989	ZNF626
RASD2	5.76E-09	2.85E-10	6.7707653	12.81128	0.35991212	RASD2
LYRM2	5.78E-09	2.86E-10	-6.7701275	12.807992	-0.43119123	LYRM2
DDX39	5.82E-09	2.88E-10	6.7687961	12.801128	0.41915953	DDX39
HS.363526	5.86E-09	2.90E-10	-6.7671645	12.792718	-0.29297721		UniGene:Hs.363526
RFX5	5.87E-09	2.91E-10	-6.7667575	12.790621	-0.25024572	RFX5
CHI3L2	5.93E-09	2.94E-10	6.7648823	12.780956	0.22414573	CHI3L2
SLC35A1	5.99E-09	2.97E-10	-6.7628477	12.770472	-0.26553711	SLC35A1
HS.559665	6.09E-09	3.02E-10	-6.7596248	12.753868	-0.24581594		UniGene:Hs.559665
ARHGEF9	6.13E-09	3.04E-10	-6.7581459	12.74625	-0.33067906	ARHGEF9
OSGEPL1	6.14E-09	3.05E-10	-6.757772	12.744325	-0.28590895	OSGEPL1
SEC61B	6.20E-09	3.08E-10	6.7556844	12.733573	0.34656037	SEC61B
RABGAP1L	6.23E-09	3.10E-10	-6.7548897	12.729481	-0.68226153	RABGAP1L
ANKRD6	6.23E-09	3.10E-10	-6.7548554	12.729304	-0.29551116	ANKRD6
DOCK1	6.25E-09	3.11E-10	-6.7539963	12.724881	-0.26443626	DOCK1
MRTO4	6.25E-09	3.11E-10	6.7539625	12.724707	0.41522218	MRTO4
VPS16	6.25E-09	3.11E-10	6.753887	12.724318	0.20581223	VPS16
AFF3	6.25E-09	3.11E-10	-6.7537951	12.723845	-0.2591645	AFF3
EIF4EBP3	6.27E-09	3.13E-10	-6.7530004	12.719753	-0.38495955	EIF4EBP3
QPCT	6.40E-09	3.19E-10	-6.7489642	12.698975	-0.36079186	QPCT
AFMID	6.43E-09	3.21E-10	-6.7480087	12.694058	-0.32011827	AFMID
POLR1C	6.43E-09	3.21E-10	6.7478357	12.693167	0.29962445	POLR1C
NCAM2	6.47E-09	3.23E-10	6.7467128	12.687388	0.26831556	NCAM2
ABCG2	6.49E-09	3.24E-10	-6.7459334	12.683378	-0.19663441	ABCG2	NA
GEMIN8	6.57E-09	3.29E-10	-6.7435345	12.671035	-0.19436049	GEMIN8
C1ORF188	6.65E-09	3.33E-10	-6.7412396	12.659229	-0.65236973	C1ORF188
RARA	6.74E-09	3.37E-10	6.7384913	12.645093	0.2561417	RARA
RAB6IP1	6.76E-09	3.39E-10	-6.737863	12.641862	-0.26481928	RAB6IP1
GLT8D2	6.78E-09	3.40E-10	-6.7371376	12.638132	-0.3712968	GLT8D2
USP54	6.79E-09	3.41E-10	6.7366199	12.635469	0.22876082	USP54
FANCL	6.80E-09	3.41E-10	-6.7363516	12.63409	-0.17828921	FANCL
PFAS	6.83E-09	3.43E-10	6.7355545	12.629991	0.2943727	PFAS
CAT	6.83E-09	3.43E-10	-6.7353058	12.628713	-0.40994769	CAT
NDUFA8	6.86E-09	3.45E-10	-6.7343199	12.623644	-0.26993128	NDUFA8
C19ORF12	6.88E-09	3.46E-10	6.7338071	12.621007	0.2631258	C19ORF12
TXNDC5	6.97E-09	3.51E-10	6.7312343	12.607782	0.33627212	TXNDC5
AMY2A	7.05E-09	3.55E-10	-6.7288173	12.59536	-0.33136739	AMY2A
UBAP1	7.13E-09	3.59E-10	6.7265751	12.583839	0.28536838	UBAP1
TAP2	7.14E-09	3.60E-10	6.7261697	12.581756	0.28049011	TAP2
HCCS	7.20E-09	3.63E-10	-6.7245976	12.573679	-0.27266269	HCCS
IL11RA	7.21E-09	3.64E-10	-6.7241109	12.571179	-0.3911312	IL11RA
VDAC3	7.21E-09	3.64E-10	-6.7239471	12.570337	-0.31834078	VDAC3
STARD7	7.21E-09	3.64E-10	6.7239051	12.570122	0.35140467	STARD7
AMHR2	7.24E-09	3.66E-10	-6.7230072	12.565509	-0.48517141	AMHR2
UNG	7.25E-09	3.67E-10	6.7227131	12.563999	0.38044574	UNG
C10ORF32	7.41E-09	3.75E-10	-6.7184319	12.542012	-0.3705254	C10ORF32
UBTD1	7.42E-09	3.75E-10	6.718241	12.541032	0.30364288	UBTD1
ESM1	7.43E-09	3.76E-10	-6.7178978	12.539269	-0.48137743	ESM1
PRR6	7.52E-09	3.81E-10	6.7153568	12.526224	0.53571785	PRR6
SH3TC1	7.60E-09	3.85E-10	6.7132574	12.515448	0.30778576	SH3TC1
LOC648147	7.70E-09	3.90E-10	-6.7107101	12.502374	-0.25184247	LOC648147
SNTA1	7.77E-09	3.94E-10	-6.7088757	12.492961	-0.39991209	SNTA1
NUDT6	7.79E-09	3.96E-10	-6.7082086	12.489539	-0.3639397	NUDT6
SPAG16	7.85E-09	3.99E-10	-6.7067897	12.482259	-0.26376237	SPAG16
ZNF337	7.87E-09	4.00E-10	-6.7061484	12.47897	-0.30518249	ZNF337
ORAI3	7.96E-09	4.05E-10	-6.7037687	12.466763	-0.20948125	ORAI3
TMLHE	8.08E-09	4.11E-10	-6.7009815	12.45247	-0.34750317	TMLHE
MGC27348	8.08E-09	4.11E-10	-6.700772	12.451396	-0.26389341	MGC27348
PELI1	8.13E-09	4.14E-10	6.6995197	12.444974	0.38242918	PELI1
CXCL16	8.22E-09	4.19E-10	6.6972586	12.433382	0.35686645	CXCL16
RAPH1	8.27E-09	4.21E-10	6.6961802	12.427854	0.25128948	RAPH1
IRF7	8.32E-09	4.24E-10	6.6948399	12.420985	0.33217351	IRF7
TMEM165	8.48E-09	4.33E-10	6.6910244	12.401433	0.4241801	TMEM165
AZGP1	8.62E-09	4.40E-10	6.6879042	12.385447	0.66035019	AZGP1
PHYH	8.71E-09	4.45E-10	-6.6856962	12.374138	-0.42414129	PHYH
SPCS2	8.80E-09	4.50E-10	6.6838116	12.364487	0.32310168	SPCS2
KPNA2	8.83E-09	4.51E-10	6.6830212	12.36044	0.33111105	KPNA2
FOLR2	8.94E-09	4.58E-10	6.6804436	12.347242	0.41478324	FOLR2
PLEKHB2	8.99E-09	4.60E-10	6.6793548	12.341669	0.31704998	PLEKHB2
CAND2	9.04E-09	4.63E-10	-6.6782087	12.335802	-0.48335254	CAND2
AOX1	9.05E-09	4.64E-10	6.6777318	12.333361	0.31353801	AOX1
ZNF594	9.05E-09	4.64E-10	-6.6776879	12.333137	-0.32956876	ZNF594
MLH3	9.06E-09	4.65E-10	-6.6773846	12.331584	-0.15282635	MLH3
BMP6	9.06E-09	4.65E-10	-6.6773109	12.331207	-0.39061726	BMP6
SFRS2IP	9.07E-09	4.66E-10	-6.6770814	12.330033	-0.24154571	SFRS2IP
SREBF1	9.19E-09	4.72E-10	6.6745257	12.316954	0.28405255	SREBF1
FABP5	9.19E-09	4.72E-10	6.6743871	12.316245	0.46190333	FABP5
HS.444913	9.34E-09	4.80E-10	-6.6710767	12.299308	-0.22709842		UniGene:Hs.444913
ENO2	9.37E-09	4.82E-10	-6.6704518	12.296111	-0.58037151	ENO2
CHCHD6	9.44E-09	4.86E-10	-6.6689719	12.288541	-0.33757712	CHCHD6
RRP9	9.44E-09	4.86E-10	6.6688351	12.287842	0.29557563	RRP9
HS.584149	9.46E-09	4.88E-10	6.6682644	12.284923	0.24905928		UniGene:Hs.584149
HS.565887	9.49E-09	4.89E-10	6.6675885	12.281466	0.27058729		UniGene:Hs.565887
HS.564393	9.50E-09	4.90E-10	6.6672957	12.279969	0.21311218		UniGene:Hs.564393
HS.572538	9.56E-09	4.93E-10	-6.6659794	12.273237	-0.26249304		UniGene:Hs.572538
VPS13D	9.59E-09	4.95E-10	6.6653739	12.270141	0.26537903	VPS13D
PRDX1	9.60E-09	4.96E-10	6.665064	12.268557	0.26719448	PRDX1
DIDO1	9.66E-09	4.99E-10	-6.6637588	12.261884	-0.13892287	DIDO1
SULF1	9.67E-09	5.00E-10	-6.6635467	12.260799	-0.74265213	SULF1
CCRN4L	9.74E-09	5.04E-10	6.6620585	12.253191	0.28023875	CCRN4L
AUP1	9.74E-09	5.04E-10	6.6618771	12.252264	0.25559593	AUP1
SPC24	9.74E-09	5.04E-10	6.6618181	12.251962	0.27272101	SPC24
B3GNT2	9.84E-09	5.10E-10	-6.659638	12.240819	-0.33341163	B3GNT2
SDCCAG3	9.85E-09	5.11E-10	6.6594235	12.239723	0.26913716	SDCCAG3
FCGRT	9.92E-09	5.14E-10	6.6580512	12.232709	0.35037799	FCGRT
PPP1R3A	9.93E-09	5.15E-10	-6.657748	12.23116	-0.51717454	PPP1R3A
UBE2Q2	9.93E-09	5.15E-10	-6.65763	12.230557	-0.36278471	UBE2Q2
DNAJB6	9.94E-09	5.16E-10	-6.6572873	12.228806	-0.25956989	DNAJB6
MMP25	9.95E-09	5.17E-10	6.6570795	12.227744	0.15252375	MMP25
HOMER1	9.99E-09	5.19E-10	-6.6561841	12.223169	-0.42318056	HOMER1
CCRK	1.00E-08	5.20E-10	6.6559286	12.221863	0.15013853	CCRK
MGST2	1.00E-08	5.23E-10	-6.6548839	12.216526	-0.35470393	MGST2
ACYP1	1.01E-08	5.26E-10	-6.6536095	12.210015	-0.27741785	ACYP1
APITD1	1.01E-08	5.27E-10	-6.6534453	12.209177	-0.20759337	APITD1
MRPS36	1.02E-08	5.33E-10	-6.6513316	12.19838	-0.33332041	MRPS36
PMPCB	1.04E-08	5.41E-10	-6.6485326	12.184086	-0.3042613	PMPCB
SLAMF8	1.06E-08	5.51E-10	6.6449199	12.165641	0.34272215	SLAMF8
IL6R	1.06E-08	5.53E-10	6.6442095	12.162014	0.14795111	IL6R
SRI	1.06E-08	5.56E-10	-6.6432039	12.156881	-0.20541424	SRI
FLJ46082	1.08E-08	5.64E-10	6.6405703	12.143441	0.19192892	FLJ46082
HS.13291	1.10E-08	5.75E-10	-6.6367084	12.123736	-0.20499346		UniGene:Hs.13291
APLP2	1.10E-08	5.76E-10	-6.6363128	12.121718	-0.3454594	APLP2
CXORF57	1.11E-08	5.80E-10	-6.6349846	12.114943	-0.38970595	CXORF57
CYP39A1	1.11E-08	5.80E-10	-6.634974	12.114888	-0.20018737	CYP39A1
RPP40	1.11E-08	5.81E-10	6.6346454	12.113212	0.37972721	RPP40
CD44	1.11E-08	5.84E-10	6.6338245	12.109025	0.67361473	CD44
ATXN10	1.11E-08	5.84E-10	-6.6337478	12.108635	-0.16040094	ATXN10
MGC87042	1.12E-08	5.89E-10	6.6321167	12.100316	0.3416953	MGC87042
DUSP16	1.16E-08	6.08E-10	-6.6260963	12.069622	-0.23196096	DUSP16
GIT2	1.18E-08	6.18E-10	6.6230177	12.053932	0.15297012	GIT2
CYR61	1.18E-08	6.18E-10	6.6229301	12.053486	0.92735369	CYR61
KCTD5	1.18E-08	6.18E-10	6.6227954	12.052799	0.19017014	KCTD5
LOC344595	1.18E-08	6.19E-10	-6.6225802	12.051703	-0.23087121	LOC344595
BASP1	1.20E-08	6.30E-10	6.6192979	12.034979	0.47176732	BASP1
SLC25A19	1.21E-08	6.35E-10	6.617784	12.027267	0.35707699	SLC25A19
NPC1	1.21E-08	6.35E-10	6.617567	12.026162	0.36786281	NPC1
LOC201229	1.22E-08	6.42E-10	-6.6156883	12.016594	-0.20403809	LOC201229
PKP2	1.22E-08	6.42E-10	-6.6154757	12.015511	-0.49056767	PKP2
FAR2	1.22E-08	6.43E-10	6.615248	12.014351	0.29600154	FAR2
YWHAH	1.23E-08	6.50E-10	6.6132901	12.004381	0.41745947	YWHAH
GEM	1.24E-08	6.57E-10	-6.6112003	11.993741	-0.58275753	GEM
[truncated: 35,847 more rows]
