# Supplementary material for: Identification of circRNA-miRNA-mRNA regulatory network and its role in cardiac hypertrophy
Source: PLoS One. 2023 Mar 23;18(3):e0279638. doi: 10.1371/journal.pone.0279638 (PMC10035836; doi:10.1371/journal.pone.0279638)
Supplement: S1 File — (ZIP) [file pone.0279638.s001.zip › S1/diff_circRNA.xls]

differentially expressed cricRNA
circRNA	logFC	AveExpr	t	P.Value	adj.P.Val	B
hsa_circ_0011334	-2.046688312	4.994969008	-5.660526716	7.78E-06	0.009013224	3.719811354
hsa_circ_0059963	-2.294371212	4.129292355	-5.383671107	1.56E-05	0.01057239	3.089896417
hsa_circ_0010800	-2.002274892	5.060072314	-5.316223479	1.85E-05	0.011694075	2.935379102
hsa_circ_0012539	-2.017831169	4.009628099	-4.542130189	0.000131926	0.021435834	1.142609315
hsa_circ_0000511	-2.204652597	6.306730372	-4.317055444	0.000234097	0.025710559	0.618865511
hsa_circ_0089892	-2.094529221	8.821441116	-4.301707733	0.000243425	0.025867359	0.583188385
hsa_circ_0079270	-2.028782827	5.926738981	-4.170024709	0.000340261	0.029894433	0.277446334
hsa_circ_0089894	-2.435161255	8.540831612	-4.138419932	0.000368701	0.030879567	0.204187662
hsa_circ_0044237	-2.6031728	4.557171143	-4.109658577	0.000396626	0.031574431	0.137569546
hsa_circ_0089893	-2.429970419	9.107493114	-3.96703713	0.00056924	0.037088039	-0.191940724
hsa_circ_0035110	-2.441624098	6.897951102	-3.957053363	0.000583791	0.037719994	-0.214947218
hsa_circ_0017857	-2.197766234	4.372902893	-3.930514075	0.000624282	0.038333777	-0.276060992
hsa_circ_0089891	-2.136470781	8.335831611	-3.924342345	0.000634088	0.038497293	-0.290263811
hsa_circ_0142139	-2.779724026	8.566844008	-3.868215224	0.000730547	0.041209219	-0.419258247
