# Supplementary material for: Identification of circRNA-miRNA-mRNA regulatory network and its role in cardiac hypertrophy
Source: PLoS One. 2023 Mar 23;18(3):e0279638. doi: 10.1371/journal.pone.0279638 (PMC10035836; doi:10.1371/journal.pone.0279638)
Supplement: S1 File — (ZIP) [file pone.0279638.s001.zip › S1/predicted_miRanda_RNAhybrid.xlsx]

## Sheet: Sheet1
Predicting miRNAs that can bind to circRNAs
hsa-let-7b-5p vs hsa_circ_0079270
miRanda	RNAhybrid
Score: 162	p-value: 0.012315
Energy: -21.68 kCal/Mol	mfe: -31.4 kCal/Mol
Position: 553,574	Position: 540,575
miRNA 3' UUGGUGUGUUGGAUGAUGGAGU 5'	miRNA 3' UUGGUGUG-------UUGGA-----UGAUGGAGU 5'
|| ::||: ||||||||	:||| :| :|||| |||||||||
circRNA 5' CGGGACCTGACTGACTACCTCA 3'	circRNA 5' GGACCTGGCTGGCCGGGACCTGACTGACTACCTCAT 3'
hsa-let-7c-5p vs hsa_circ_0079270
miRanda	RNAhybrid
Score: 155	p-value: 0.034298
Energy: -21.540001 kCal/Mol	mfe: -28.5 kCal/Mol
Position: 553,574	Position: 549,575
miRNA 3' UUGGUAUGUUGGAUGAUGGAGU 5'	miRNA 3' UUGGUAUGUUGGA-----UGAUGGAGU 5'
::||: ||||||||	::||: :|||| |||||||||
circRNA 5' CGGGACCTGACTGACTACCTCA 3'	circRNA 5' TGGCCGG--GACCTGACTGACTACCTCAT 3'
hsa-let-7d-5p vs hsa_circ_0079270
miRanda	RNAhybrid
Score: 155	p-value: 0.043783
Energy: -17.950001 kCal/Mol	mfe: -27.8 kCal/Mol
Position: 553,574	Position: 545,574
miRNA 3' UUGAUACGUUGGAUGAUGGAGA 5'	miRNA 3' UUGAUA--CGUUGGA-----UGAUGGAGA 5'
::||: ||||||||	::||: | :|||| ||||||||
circRNA 5' CGGGACCTGACTGACTACCTCA 3'	circRNA 5' TGGCTGGCCGGGACCTGACTGACTACCTCA 3'
hsa-miR-197-5p vs hsa_circ_0044237
miRanda	RNAhybrid
Score: 140	p-value: 0.004945
Energy: -27.639999 kCal/Mol	mfe: -34.2 kCal/Mol
Position: 800,825	Position: 799,825
miRNA 3' GGAGGG---UGACGGGAGAGAUGGGC 5'	miRNA 3' GGAGGG---UGACGGGAGAGAUGGGC 5'
|||| | |:: ||||||:||	|||||| | |:: ||||||:||
circRNA 5' CCTCCCTGAAGAGTTGTCTCTATCCT 3'	circRNA 5' ACCTCCCTGAAGAGTTGTCTCTATCCT 3'
hsa-miR-198 vs hsa_circ_0079270
miRanda	RNAhybrid
Score: 154	p-value: 0.014086
Energy: -23.76 kCal/Mol	mfe: -31 kCal/Mol
Position: 523,544	Position: 513,545
miRNA 3' CUUGGAUAGAGGGGAGACCUGG 5'	miRNA 3' CUUGGAUAGAGGGG--------------AGACCUGG 5'
| ||| : | |||||||	:|| |||||| ||||||||
circRNA 5' CATGCCATCCTGCGTCTGGACC 3'	circRNA 5' TGCC---CTCCCCCATGCCATCCTGCGTCTGGACCT 3'
hsa-miR-129-5p vs hsa_circ_0079270
miRanda	RNAhybrid
Score: 141	p-value: 0.019285
Energy: -29.049999 kCal/Mol	mfe: -30 kCal/Mol
Position: 341,360	Position: 341,361
miRNA 3' CGUUCGGGUCUGGCGUUUUUC 5'	miRNA 3' CGUUCGGGUCUGGCGUUUUUC 5'
||| ||| |||||:|:||	|||| ||| |||||:|:|||
circRNA 5' CCAAGGCCA-ACCGCGAGAAG 3'	circRNA 5' CCAAGGCCA-ACCGCGAGAAGA 3'
hsa-miR-147a vs hsa_circ_0017857
miRanda	RNAhybrid
Score: 156	p-value: 0.032174
Energy: -19.780001 kCal/Mol	mfe: -24 kCal/Mol
Position: 116,134	Position: 117,134
miRNA 3' CGUCUUCGUAAAGGUGUGUG 5'	miRNA 3' CGUCUUCGUAAAGGUGUGUG 5'
||:||| | |||||||	||:||| |||||||
circRNA 5' CGAGGAGC-TGCCCACACAG 3'	circRNA 5' GAGGAGCTGC-CCACACAG 3'
hsa-miR-7-5p vs hsa_circ_0035110
miRanda	RNAhybrid
Score: 150	p-value: 0.037781
Energy: -23.450001 kCal/Mol	mfe: -26.2 kCal/Mol
Position: 287,307	Position: 287,307
miRNA 3' UGUUGUUUUAGUGAUCAGAAGGU 5'	miRNA 3' UGUUGUUUUAGUGAUCAGAAGGU 5'
|:|||:: |||:|||||:|	||:|||:: |||:|||||:|
circRNA 5' TCAGCAAGG--ACTGGTCTTTCT 3'	circRNA 5' TCAGCAAGG--ACTGGTCTTTCT 3'
miRanda	RNAhybrid
Score: 150	p-value: 0.037781
Energy: -23.450001 kCal/Mol	mfe: -26.2 kCal/Mol
Position: 287,307	Position: 287,307
miRNA 3' UGUUGUUUUAGUGAUCAGAAGGU 5'	miRNA 3' UGUUGUUUUAGUGAUCAGAAGGU 5'
|:|||:: |||:|||||:|	||:|||:: |||:|||||:|
circRNA 5' TCAGCAAGG--ACTGGTCTTTCT 3'	circRNA 5' TCAGCAAGG--ACTGGTCTTTCT 3'
hsa-miR-34a-5p vs hsa_circ_0079270
miRanda	RNAhybrid
Score: 147	p-value: 0.046936
Energy: -21.24 kCal/Mol	mfe: -27.6 kCal/Mol
Position: 942,964	Position: 940,964
miRNA 3' UGUUGGUCGAUUCU-GUGACGGU 5'	miRNA 3' UGUUGGUCGA-UUCU-GUGACGGU 5'
:||| |||||||	: | ||| :||| |||||||
circRNA 5' GATGCAGAAGGAGATCACTGCCC 3'	circRNA 5' AGGATGCAGAAGGAGATCACTGCCC 3'
hsa-miR-204-3p vs hsa_circ_0000511
miRanda	RNAhybrid
Score: 140	p-value: 0.045533
Energy: -11.35 kCal/Mol	mfe: -23 kCal/Mol
Position: 1,8	Position: 130,8
miRNA 3' UGCAGGGAAACGGAAGGGUCG 5'	miRNA 3' UGCAGGGAAACGG--------AAGGGUCG 5'
|||||||	||:| ||: |||||||
circRNA 5' -------------TTCCCAGA 3'	circRNA 5' AGTTCAATGGCTGAGGTGAGTTCCCAGA 3'
miRanda
Score: 144
Energy: -16.27 kCal/Mol
Position: 137,8
miRNA 3' UGCAGGGAAACGGAAGGGUCG 5'
|| |||||||
circRNA 5' TGGCTGAGGTGAGTTCCCAGA 3'
hsa-miR-215-3p vs hsa_circ_0059963
miRanda	RNAhybrid
Score: 141	p-value: 0.043228
Energy: -20.98 kCal/Mol	mfe: -27 kCal/Mol
Position: 49,68	Position: 52,69
miRNA 3' AUAACCGGAUUUCUUUACUGUCU 5'	miRNA 3' AUAACCGGAUUUCUUUACUGUCU 5'
| ||:| :||||||:|||	||:| :||||||:||||
circRNA 5' GATCGGTC---GGAAATGGCAGA 3'	circRNA 5' CGGTC---GGAAATGGCAGAG 3'
miRanda
Score: 142
Energy: -16.26 kCal/Mol
Position: 421,442
miRNA 3' AUAACCGGAUUUCUUUACUGUCU 5'
||| || |: | |||:|||
circRNA 5' CAGTGGACT-AGCACATGGCAGT 3'
hsa-let-7g-3p vs hsa_circ_0089894
miRanda	RNAhybrid
Score: 144	p-value: 0.044631
Energy: -10.31 kCal/Mol	mfe: -25.6 kCal/Mol
Position: 47,67	Position: 36,67
miRNA 3' CGUUCCGUCACCGGACAUGUC 5'	miRNA 3' CGUUCCGUCAC-CGG------------ACAUGUC 5'
|| |||||||	:|||| ||| ||| ||||||
circRNA 5' CCGCCAATATGCACTGTACAT 3'	circRNA 5' TGAGGC-GTGCGCCGCCAATATGCACTGTACAT 3'
hsa-miR-23b-5p vs hsa_circ_0059963
miRanda	RNAhybrid
Score: 152	p-value: 0.020003
Energy: -22.639999 kCal/Mol	mfe: -29 kCal/Mol
Position: 435,455	Position: 436,456
miRNA 3' UUUAGUCGUACGGUCCUUGGGU 5'	miRNA 3' UUUAGUCGUA--CGGUCCUUGGGU 5'
|||: ||: |||||||	:||| ||: ||||||||
circRNA 5' ATGGCAGT-CGCTTGGAACCCA 3'	circRNA 5' TGGCAGTCGCTTGGAACCCAC 3'
miRanda
Score: 142
Energy: -15.81 kCal/Mol
Position: 494,517
miRNA 3' UUUAGUCGUACGGU--CCUUGGGU 5'
||| |||||||
circRNA 5' CTTCTCCCCCACCAACGGAACCCC 3'
hsa-miR-30b-3p vs hsa_circ_0089892
miRanda	RNAhybrid
Score: 145	p-value: 0.034185
Energy: -17.719999 kCal/Mol	mfe: -23.3 kCal/Mol
Position: 88,111	Position: 72,111
miRNA 3' CUUCAUUUGUAGGU---GGAGGGUC 5'	miRNA 3' CUUCA---UUUGU-----------AGG---UGGAGGGUC 5'
|| ||| ||||| |||:|||	|||| |:||: ||| :|||:|||
circRNA 5' AGAG-AAAAATCCACTGCCTTCCAA 3'	circRNA 5' AGAAGACAGAGACGCAAGAGAAAAATCCACTGCCTTCCAA 3'
hsa-miR-30b-3p vs hsa_circ_0089891
miRanda	RNAhybrid
Score: 145	p-value: 0.049487
Energy: -17.719999 kCal/Mol	mfe: -23.3 kCal/Mol
Position: 150,173	Position: 134,173
miRNA 3' CUUCAUUUGUAGGU---GGAGGGUC 5'	miRNA 3' CUUCA---UUUGU-----------AGG---UGGAGGGUC 5'
|| ||| ||||| |||:|||	|||| |:||: ||| :|||:|||
circRNA 5' AGAG-AAAAATCCACTGCCTTCCAA 3'	circRNA 5' AGAAGACAGAGACGCAAGAGAAAAATCCACTGCCTTCCAA 3'
miRanda	RNAhybrid
Score: 145	p-value: 0.049487
Energy: -17.719999 kCal/Mol	mfe: -23.3 kCal/Mol
Position: 150,173	Position: 134,173
miRNA 3' CUUCAUUUGUAGGU---GGAGGGUC 5'	miRNA 3' CUUCA---UUUGU-----------AGG---UGGAGGGUC 5'
|| ||| ||||| |||:|||	|||| |:||: ||| :|||:|||
circRNA 5' AGAG-AAAAATCCACTGCCTTCCAA 3'	circRNA 5' AGAAGACAGAGACGCAAGAGAAAAATCCACTGCCTTCCAA 3'
hsa-miR-124-5p vs hsa_circ_0059963
miRanda	RNAhybrid
Score: 158	p-value: 0.042866
Energy: -23.360001 kCal/Mol	mfe: -26.9 kCal/Mol
Position: 110,135	Position: 111,135
miRNA 3' UAGUUCC--AG--GCGACACUUGUGC 5'	miRNA 3' UAGUUCCA----GGCGACACUUGUGC 5'
||:|| || ||: ||||||||	||:|| :||: ||||||||
circRNA 5' TGCAGGGAATCATCGTCGTGAACACA 3'	circRNA 5' GCAGGGAATCATCGTCGTGAACACA 3'
hsa-miR-135a-3p vs hsa_circ_0079270
miRanda	RNAhybrid
Score: 141	p-value: 0.025372
Energy: -24.870001 kCal/Mol	mfe: -29.4 kCal/Mol
Position: 412,434	Position: 396,435
miRNA 3' GCGGUGCCG--AGGUUAGGGAUAU 5'	miRNA 3' GCGGUG---------------CCGAGGU--UAGGGAUAU 5'
||| ||| | | ||||||:|	||||: |||| : ||||||:||
circRNA 5' ATCCA-GGCTGTGCTATCCCTGTA 3'	circRNA 5' AGCCATGTACGTTGCTATCCAGGCTGTGCTATCCCTGTAC 3'
hsa-miR-143-5p vs hsa_circ_0089891
miRanda	RNAhybrid
Score: 142	p-value: 0.011636
Energy: -23.42 kCal/Mol	mfe: -26.8 kCal/Mol
Position: 6,26	Position: 6,26
miRNA 3' UGGUCUCUACGUCGUGACGUGG 5'	miRNA 3' UGGUCUCUACGUCGUGACGUGG 5'
|:| |:|| : ||||||:|	:|:| |:|| ||||||:|
circRNA 5' CTCGGTGGTG-GCCACTGCGCA 3'	circRNA 5' CTCGGTGGTGGC-CACTGCGCA 3'
miRanda	RNAhybrid
Score: 142	p-value: 0.011636
Energy: -23.42 kCal/Mol	mfe: -26.8 kCal/Mol
Position: 6,26	Position: 6,26
miRNA 3' UGGUCUCUACGUCGUGACGUGG 5'	miRNA 3' UGGUCUCUACGUCGUGACGUGG 5'
|:| |:|| : ||||||:|	:|:| |:|| ||||||:|
circRNA 5' CTCGGTGGTG-GCCACTGCGCA 3'	circRNA 5' CTCGGTGGTGGC-CACTGCGCA 3'
hsa-miR-152-5p vs hsa_circ_0044237
miRanda	RNAhybrid
Score: 154	p-value: 0.002046
Energy: -23.57 kCal/Mol	mfe: -36.7 kCal/Mol
Position: 97,118	Position: 342,364
miRNA 3' UCAGCCUCACAUAGUGUCUUGGA 5'	miRNA 3' UCAGCCUCACAUAGUGUCUUGGA 5'
:| :| | ||| |||||||	|| | ||||||:||||:|||||
circRNA 5' ATCTGTGGAGCATC-CAGAACCT 3'	circRNA 5' AAG-CAGAGTGTGTCACGGAACCG 3'
miRanda
Score: 172
Energy: -31.82 kCal/Mol
Position: 342,364
miRNA 3' UCAGCCUCACAUAGUGUCUUGGA 5'
| ||||||:||||:|||||
circRNA 5' AAGCAGAGTGTGTCACGGAACCG 3'
hsa-miR-191-5p vs hsa_circ_0044237
miRanda	RNAhybrid
Score: 144	p-value: 0.034064
Energy: -22.32 kCal/Mol	mfe: -28.7 kCal/Mol
Position: 751,775	Position: 740,775
miRNA 3' GUCGACGAAAACCC--UAAGGCAAC 5'	miRNA 3' GUCG----------ACGAAAACCCUA--AGGCAAC 5'
| ||||| |||| | ||||||	|||| ||||| ||||| ||||||
circRNA 5' TTGATGCTTATGGGAAAATCCGTTC 3'	circRNA 5' CCAGCTCATTGTTGATGCTTATGGGAAAATCCGTTC 3'
hsa-miR-22-3p vs hsa_circ_0059963
miRanda	RNAhybrid
Score: 143	p-value: 0.037101
Energy: -20.52 kCal/Mol	mfe: -27.3 kCal/Mol
Position: 473,494	Position: 467,494
miRNA 3' UGUCAAGAAGUUGACCGUCGAA 5'	miRNA 3' UGUCAA--GA----AGUUGACCGUCGAA 5'
|| : | ::|||||:|||	|||| | | ::|||||:|||
circRNA 5' ACCGTGTGTGGGCTGGCGGCTC 3'	circRNA 5' CCAGTGACCGTGTGTGGGCTGGCGGCTC 3'
hsa-miR-23a-5p vs hsa_circ_0059963
miRanda	RNAhybrid
Score: 155	p-value: 0.006194
Energy: -19.459999 kCal/Mol	mfe: -32.2 kCal/Mol
Position: 433,455	Position: 497,518
miRNA 3' UUUAGGGU-AGGGGUCCUUGGGG 5'	miRNA 3' UUUAGGGUAGG-GGU--CCUUGGGG 5'
|| || || |: |||||||	|||| || ||| ||||||||
circRNA 5' ACATGGCAGTCGCTTGGAACCCA 3'	circRNA 5' CTCCC--CCACCAACGGAACCCCT 3'
miRanda	RNAhybrid
Score: 154	p-value: 0.010355
Energy: -27.75 kCal/Mol	mfe: -30.8 kCal/Mol
Position: 495,517	Position: 529,546
miRNA 3' UUUAGGGUAGGGGU-CCUUGGGG 5'	miRNA 3' UUUAGGGUAGGGGUCCUUGGGG 5'
|||| || | |||||||	|| |||||| ||:|:||
circRNA 5' TTCTCCCCCACCAACGGAACCCC 3'	circRNA 5' ACCTTCCCCA-GAGCTCCG 3'
hsa-miR-25-5p vs hsa_circ_0053132
miRanda	RNAhybrid
Score: 147	p-value: 0.017453
Energy: -20.23 kCal/Mol	mfe: -25.1 kCal/Mol
Position: 115,135	Position: 18,35
miRNA 3' GUUAACGGGUUCAGAGGCGGA 5'	miRNA 3' GUUAACGGGUUC-AGAGGCGGA 5'
| || | ||||||||	||:|: |||:||||
circRNA 5' AAAGTGGCGCTTTCTCCGCCC 3'	circRNA 5' AGCTCGCCATCTTCGCCA 3'
	RNAhybrid
	p-value: 0.017453
	mfe: -25.1 kCal/Mol
	Position: 122,135
	miRNA 3' GUUAACGGGUUCAGAGGCGGA 5'
	||:: ||||||||
	circRNA 5' CGCTT---TCTCCGCCC 3'
hsa-miR-92a-1-5p vs hsa_circ_0059963
miRanda	RNAhybrid
Score: 147	p-value: 0.036116
Energy: -17.299999 kCal/Mol	mfe: -27.5 kCal/Mol
Position: 322,346	Position: 582,610
miRNA 3' UCGUAACGUU--GGCUAGGGUUGGA 5'	miRNA 3' UCGUAACGUU-----GGCUAGGGUUGGA 5'
||||::| | || :||||||	||| |||||: ||| ||||:|:|
circRNA 5' CTGATTGTGATTCAGAATCCAACCG 3'	circRNA 5' GAGC-TTGCAGGAAGCCCGCACCCAGCTTC 3'
hsa-miR-92a-2-5p vs hsa_circ_0000511
miRanda	RNAhybrid
Score: 142	p-value: 0.002389
Energy: -25.110001 kCal/Mol	mfe: -30.1 kCal/Mol
Position: 42,62	Position: 43,63
miRNA 3' CAUUACGUUGUUUAGGGGUGGG 5'	miRNA 3' CAUUACGUUGUUUAGGGGUGGG 5'
:|||| ::::| ||||:||	:|||| :::| ||||:|||
circRNA 5' GAGATGCCGTGGA-CCCCGCCC 3'	circRNA 5' AGATGCCGTGGA-CCCCGCCCT 3'
hsa-miR-92a-2-5p vs hsa_circ_0079270
miRanda	RNAhybrid
Score: 140	p-value: 0.035518
Energy: -19.51 kCal/Mol	mfe: -28.4 kCal/Mol
Position: 568,589	Position: 184,206
miRNA 3' CAUUACGUUGUUUAGGGGUGGG 5'	miRNA 3' CAUUACGUUGUUU----AGGGGUGGG 5'
|:||||:||||	|||| |:| |||:|||||
circRNA 5' TACCTCATGAAGATCCTCACCG 3'	circRNA 5' AGCAAGAGAGGCATCCTCACCCT 3'
hsa-miR-92a-2-5p vs hsa_circ_0059963
miRanda	RNAhybrid
Score: 154	p-value: 0.046068
Energy: -20.790001 kCal/Mol	mfe: -26.7 kCal/Mol
Position: 157,175	Position: 479,507
miRNA 3' CAUUACGUUGUUUAGGGGUGGG 5'	miRNA 3' CAUUA---CGUUGUUUA---GGGGUGGG 5'
||| :|||| |||||||	||:: ||::| |||||||
circRNA 5' ACCATG-GACAA--CCCCACCA 3'	circRNA 5' TGTGGGCTGGCGGCTCTTCTCCCCCACCA 3'
miRanda
Score: 140
Energy: -21.48 kCal/Mol
Position: 486,507
miRNA 3' CAUUACGUUGUUUAGGGGUGGG 5'
|||||||
circRNA 5' TGGCGGCTCTTCTCCCCCACCA 3'
hsa-miR-136-5p vs hsa_circ_0035110
miRanda	RNAhybrid
Score: 142	p-value: 0.035043
Energy: -12.9 kCal/Mol	mfe: -26.4 kCal/Mol
Position: 1,14	Position: 424,14
miRNA 3' AGGUAGUAGUUUUGUUUACCUCA 5'	miRNA 3' AGGUAGUAGUUU---UGUUUACCUCA 5'
|| |:||:|||||	|||||| :|: |:||:|||||
circRNA 5' ---------AATATAAGTGGAGG 3'	circRNA 5' GCATCATGGAGAATATAAGTGGAGG 3'
miRanda	RNAhybrid
Score: 142	p-value: 0.035043
Energy: -12.9 kCal/Mol	mfe: -26.4 kCal/Mol
Position: 1,14	Position: 424,14
miRNA 3' AGGUAGUAGUUUUGUUUACCUCA 5'	miRNA 3' AGGUAGUAGUUU---UGUUUACCUCA 5'
|| |:||:|||||	|||||| :|: |:||:|||||
circRNA 5' ---------AATATAAGTGGAGG 3'	circRNA 5' GCATCATGGAGAATATAAGTGGAGG 3'
miRanda
Score: 144
Energy: -17.799999 kCal/Mol
Position: 152,176
miRNA 3' AGGUAGUAGUU--UUGUUUACCUCA 5'
|:||||| | |: :||||||
circRNA 5' CACGTCATCCAGCAGAGAATGGAAA 3'
miRanda
Score: 144
Energy: -17.799999 kCal/Mol
Position: 152,176
miRNA 3' AGGUAGUAGUU--UUGUUUACCUCA 5'
|:||||| | |: :||||||
circRNA 5' CACGTCATCCAGCAGAGAATGGAAA 3'
miRanda
Score: 148
Energy: -11.31 kCal/Mol
Position: 231,251
miRNA 3' AGGUAGUAGUUUUGUUUACCUCA 5'
|:| ::|| :|||||||
circRNA 5' TGACTTACTGAA--GAATGGAGA 3'
miRanda
Score: 148
Energy: -11.31 kCal/Mol
Position: 231,251
miRNA 3' AGGUAGUAGUUUUGUUUACCUCA 5'
|:| ::|| :|||||||
circRNA 5' TGACTTACTGAA--GAATGGAGA 3'
miRanda
Score: 147
Energy: -11.77 kCal/Mol
Position: 250,271
miRNA 3' AGGUAGUAGUUUUGUUUACCUCA 5'
||::||| ||:|||||
circRNA 5' GAGAGAATTGAAA-AAGTGGAGC 3'
miRanda
Score: 147
Energy: -11.77 kCal/Mol
Position: 250,271
miRNA 3' AGGUAGUAGUUUUGUUUACCUCA 5'
||::||| ||:|||||
circRNA 5' GAGAGAATTGAAA-AAGTGGAGC 3'
miRanda
Score: 152
Energy: -22.950001 kCal/Mol
Position: 423,14
miRNA 3' AGGUAGUA---GUUUUGUUUACCUCA 5'
|||||| || |:||:|||||
circRNA 5' AGCATCATGGAGAATATAAGTGGAGG 3'
miRanda
Score: 152
Energy: -22.950001 kCal/Mol
Position: 423,14
miRNA 3' AGGUAGUA---GUUUUGUUUACCUCA 5'
|||||| || |:||:|||||
circRNA 5' AGCATCATGGAGAATATAAGTGGAGG 3'
hsa-miR-149-5p vs hsa_circ_0059963
miRanda	RNAhybrid
Score: 158	p-value: 0.008444
Energy: -20.76 kCal/Mol	mfe: -31.5 kCal/Mol
Position: 78,103	Position: 74,104
miRNA 3' CCCUCACUU--CUG-UGCCUCGGUCU 5'	miRNA 3' CCCUC----ACUU--CUG-UGCCUCGGUCU 5'
| |||| ||| :| |||||||	|||| |||| ||| :| ||||||||
circRNA 5' GACACTGAAGCGACTGCAGAGCCAGA 3'	circRNA 5' AGGAGACACTGAAGCGACTGCAGAGCCAGAA 3'
hsa-miR-149-3p vs hsa_circ_0079270
miRanda	RNAhybrid
Score: 140	p-value: 0.013056
Energy: -19.950001 kCal/Mol	mfe: -31.1 kCal/Mol
Position: 502,522	Position: 68,102
miRNA 3' CGUGUCGGGGGCAGGGAGGGA 5'	miRNA 3' CGUGUC----------GGGGGCA----GGGAGGGA 5'
|||||||	|:|:| |||||| :|:||||
circRNA 5' TACGAGGGGTATGCCCTCCCC 3'	circRNA 5' TCGCGGGCGACGATGCCCCCCGGGCCGTCTTCCCC 3'
miRanda	RNAhybrid
Score: 142	p-value: 0.015591
Energy: -27.93 kCal/Mol	mfe: -30.6 kCal/Mol
Position: 692,713	Position: 488,522
miRNA 3' CGUGUCGGGGG-CAGGGAGGGA 5'	miRNA 3' CGUGU--CGGGG----GCA--------GGGAGGGA 5'
:| ||::|| | :||||||	||| |||| || |||||||
circRNA 5' CGGCTGCTTCCAGCTCCTCCCT 3'	circRNA 5' ACACTGTGCCCATCTACGAGGGGTATGCCCTCCCC 3'
	RNAhybrid
	p-value: 0.013056
	mfe: -31.1 kCal/Mol
	Position: 689,714
	miRNA 3' CGUGUCGG---GGG-CAGGGAGGGA 5'
	|||:||: :|| | :|||||||
	circRNA 5' CCACGGCTGCTTCCAGCTCCTCCCTG 3'
	RNAhybrid
	p-value: 0.03638
	mfe: -28.2 kCal/Mol
	Position: 783,807
	miRNA 3' CGUG------UCGGGGGCAGGGAGGGA 5'
	|||| ||||: |||:|||:
	circRNA 5' GGCACTCTTCCAGCCT---TCCTTCCTG 3'
hsa-miR-193a-5p vs hsa_circ_0079270
miRanda	RNAhybrid
Score: 152	p-value: 0.030879
Energy: -24.76 kCal/Mol	mfe: -28.8 kCal/Mol
Position: 864,885	Position: 859,885
miRNA 3' AGUAGAGCGGGCGUUUCUGGGU 5'	miRNA 3' AGUAGAGCG------GGCGUUUCUGGGU 5'
| :|||||||||||:	:| ||: |||||||||||:
circRNA 5' CGTGGACATCCGCAAAGACCTG 3'	circRNA 5' TGTGACGTGGACATCCGCAAAGACCTG 3'
hsa-miR-193a-5p vs hsa_circ_0044237
miRanda	RNAhybrid
Score: 144	p-value: 0.010579
Energy: -29.16 kCal/Mol	mfe: -31.9 kCal/Mol
Position: 214,235	Position: 214,235
miRNA 3' AGUAGAGCGGGCGUUUCUGGGU 5'	miRNA 3' AGUAGAGCGGGC-GUUUCUGGGU 5'
||||| || ||:||:|||	:||||| ||| ||:||:|||
circRNA 5' ATATCTCCCCACCAGAGGCCCT 3'	circRNA 5' ATATCTC-CCCACCAGAGGCCCT 3'
hsa-miR-206 vs hsa_circ_0089894
miRanda	RNAhybrid
Score: 154	p-value: 0.03882
Energy: -20.809999 kCal/Mol	mfe: -26.1 kCal/Mol
Position: 51,71	Position: 53,72
miRNA 3' GGUGUGUGAAGGAAUGUAAGGU 5'	miRNA 3' GGUGUGUGAAGGAAUGUAAGGU 5'
|:|::| |: ||||||||	:|::|||| |||||||||
circRNA 5' CAATATGC-ACTGTACATTCCA 3'	circRNA 5' ATATGCACTG---TACATTCCAC 3'
hsa-miR-206 vs hsa_circ_0089893
miRanda	RNAhybrid
Score: 154	p-value: 0.048101
Energy: -20.809999 kCal/Mol	mfe: -26.1 kCal/Mol
Position: 167,187	Position: 169,188
miRNA 3' GGUGUGUGAAGGAAUGUAAGGU 5'	miRNA 3' GGUGUGUGAAGGAAUGUAAGGU 5'
|:|::| |: ||||||||	:|::|||| |||||||||
circRNA 5' CAATATGC-ACTGTACATTCCA 3'	circRNA 5' ATATGCACTG---TACATTCCAC 3'
hsa-miR-320a vs hsa_circ_0059963
miRanda	RNAhybrid
Score: 140	p-value: 0.020003
Energy: -24.32 kCal/Mol	mfe: -29 kCal/Mol
Position: 593,611	Position: 549,575
miRNA 3' AGCGGGAGAGUUGGGUCGAAAA 5'	miRNA 3' AGCGGGAGAGUU-----GGGUCGAAAA 5'
|||| | |||||||||	||||||||| || :|:|||
circRNA 5' AAGCCCGC---ACCCAGCTTCC 3'	circRNA 5' GCGCCCTCTCCTCACTTCCAGGTTTTG 3'
hsa-miR-29c-5p vs hsa_circ_0059963
miRanda	RNAhybrid
Score: 147	p-value: 0.046068
Energy: -23.379999 kCal/Mol	mfe: -26.7 kCal/Mol
Position: 33,57	Position: 34,58
miRNA 3' CUUGUGGUCCUCU---UUAGCCAGU 5'	miRNA 3' CUUGUGGUCCUC---UUUAGCCAGU 5'
||:| :|| | :|||||||	||:| :|| ::|||||||:
circRNA 5' CTACGCGGGGCTACCGGATCGGTCG 3'	circRNA 5' TACGCGGGGCTACCGGATCGGTCGG 3'
hsa-miR-34c-5p vs hsa_circ_0079270
miRanda	RNAhybrid
Score: 147	p-value: 0.043679
Energy: -24.74 kCal/Mol	mfe: -27.9 kCal/Mol
Position: 758,779	Position: 696,736
miRNA 3' CGUUAGUCGAUUGAUGUGACGGA 5'	miRNA 3' CGUUAGUCGA--------------UUGAUG--UGACGGA 5'
||| ||| :::| |:|||||	|| ||||| |:|||| :||||||
circRNA 5' GCAATGAGC-GGTTCCGCTGCCC 3'	circRNA 5' TGCTTCCAGCTCCTCCCTGGAGAAGAGCTACGAGCTGCCTG 3'
miRanda
Score: 143
Energy: -17.860001 kCal/Mol
Position: 940,964
miRNA 3' CGUUA-GUCGAUUGAU-GUGACGGA 5'
:|| ||| :: | |||||||
circRNA 5' AGGATGCAGAAGGAGATCACTGCCC 3'
hsa-miR-299-3p vs hsa_circ_0017857
miRanda	RNAhybrid
Score: 146	p-value: 0.028092
Energy: -16.030001 kCal/Mol	mfe: -24.6 kCal/Mol
Position: 1,17	Position: 169,17
miRNA 3' UUCGCCAAAUGG--UAGGGUGUAU 5'	miRNA 3' UUCGCCAAAUGG--UAGGGUGUAU 5'
||||| ||||||:||	:|| ||||| ||||||:||
circRNA 5' -------TTACCTTATCCCATATC 3'	circRNA 5' TTGG-TTACCTTATCCCATATC 3'
miRanda
Score: 148
Energy: -21.030001 kCal/Mol
Position: 166,17
miRNA 3' UUCGCCAAAUGG--UAGGGUGUAU 5'
| ||||| ||||||:||
circRNA 5' ACCTTGGTTACCTTATCCCATATC 3'
hsa-miR-296-5p vs hsa_circ_0000511
miRanda	RNAhybrid
Score: 155	p-value: 0.000149
Energy: -23.82 kCal/Mol	mfe: -36.4 kCal/Mol
Position: 58,78	Position: 37,78
miRNA 3' UGUCCUAACUCCCCCCCGGGA 5'	miRNA 3' UGUCCUA------AC-------------UCCC-CCCCGGGA 5'
| |:|| |||||||	:||||| || :||| |||||||
circRNA 5' CGCCCTTCGGGGAGGGGCCCG 3'	circRNA 5' GGCAGGAGATGCCGTGGACCCCGCCCTTCGGGGAGGGGCCCG 3'
	RNAhybrid
	p-value: 0.04135
	mfe: -23.2 kCal/Mol
	Position: 137,20
	miRNA 3' UGUCCUAACUCC-C--------------CCCCGGGA 5'
	|| ||||| | |||||:|
	circRNA 5' TGGC-TGAGGTGAGTTCCCAGAGAACGGGGCTCC 3'
hsa-miR-296-3p vs hsa_circ_0044237
miRanda	RNAhybrid
Score: 140	p-value: 0.027365
Energy: -24.58 kCal/Mol	mfe: -29.2 kCal/Mol
Position: 934,955	Position: 219,237
miRNA 3' CCUCUCGGAGGUGGGUUGGGAG 5'	miRNA 3' CCUCUCGGAGGUGGG--UUGGGAG 5'
||||||||||	|| ||||| ::|||||
circRNA 5' CATCTGTGGGCACCCAACCCCC 3'	circRNA 5' TCC-CCACCAGAGGCCCTCG 3'
hsa-miR-330-5p vs hsa_circ_0000511
miRanda	RNAhybrid
Score: 140	p-value: 0.00635
Energy: -19.059999 kCal/Mol	mfe: -27.8 kCal/Mol
Position: 1,10	Position: 137,11
miRNA 3' CGGAUUCUGUGUCCGGGUCUCU 5'	miRNA 3' CGGAUUCUGUGUCC------GGGUCUCU 5'
|||||||	|:| ||| ||||||||
circRNA 5' ------------TTCCCAGAGA 3'	circRNA 5' TGGCTGAGGTGAGTTCCCAGAGAA 3'
miRanda
Score: 156
Energy: -25.49 kCal/Mol
Position: 138,10
miRNA 3' CGGAUUCUGUGUCCGGGUCUCU 5'
||:||::: : |||||||
circRNA 5' GGCTGAGGTGAGTTCCCAGAGA 3'
hsa-miR-330-5p vs hsa_circ_0079270
miRanda	RNAhybrid
Score: 162	p-value: 0.022514
Energy: -26.83 kCal/Mol	mfe: -29.7 kCal/Mol
Position: 164,186	Position: 107,132
miRNA 3' CGGAUUCUGUG-UCCGGGUCUCU 5'	miRNA 3' CGGAUUCUGUG---UCCG-GGUCUCU 5'
|::| || ||||||||||	| |::|:|:| |||| ||||:|
circRNA 5' ATGTGGGCGACGAGGCCCAGAGC 3'	circRNA 5' TCGTGGGGCGCCCCAGGCACCAGGGC 3'
	RNAhybrid
	p-value: 0.005873
	mfe: -33.5 kCal/Mol
	Position: 160,186
	miRNA 3' CGGAU---UCUG-UG-UCCGGGUCUCU 5'
	|||| :|:| || ||||||||||
	circRNA 5' TCCTATGTGGGCGACGAGGCCCAGAGC 3'
hsa-miR-328-5p vs hsa_circ_0079270
miRanda	RNAhybrid
Score: 145	p-value: 0.0023
Energy: -27.25 kCal/Mol	mfe: -36.3 kCal/Mol
Position: 67,89	Position: 84,106
miRNA 3' GGGACUCGGGGAGGACGGGGGGG 5'	miRNA 3' GGGACUCGGGGAGGACGGGGGGG 5'
||||||||	||| |:| || ||:| ||||:||
circRNA 5' TTCGCGGGCGACGATGCCCCCCG 3'	circRNA 5' CCCCCGGG-CCGTCTT-CCCCTCCA 3'
miRanda	RNAhybrid
Score: 143	p-value: 0.000467
Energy: -32.57 kCal/Mol	mfe: -40.8 kCal/Mol
Position: 309,335	Position: 297,336
miRNA 3' GGGACUCGGGGA--GG--ACGGGGGGG 5'	miRNA 3' GGGA--CUCG-GGGA----------GGA--CGGGGGGG 5'
| | ||: || || |||||||	||| |||| ||| || |||||||:
circRNA 5' CCCCGTGCTGCTGACCGAGGCCCCCCT 3'	circRNA 5' TCCCGAGGAGCACCCCGTGCTGCTGACCGAGGCCCCCCTG 3'
miRanda	RNAhybrid
Score: 140	p-value: 0.001133
Energy: -36.740002 kCal/Mol	mfe: -38.3 kCal/Mol
Position: 777,802	Position: 490,522
miRNA 3' GGGACUC---GGGGAGGACGGGGGGG 5'	miRNA 3' GGGACUCGGGGAGG----------ACGGGGGGG 5'
||||| |:|:||| |||::||	||| |||| ||: |||||:|||
circRNA 5' CCCTGAGGCACTCTTCCAGCCTTCCT 3'	circRNA 5' ACTGTGCCCATCTACGAGGGGTATGCCCTCCCC 3'
	RNAhybrid
	p-value: 0.005374
	mfe: -33.9 kCal/Mol
	Position: 688,712
	miRNA 3' GGGACUCGG-GGAGGACGGGGGGG 5'
	|| :||: |:||| ||:||:||
	circRNA 5' GCCACGGCTGCTTCCAGCTCCTCCC 3'
	RNAhybrid
	p-value: 0.000578
	mfe: -40.2 kCal/Mol
	Position: 776,803
	miRNA 3' GGGACUC---GGGGAGGACGGGGGGG 5'
	||||||| |:|:||| |||::||:
	circRNA 5' GCCCTGAGGCACTCTTCCAGCCTTCCTT 3'
hsa-miR-328-5p vs hsa_circ_0059963
miRanda	RNAhybrid
Score: 146	p-value: 0.000419
Energy: -25.889999 kCal/Mol	mfe: -39.7 kCal/Mol
Position: 376,398	Position: 366,398
miRNA 3' GGGACUCGGGGAGGACGGGGGGG 5'	miRNA 3' GGGACUCGGGGAGG---------ACGGGGGGG 5'
::| ||||||||	||||| |:| :||| ||||||||
circRNA 5' ATTCCTTAATTTAATGCCCCCCA 3'	circRNA 5' TCCCTGTGTCATTCCTTAATTTAATGCCCCCCA 3'
	RNAhybrid
	p-value: 0.004879
	mfe: -33 kCal/Mol
	Position: 478,504
	miRNA 3' GGGACUCGGG----GAGGACGGGGGGG 5'
	: ||:||: |||:| |:|||||
	circRNA 5' GTGTGGGCTGGCGGCTCTT-CTCCCCCA 3'
	RNAhybrid
	p-value: 0.000872
	mfe: -37.7 kCal/Mol
	Position: 534,559
	miRNA 3' GGGACUCGGGGAGGA-CGGGGGGG 5'
	||| ||||:|| ||||:|:|
	circRNA 5' CCCCAGAGCTCCGGAGCGCCCTCTCC 3'
	RNAhybrid
	p-value: 0.028052
	mfe: -28.2 kCal/Mol
	Position: 584,614
	miRNA 3' GGGAC-----UCGGGGA--GGACGGGGGGG 5'
	|:|| ||||| || ||::||::
	circRNA 5' GCTTGCAGGAAGCCCGCACCCAGCTTCCTTC 3'
hsa-miR-328-3p vs hsa_circ_0044237
miRanda	RNAhybrid
Score: 142	p-value: 0.031476
Energy: -27.82 kCal/Mol	mfe: -28.8 kCal/Mol
Position: 901,923	Position: 889,914
miRNA 3' UGCCUUCCCGUCUC-UCCCGGUC 5'	miRNA 3' UGCCUUCC--CGUCUCU-CCCGGUC 5'
|: |||| |:| ||||||	:|||: | |||: ||||::|
circRNA 5' TGAGGTGGGCTGGGCAGGGCCTT 3'	circRNA 5' TTGGAGACACGGTGAGGTGGGCTGGG 3'
hsa-miR-326 vs hsa_circ_0000511
miRanda	RNAhybrid
Score: 140	p-value: 0.016684
Energy: -13.41 kCal/Mol	mfe: -25.2 kCal/Mol
Position: 1,10	Position: 67,101
miRNA 3' GACCUCCUUCCCGGGUCUCC 5'	miRNA 3' GACCUCCUUC--CCG--------------GGUCUCC 5'
|||||||	|||||:: ||| ||:|||
circRNA 5' ----------TTCCCAGAGA 3'	circRNA 5' GGGAGGGGCCCGGCGGATGCCTCCTTTGCCGGAGC 3'
miRanda	RNAhybrid
Score: 156	p-value: 0.019208
Energy: -24.209999 kCal/Mol	mfe: -24.9 kCal/Mol
Position: 139,10	Position: 136,10
miRNA 3' GACCUCC-UUCCCGGGUCUCC 5'	miRNA 3' GACCUCCUUC-CC---GGGUCUCC 5'
|||| :|| |||||||	||| ||:| | |||||||
circRNA 5' GCTGAGGTGAGTTCCCAGAGA 3'	circRNA 5' ATGGCTGAGGTGAGTTCCCAGAGA 3'
hsa-miR-326 vs hsa_circ_0079270
miRanda	RNAhybrid
Score: 161	p-value: 0.01645
Energy: -26.66 kCal/Mol	mfe: -30.3 kCal/Mol
Position: 166,186	Position: 166,186
miRNA 3' GACCUCCUUC-CCGGGUCUCC 5'	miRNA 3' GACCUCCUUC-CCGGGUCUCC 5'
||: || | |||||||||	|||: || | |||||||||
circRNA 5' GTGGGCGACGAGGCCCAGAGC 3'	circRNA 5' GTGGGCGACGAGGCCCAGAGC 3'
hsa-miR-339-5p vs hsa_circ_0079270
miRanda	RNAhybrid
Score: 142	p-value: 0.026183
Energy: -26.809999 kCal/Mol	mfe: -29.4 kCal/Mol
Position: 462,482	Position: 458,482
miRNA 3' GCACUCGAGGACCUCCUGUCCCU 5'	miRNA 3' GCACU--C-GAGGACCUCCUGUCCCU 5'
||: |||| |: |||:|||	||||| | |||| || |||:|||
circRNA 5' GATGGACTCC--GGTGACGGGGT 3'	circRNA 5' TCGTGATGGACTCC-GGT-GACGGGGT 3'
hsa-miR-339-5p vs hsa_circ_0089894
miRanda	RNAhybrid
Score: 142	p-value: 0.020665
Energy: -25.379999 kCal/Mol	mfe: -27.9 kCal/Mol
Position: 215,238	Position: 223,239
miRNA 3' GCACUCGA-GGACCUCCUGUCCCU 5'	miRNA 3' GCACUCGAGGACCUCCUGUCCCU 5'
| || :|||| |:|||||	:|||| |:||||||
circRNA 5' GTCTATCTATCTGGCTGGCAGGGA 3'	circRNA 5' ATCTGGCTGGCAGGGAA 3'
hsa-miR-339-5p vs hsa_circ_0089893
miRanda	RNAhybrid
Score: 142	p-value: 0.025993
Energy: -25.379999 kCal/Mol	mfe: -27.9 kCal/Mol
Position: 331,354	Position: 339,355
miRNA 3' GCACUCGA-GGACCUCCUGUCCCU 5'	miRNA 3' GCACUCGAGGACCUCCUGUCCCU 5'
| || :|||| |:|||||	:|||| |:||||||
circRNA 5' GTCTATCTATCTGGCTGGCAGGGA 3'	circRNA 5' ATCTGGCTGGCAGGGAA 3'
hsa-miR-345-3p vs hsa_circ_0000511
miRanda	RNAhybrid
Score: 146	p-value: 0.001629
Energy: -27.200001 kCal/Mol	mfe: -31 kCal/Mol
Position: 48,70	Position: 47,70
miRNA 3' GAGGUCUGGGG-AGCAAGUCCCG 5'	miRNA 3' GAGG--UCUGGGGAGC-AAGUCCCG 5'
::|||||| | |||:|||	|| :|||||| |||:|||
circRNA 5' CCGTGGACCCCGCCCTTCGGGGA 3'	circRNA 5' GCCGTGGACCCCGCCCTTCGGGGA 3'
hsa-miR-346 vs hsa_circ_0044237
miRanda	RNAhybrid
Score: 144	p-value: 0.006791
Energy: -23.639999 kCal/Mol	mfe: -33.3 kCal/Mol
Position: 488,510	Position: 373,404
miRNA 3' UCUCCGUCCGUACGCCCGUCUGU 5'	miRNA 3' UCUCCGUCCG----UACGCC----CGUCUGU 5'
|| || | || |||||:|	||||| ||| |||| ||||:|
circRNA 5' ATTGGACGGAAGGCTGGCAGGCA 3'	circRNA 5' CAGAGGGTGGCTTTGATGCCATCATGCAGGCT 3'
	RNAhybrid
	p-value: 0.029639
	mfe: -29.1 kCal/Mol
	Position: 490,511
	miRNA 3' UCU-CCGUCCGUACGCCCGUCUGU 5'
	:|| || |||| |||||:||
	circRNA 5' TGGACGGAAGGCT----GGCAGGCAT 3'
hsa-miR-423-3p vs hsa_circ_0079270
miRanda	RNAhybrid
Score: 158	p-value: 0.018381
Energy: -20.790001 kCal/Mol	mfe: -30.4 kCal/Mol
Position: 573,593	Position: 585,623
miRNA 3' UGACUCCCCGGAGUCUGGCUCGA 5'	miRNA 3' UGACUC-C-CCGGAGUC-------------UGGCUCGA 5'
||| | |||| |||||||	|| ||| | |||: ||| :||||||
circRNA 5' CATGAAGATCCTC--ACCGAGCG 3'	circRNA 5' CACCGAGCGCGGCTACAGCTTCACCACCACGGCCGAGCG 3'
hsa-miR-425-3p vs hsa_circ_0035110
miRanda	RNAhybrid
Score: 150	p-value: 0.007539
Energy: -23.700001 kCal/Mol	mfe: -30.3 kCal/Mol
Position: 19,39	Position: 12,39
miRNA 3' CCCGCCUGUGCUGUAAGGGCUA 5'	miRNA 3' CCCGCC-UGUG-----CUGUAAGGGCUA 5'
|| |:|: |:||||||:||	|||| :|:| |:||||||:||
circRNA 5' GCGCTGGCG-GGCATTCCTGAA 3'	circRNA 5' AGGCGTCGCGCTGGCGGGCATTCCTGAA 3'
miRanda	RNAhybrid
Score: 150	p-value: 0.007539
Energy: -23.700001 kCal/Mol	mfe: -30.3 kCal/Mol
Position: 19,39	Position: 12,39
miRNA 3' CCCGCCUGUGCUGUAAGGGCUA 5'	miRNA 3' CCCGCC-UGUG-----CUGUAAGGGCUA 5'
|| |:|: |:||||||:||	|||| :|:| |:||||||:||
circRNA 5' GCGCTGGCG-GGCATTCCTGAA 3'	circRNA 5' AGGCGTCGCGCTGGCGGGCATTCCTGAA 3'
hsa-miR-329-5p vs hsa_circ_0017857
miRanda	RNAhybrid
Score: 145	p-value: 0.034923
Energy: -18.559999 kCal/Mol	mfe: -24.2 kCal/Mol
Position: 143,164	Position: 146,171
miRNA 3' CUUUGUCUUUGGGUCUUUUGGAG 5'	miRNA 3' CUUUGUCUUUGGGUCU-----UUUGGAG 5'
|||||||:|| || ||||	|||||||:|| :|||||:
circRNA 5' CCTTCAGAAACTCA-AACACCTG 3'	circRNA 5' TCAGAAACTCAAACACCTGAACCTTG 3'
hsa-miR-412-3p vs hsa_circ_0089894
miRanda	RNAhybrid
Score: 142	p-value: 0.030016
Energy: -12.84 kCal/Mol	mfe: -26.9 kCal/Mol
Position: 242,265	Position: 225,265
miRNA 3' UGCCGAUCACCUG-GUCCACUUCA 5'	miRNA 3' UGCCGAUCA--CC-------------UGGU---CCACUUCA 5'
|| |: : |||||||	:||||:| || :| |||||||
circRNA 5' AAAGAACTTGCATGTTGGTGAAGG 3'	circRNA 5' CTGGCTGGCAGGGAAGGAAAGAACTTGCATGTTGGTGAAGG 3'
hsa-miR-412-3p vs hsa_circ_0089893
miRanda	RNAhybrid
Score: 142	p-value: 0.037405
Energy: -12.84 kCal/Mol	mfe: -26.9 kCal/Mol
Position: 358,381	Position: 341,381
miRNA 3' UGCCGAUCACCUG-GUCCACUUCA 5'	miRNA 3' UGCCGAUCA--CC-------------UGGU---CCACUUCA 5'
|| |: : |||||||	:||||:| || :| |||||||
circRNA 5' AAAGAACTTGCATGTTGGTGAAGG 3'	circRNA 5' CTGGCTGGCAGGGAAGGAAAGAACTTGCATGTTGGTGAAGG 3'
hsa-miR-485-5p vs hsa_circ_0059963
miRanda	RNAhybrid
Score: 155	p-value: 0.047756
Energy: -20.6 kCal/Mol	mfe: -26.6 kCal/Mol
Position: 176,196	Position: 173,196
miRNA 3' CUUAAGUAGUGCCGGUCGGAGA 5'	miRNA 3' CUUAAGUAGUGC------CGGUCGGAGA 5'
|| :|: |||||||||	|| ||| |||||||||
circRNA 5' CCACCCAGTAT-GCCAGCCTCA 3'	circRNA 5' CCACCACCCAGTATGCCAGCCTCA 3'
miRanda
Score: 141
Energy: -16.43 kCal/Mol
Position: 187,208
miRNA 3' CUUAAGUAGUGCCGGUCGGAGA 5'
| |||:| ||||:||
circRNA 5' GCCAGCCTCATGCACAGCTTCA 3'
hsa-miR-486-3p vs hsa_circ_0089894
miRanda	RNAhybrid
Score: 163	p-value: 0.005036
Energy: -24.299999 kCal/Mol	mfe: -31.3 kCal/Mol
Position: 144,163	Position: 135,163
miRNA 3' UAGGACAUGACUCGACGGGGC 5'	miRNA 3' UAGGACA-------UGACUCGACGGGGC 5'
|| |||| ||||||||	||| || |||| ||||||||
circRNA 5' TAAATG-ACTGTGCTGCCCCT 3'	circRNA 5' GATCAAGTTTAAATGACTGTGCTGCCCCT 3'
hsa-miR-486-3p vs hsa_circ_0089893
miRanda	RNAhybrid
Score: 163	p-value: 0.006563
Energy: -24.299999 kCal/Mol	mfe: -31.3 kCal/Mol
Position: 260,279	Position: 251,279
miRNA 3' UAGGACAUGACUCGACGGGGC 5'	miRNA 3' UAGGACA-------UGACUCGACGGGGC 5'
|| |||| ||||||||	||| || |||| ||||||||
circRNA 5' TAAATG-ACTGTGCTGCCCCT 3'	circRNA 5' GATCAAGTTTAAATGACTGTGCTGCCCCT 3'
hsa-miR-490-3p vs hsa_circ_0059963
miRanda	RNAhybrid
Score: 151	p-value: 0.047756
Energy: -16.93 kCal/Mol	mfe: -26.6 kCal/Mol
Position: 552,573	Position: 539,573
miRNA 3' GUCGUACCUCAGGAGGUCCAAC 5'	miRNA 3' GUCGUA-CCUCA-GG-----------AGGUCCAAC 5'
|:||||||||	||| |||| || ||||||||
circRNA 5' CCCTCTCCTCACTTCCAGGTTT 3'	circRNA 5' GAGCTCCGGAGCGCCCTCTCCTCACTTCCAGGTTT 3'
hsa-miR-432-5p vs hsa_circ_0059963
miRanda	RNAhybrid
Score: 147	p-value: 0.029085
Energy: -21.23 kCal/Mol	mfe: -28.1 kCal/Mol
Position: 260,283	Position: 256,284
miRNA 3' GGUGGGUUACUGGA-UGAGGUUCU 5'	miRNA 3' GGUGGGUUACUGGA--------UGAGGUUCU 5'
:|| || :| :|||||||	:||||: ||| :||||||||
circRNA 5' CCTTCCTTCGAATTCGCTCCAAGA 3'	circRNA 5' CTCACCTT----CCTTCGAATTCGCTCCAAGAA 3'
hsa-miR-432-3p vs hsa_circ_0079270
miRanda	RNAhybrid
Score: 141	p-value: 0.01998
Energy: -20.110001 kCal/Mol	mfe: -29.9 kCal/Mol
Position: 396,417	Position: 806,831
miRNA 3' UCUGUACCU-CCUCGGUAGGUC 5'	miRNA 3' UCUGUACCUCCU----CGGUAGGUC 5'
|||| | | ||:|||||	:|:||||||| | ||||||
circRNA 5' AGCCATGTACGTTGCTATCCAG 3'	circRNA 5' TGGGCATGGAGTCCTGTGGCATCCAC 3'
hsa-miR-432-3p vs hsa_circ_0035110
miRanda	RNAhybrid
Score: 144	p-value: 0.011289
Energy: -26.610001 kCal/Mol	mfe: -29.1 kCal/Mol
Position: 108,126	Position: 108,127
miRNA 3' UCUGUACCUCCUCGGUAGGUC 5'	miRNA 3' UCUGUACCUCCUCGGUAGGUC 5'
:| ||||| ||:|||||	|:| |||| :||:||||||
circRNA 5' TGGCCTGGAG--GCTATCCAG 3'	circRNA 5' TGGCCTGGA--GGCTATCCAGC 3'
miRanda	RNAhybrid
Score: 144	p-value: 0.011289
Energy: -26.610001 kCal/Mol	mfe: -29.1 kCal/Mol
Position: 108,126	Position: 108,127
miRNA 3' UCUGUACCUCCUCGGUAGGUC 5'	miRNA 3' UCUGUACCUCCUCGGUAGGUC 5'
:| ||||| ||:|||||	|:| |||| :||:||||||
circRNA 5' TGGCCTGGAG--GCTATCCAG 3'	circRNA 5' TGGCCTGGA--GGCTATCCAGC 3'
hsa-miR-494-5p vs hsa_circ_0059963
miRanda	RNAhybrid
Score: 174	p-value: 0.015696
Energy: -24.799999 kCal/Mol	mfe: -29.8 kCal/Mol
Position: 147,170	Position: 134,170
miRNA 3' UCUCUUCU-GUUGUGCCUGUUGGA 5'	miRNA 3' UCUCUUCUGU------------UGUG---CCUGUUGGA 5'
|||| || ||:||||||||	|||||:|| :||| ||||||||
circRNA 5' CATCAAGAGCACCATGGACAACCC 3'	circRNA 5' CAGAAGGCATTCCCATCAAGAGCACCATGGACAACCC 3'
hsa-miR-193b-5p vs hsa_circ_0044237
miRanda	RNAhybrid
Score: 166	p-value: 0.004525
Energy: -25.049999 kCal/Mol	mfe: -34.3 kCal/Mol
Position: 224,246	Position: 214,246
miRNA 3' AGUAGAGCGGGAG-UUUUGGGGC 5'	miRNA 3' AGUAGAG----------CGGGAG-UUUUGGGGC 5'
|||||| ||||||||	:||||| |||||| ||||||||
circRNA 5' ACCAGAGGCCCTCGAAAACCCCT 3'	circRNA 5' ATATCTCCCCACCAGAGGCCCTCGAAAACCCCT 3'
hsa-miR-515-3p vs hsa_circ_0079270
miRanda	RNAhybrid
Score: 141	p-value: 0.048594
Energy: -22.43 kCal/Mol	mfe: -27.5 kCal/Mol
Position: 768,789	Position: 763,790
miRNA 3' UUGCGAGGUUUUCUUCCGUGAG 5'	miRNA 3' UUG-CGAGGUUUUC---UUCCGUGAG 5'
:|||||||	|:| |:|||: :||||||||
circRNA 5' GTTCCGCTGCCCTGAGGCACTC 3'	circRNA 5' GAGCGGTTCCGCTGCCCTGAGGCACTCT 3'
hsa-miR-526b-5p vs hsa_circ_0059963
miRanda	RNAhybrid
Score: 141	p-value: 0.008141
Energy: -30.459999 kCal/Mol	mfe: -31.6 kCal/Mol
Position: 133,155	Position: 132,156
miRNA 3' UGUCUUUCACGAAGGGAGUUCUC 5'	miRNA 3' UGUCUUUCACGAAGGG-AGUUCUC 5'
||||:| :| || ||||||	||||||:| ||||| |||||||
circRNA 5' ACAGAAGGCATTCCCATCAAGAG 3'	circRNA 5' CACAGAAGGCA-TTCCCATCAAGAGC 3'
hsa-miR-517-5p vs hsa_circ_0089894
miRanda	RNAhybrid
Score: 152	p-value: 0.023756
Energy: -22.860001 kCal/Mol	mfe: -27.4 kCal/Mol
Position: 296,314	Position: 296,314
miRNA 3' UCUGUCACGAAGGUAGAUCUCC 5'	miRNA 3' UCUGUCACGAAGGUAGAUCUCC 5'
|||||| ||||||||	||||||| ||||||||
circRNA 5' CGACAGTG---AAATCTAGAGT 3'	circRNA 5' CGACAGTGAA---ATCTAGAGT 3'
hsa-miR-517-5p vs hsa_circ_0089893
miRanda	RNAhybrid
Score: 152	p-value: 0.02981
Energy: -22.860001 kCal/Mol	mfe: -27.4 kCal/Mol
Position: 412,430	Position: 412,430
miRNA 3' UCUGUCACGAAGGUAGAUCUCC 5'	miRNA 3' UCUGUCACGAAGGUAGAUCUCC 5'
|||||| ||||||||	||||||| ||||||||
circRNA 5' CGACAGTG---AAATCTAGAGT 3'	circRNA 5' CGACAGTGAA---ATCTAGAGT 3'
hsa-miR-519d-5p vs hsa_circ_0059963
miRanda	RNAhybrid
Score: 151	p-value: 0.039282
Energy: -17.120001 kCal/Mol	mfe: -27.5 kCal/Mol
Position: 552,579	Position: 536,579
miRNA 3' UUGUCUUUCGCGAAGG---GAAACCUCC 5'	miRNA 3' UUGUCU------UUCGCGA---AGGG-----------AAACCUCC 5'
| ||||| :|||||||	|||| :||||| |||: |||||||
circRNA 5' CCCTCTCCTCACTTCCAGGTTTTGGAGC 3'	circRNA 5' CCAGAGCTCCGGAGCGCCCTCTCCTCACTTCCAGGTTTTGGAGC 3'
	RNAhybrid
	p-value: 0.040274
	mfe: -27.4 kCal/Mol
	Position: 587,646
	miRNA 3' UUGUCUUUCG---------CGAAGGG------------A--------------AACCUCC 5'
	:|||:|||| ||||||: | ||||||
	circRNA 5' TGCAGGAAGCCCGCACCCAGCTTCCTTCTGACCTTCAGTTCACTTTGTCGCCCTTGGAGA 3'
hsa-miR-521 vs hsa_circ_0044237
miRanda	RNAhybrid
Score: 163	p-value: 0.041456
Energy: -21.139999 kCal/Mol	mfe: -28 kCal/Mol
Position: 775,798	Position: 770,798
miRNA 3' UGUGAGAUUUC--CCUUCACGCAA 5'	miRNA 3' UGUGAGAUUUC-------CCUUCACGCAA 5'
||:|| ||||||||||	|::||||||| ||||||||||
circRNA 5' CTAAAGTAGAGCTGGAAGTGCGTG 3'	circRNA 5' CCGTTCTAAAGTAGAGCTGGAAGTGCGTG 3'
hsa-miR-518a-3p vs hsa_circ_0053132
miRanda	RNAhybrid
Score: 151	p-value: 0.011602
Energy: -18.639999 kCal/Mol	mfe: -26.2 kCal/Mol
Position: 105,128	Position: 96,129
miRNA 3' AGGUCGUU--UCCCUUCGCGAAAG 5'	miRNA 3' AGG-----UCGUUUCCCU--------UCGCGAAAG 5'
||| || | | :|||||||	||| |||| ||| :||||||||
circRNA 5' AGCAGGAATGAAAGTGGCGCTTTC 3'	circRNA 5' ATCCCAAGAAGCA---GGAATGAAAGTGGCGCTTTCT 3'
hsa-miR-502-5p vs hsa_circ_0089894
miRanda	RNAhybrid
Score: 146	p-value: 0.048122
Energy: -20.040001 kCal/Mol	mfe: -25.4 kCal/Mol
Position: 219,239	Position: 221,239
miRNA 3' AUCGUGGGUCUAUCGUUCCUA 5'	miRNA 3' AUCGUGGGUCUAUCGUUCCUA 5'
:|:|::| |:|||:|||	:|:|::| |:|||:|||
circRNA 5' ATCTATCTGGCTGGCAGGGAA 3'	circRNA 5' CTATCTGGCTGGCAGGGAA 3'
hsa-miR-502-5p vs hsa_circ_0035110
miRanda	RNAhybrid
Score: 145	p-value: 0.014776
Energy: -12.92 kCal/Mol	mfe: -28.4 kCal/Mol
Position: 277,297	Position: 268,297
miRNA 3' AUCGUGGGUCUAUCGUUCCUA 5'	miRNA 3' AUCGUGGGUCUA---------UCGUUCCUA 5'
||||||||	||||::|||| ||||||||
circRNA 5' GACTTGTCTTTCAGCAAGGAC 3'	circRNA 5' GAGCATTCAGACTTGTCTTTCAGCAAGGAC 3'
miRanda	RNAhybrid
Score: 145	p-value: 0.014776
Energy: -12.92 kCal/Mol	mfe: -28.4 kCal/Mol
Position: 277,297	Position: 268,297
miRNA 3' AUCGUGGGUCUAUCGUUCCUA 5'	miRNA 3' AUCGUGGGUCUA---------UCGUUCCUA 5'
||||||||	||||::|||| ||||||||
circRNA 5' GACTTGTCTTTCAGCAAGGAC 3'	circRNA 5' GAGCATTCAGACTTGTCTTTCAGCAAGGAC 3'
hsa-miR-504-3p vs hsa_circ_0079270
miRanda	RNAhybrid
Score: 144	p-value: 0.007936
Energy: -27.91 kCal/Mol	mfe: -32.5 kCal/Mol
Position: 768,791	Position: 766,792
miRNA 3' CUUUGGGACGGGA---CGUGAGGG 5'	miRNA 3' CUUUGG-GACGGGA---CGUGAGGG 5'
| ||||||| ||||||:	|: || ||||||| ||||||::
circRNA 5' GTTCCGCTGCCCTGAGGCACTCTT 3'	circRNA 5' CGGTTCCGCTGCCCTGAGGCACTCTTC 3'
hsa-miR-505-5p vs hsa_circ_0079270
miRanda	RNAhybrid
Score: 145	p-value: 0.040838
Energy: -21.049999 kCal/Mol	mfe: -28 kCal/Mol
Position: 279,300	Position: 278,301
miRNA 3' UGUAGUU-AUGAAGGACCGAGGG 5'	miRNA 3' UGUAGUUA--UGAA--GGACCGAGGG 5'
|| |: |:| | |||||||	|||| :|| : ||||||||
circRNA 5' CAATGAGCTGCGT-GTGGCTCCC 3'	circRNA 5' ACAATGAGCTGCGTGTGGCTCCCG 3'
hsa-miR-505-5p vs hsa_circ_0059963
miRanda	RNAhybrid
Score: 158	p-value: 0.028788
Energy: -24.42 kCal/Mol	mfe: -28 kCal/Mol
Position: 346,369	Position: 348,370
miRNA 3' UGUAGUU-AUGA-AGGACCGAGGG 5'	miRNA 3' UGUAGUUA--UGA-AGGACCGAGGG 5'
|| |: ||| ||:|||||||	:|| ||| ||:||||||||
circRNA 5' GAATAAGCCACTCTCTTGGCTCCC 3'	circRNA 5' ATAAGCCACTCTCTTGGCTCCCT 3'
hsa-miR-556-5p vs hsa_circ_0044237
miRanda	RNAhybrid
Score: 169	p-value: 0.025513
Energy: -25.219999 kCal/Mol	mfe: -29.4 kCal/Mol
Position: 671,692	Position: 670,693
miRNA 3' GAGUAUAAUGUUACUCGAGUAG 5'	miRNA 3' GAGUAUA-AUGUUACUCGAGUAG 5'
| ||:|:|||||||||	||| ||:|:||||||||||
circRNA 5' TCAGAACTATAGTGAGCTCATC 3'	circRNA 5' ATCAGAACTATAGTGAGCTCATCC 3'
miRanda
Score: 140
Energy: -13.94 kCal/Mol
Position: 728,749
miRNA 3' GAGUAUAAUGUUACUCGAGUAG 5'
|||||||
circRNA 5' CAGCAATGTCCTCCAGCTCATT 3'
hsa-miR-557 vs hsa_circ_0079270
miRanda	RNAhybrid
Score: 147	p-value: 0.013444
Energy: -27.74 kCal/Mol	mfe: -31.3 kCal/Mol
Position: 36,61	Position: 36,61
miRNA 3' UCUGUU-CCGGG--UGGGCACGUUUG 5'	miRNA 3' UCUGUU-CCG-GGUGG-GCACGUUUG 5'
|||| |||:| :| :||||||:	||||| ||| ||: | :||||||:
circRNA 5' CGACAACGGCTCCGGCATGTGCAAGG 3'	circRNA 5' CGACAACGGCTCCGGCATGTGCAAGG 3'
hsa-miR-558 vs hsa_circ_0053132
miRanda	RNAhybrid
Score: 144	p-value: 0.034733
Energy: -18.559999 kCal/Mol	mfe: -23.2 kCal/Mol
Position: 4,23	Position: 9,24
miRNA 3' UAAAACCAUGU-CGUCGAGU 5'	miRNA 3' UAAAACCAUGU-CGUCGAGU 5'
| ||: |||||||	|| ||: |||||||:
circRNA 5' GATCACGGACGTGCAGCTCG 3'	circRNA 5' CGG-ACGTGCAGCTCGC 3'
hsa-miR-572 vs hsa_circ_0079270
miRanda	RNAhybrid
Score: 156	p-value: 0.027441
Energy: -33.779999 kCal/Mol	mfe: -28.9 kCal/Mol
Position: 607,626	Position: 109,145
miRNA 3' ACCCGGUGGCGGCUCGCCUG 5'	miRNA 3' ACCCGGUGGCGG-C---------------UCGCCUG 5'
|||| |||||||||:	|||| |:|| || | :|:||:|
circRNA 5' ACCACCACGGCCGAGCGGGA 3'	circRNA 5' GTGGGGCGCC-CCAGGCACCAGGGCGTGATGGTGGGCA 3'
	RNAhybrid
	p-value: 0.002652
	mfe: -35.4 kCal/Mol
	Position: 610,626
	miRNA 3' ACCCGGUGGCGGCUCGCCUG 5'
	|||| |||||||||:
	circRNA 5' ACCACGGCCGAGCGGGA 3'
hsa-miR-579-5p vs hsa_circ_0079270
miRanda	RNAhybrid
Score: 143	p-value: 0.039993
Energy: -20.49 kCal/Mol	mfe: -28.1 kCal/Mol
Position: 335,356	Position: 258,291
miRNA 3' GCAGUAGACCGUGUUUGGCGCU 5'	miRNA 3' GCAGUAGACCGUG---------------UUUGGCGCU 5'
:| |||||||	||||||||| :|:|:|||
circRNA 5' TGAACCCCAAGGCCAACCGCGA 3'	circRNA 5' AATCTGGCACCACACCTTCTACAATGAGCTGCGT 3'
hsa-miR-588 vs hsa_circ_0089891
miRanda	RNAhybrid
Score: 155	p-value: 0.024211
Energy: -20.950001 kCal/Mol	mfe: -24.9 kCal/Mol
Position: 1,20	Position: 3,20
miRNA 3' CAAGAUUGGG-UAACACCGGUU 5'	miRNA 3' CAAGAUUGGGUAA-CACCGGUU 5'
|||:| :| |||||||	|||:|: |||||||
circRNA 5' --GACAACTCGGTGGTGGCCAC 3'	circRNA 5' CAACTCGGTGGTGGCCAC 3'
miRanda	RNAhybrid
Score: 155	p-value: 0.024211
Energy: -20.950001 kCal/Mol	mfe: -24.9 kCal/Mol
Position: 1,20	Position: 3,20
miRNA 3' CAAGAUUGGG-UAACACCGGUU 5'	miRNA 3' CAAGAUUGGGUAA-CACCGGUU 5'
|||:| :| |||||||	|||:|: |||||||
circRNA 5' --GACAACTCGGTGGTGGCCAC 3'	circRNA 5' CAACTCGGTGGTGGCCAC 3'
miRanda
Score: 155
Energy: -20.950001 kCal/Mol
Position: 177,20
miRNA 3' CAAGAUUGGG-UAACACCGGUU 5'
|||:| :| |||||||
circRNA 5' AAGACAACTCGGTGGTGGCCAC 3'
miRanda
Score: 155
Energy: -20.950001 kCal/Mol
Position: 177,20
miRNA 3' CAAGAUUGGG-UAACACCGGUU 5'
|||:| :| |||||||
circRNA 5' AAGACAACTCGGTGGTGGCCAC 3'
hsa-miR-550a-5p vs hsa_circ_0079270
miRanda	RNAhybrid
Score: 149	p-value: 0.010656
Energy: -26.450001 kCal/Mol	mfe: -32 kCal/Mol
Position: 106,127	Position: 88,127
miRNA 3' CCCGAGAAUGAGGGAGUCCGUGA 5'	miRNA 3' CCCG--AGAA---------------UGAGGGAGUCCGUGA 5'
:| ||| |||||||	|||| |||| :| ||| |||||||
circRNA 5' ATCGTGGGGCGCCC-CAGGCACC 3'	circRNA 5' CGGGCCGTCTTCCCCTCCATCGTGGGGCGCCC-CAGGCACC 3'
	RNAhybrid
	p-value: 0.004665
	mfe: -34.3 kCal/Mol
	Position: 766,789
	miRNA 3' CCCGAGAAUGA-GGGAGUCCGUGA 5'
	||:|| :|| |||| |||||||
	circRNA 5' CGGTTCC-GCTGCCCTGAGGCACTC 3'
hsa-miR-593-5p vs hsa_circ_0017857
miRanda	RNAhybrid
Score: 140	p-value: 0.049022
Energy: -17.530001 kCal/Mol	mfe: -23.6 kCal/Mol
Position: 35,59	Position: 23,59
miRNA 3' CGACUCGUUACGGACCGACCACGGA 5'	miRNA 3' CGACUCGUUA--CGGAC-----CG------ACCACGGA 5'
|||||||	||| |: ||| || |||||||
circRNA 5' CCATAACAAGCTAACAATGGTGCCA 3'	circRNA 5' ACTG-GTCCTCAGCCATAACAAGCTAACAATGGTGCCA 3'
hsa-miR-593-3p vs hsa_circ_0089892
miRanda	RNAhybrid
Score: 144	p-value: 0.026119
Energy: -19.4 kCal/Mol	mfe: -23.5 kCal/Mol
Position: 63,85	Position: 63,86
miRNA 3' UCUUUGGGGUC----GUCUCUGU 5'	miRNA 3' UCUUUGGGG---UC-GUCUCUGU 5'
||||: || |||||||	|||||: || |||||||:
circRNA 5' CGAAACTGAAGAAGACAGAGACG 3'	circRNA 5' CGAAACTGAAGAAGACAGAGACGC 3'
hsa-miR-593-3p vs hsa_circ_0089891
miRanda	RNAhybrid
Score: 144	p-value: 0.038518
Energy: -19.4 kCal/Mol	mfe: -23.5 kCal/Mol
Position: 125,147	Position: 125,148
miRNA 3' UCUUUGGGGUC----GUCUCUGU 5'	miRNA 3' UCUUUGGGG---UC-GUCUCUGU 5'
||||: || |||||||	|||||: || |||||||:
circRNA 5' CGAAACTGAAGAAGACAGAGACG 3'	circRNA 5' CGAAACTGAAGAAGACAGAGACGC 3'
miRanda	RNAhybrid
Score: 144	p-value: 0.038518
Energy: -19.4 kCal/Mol	mfe: -23.5 kCal/Mol
Position: 125,147	Position: 125,148
miRNA 3' UCUUUGGGGUC----GUCUCUGU 5'	miRNA 3' UCUUUGGGG---UC-GUCUCUGU 5'
||||: || |||||||	|||||: || |||||||:
circRNA 5' CGAAACTGAAGAAGACAGAGACG 3'	circRNA 5' CGAAACTGAAGAAGACAGAGACGC 3'
hsa-miR-596 vs hsa_circ_0089894
miRanda	RNAhybrid
Score: 159	p-value: 0.00546
Energy: -26.879999 kCal/Mol	mfe: -31.1 kCal/Mol
Position: 328,348	Position: 327,348
miRNA 3' GGGCUCCUCGGCCCGUCCGAA 5'	miRNA 3' GGGCUCCUCGGCCCGUCCGAA 5'
| ||| |:| |||||||	||| ||| |:| |||||||
circRNA 5' CCCAAGGTGTCCTGCAGGCTG 3'	circRNA 5' GCCCAAGGTGTCCTGCAGGCTG 3'
hsa-miR-596 vs hsa_circ_0089893
miRanda	RNAhybrid
Score: 159	p-value: 0.007102
Energy: -26.879999 kCal/Mol	mfe: -31.1 kCal/Mol
Position: 444,464	Position: 443,464
miRNA 3' GGGCUCCUCGGCCCGUCCGAA 5'	miRNA 3' GGGCUCCUCGGCCCGUCCGAA 5'
| ||| |:| |||||||	||| ||| |:| |||||||
circRNA 5' CCCAAGGTGTCCTGCAGGCTG 3'	circRNA 5' GCCCAAGGTGTCCTGCAGGCTG 3'
hsa-miR-596 vs hsa_circ_0044237
miRanda	RNAhybrid
Score: 140	p-value: 0.018336
Energy: -17.77 kCal/Mol	mfe: -30.2 kCal/Mol
Position: 385,405	Position: 370,405
miRNA 3' GGGCUCCUCGGCCCGUCCGAA 5'	miRNA 3' GGG-CUCCU----------CGGCC---CGUCCGAA 5'
|||||||	||| ||||: ||| |||||||
circRNA 5' TTGATGCCATCATGCAGGCTA 3'	circRNA 5' CCCCAGAGGGTGGCTTTGATGCCATCATGCAGGCTA 3'
hsa-miR-608 vs hsa_circ_0059963
miRanda	RNAhybrid
Score: 149	p-value: 0.021907
Energy: -30.33 kCal/Mol	mfe: -29.1 kCal/Mol
Position: 160,183	Position: 218,264
miRNA 3' UGCCUCGACAGGGUUGUGGUGGGGA 5'	miRNA 3' UGCCUCGA--CA--------------GGGU--UGU---GGUGGGGA 5'
||| | |||| ||||||||	||||||| || |||| ||: :||||::
circRNA 5' ATGGA-CAACCCCACCACCACCCAG 3'	circRNA 5' CACGGAGCACCGTGCGTGACATCGACCCCCAGAACGATCTCACCTTC 3'
	RNAhybrid
	p-value: 0.015444
	mfe: -30.1 kCal/Mol
	Position: 544,567
	miRNA 3' UGCCUCGACAGGGUU-GUGGUGGGGA 5'
	|||||| ||| | :|||::|
	circRNA 5' CCGGAGCG--CCCTCTCCTCACTTCC 3'
hsa-miR-612 vs hsa_circ_0044237
miRanda	RNAhybrid
Score: 150	p-value: 0.011768
Energy: -27.290001 kCal/Mol	mfe: -32 kCal/Mol
Position: 493,519	Position: 494,520
miRNA 3' UUCCU--CGAGUCUUCGGGACGGGUCG 5'	miRNA 3' UUCCU--CGAGUCUUCGGGACGGGUCG 5'
||| ||| : |:|| :||:||||	||| ||| : |:|| :||:|||||
circRNA 5' ACGGAAGGCTGGCAGGCATTGTCCAGC 3'	circRNA 5' CGGAAGGCTGGCAGGCATTGTCCAGCC 3'
hsa-miR-615-5p vs hsa_circ_0000511
miRanda	RNAhybrid
Score: 160	p-value: 0.013056
Energy: -26.34 kCal/Mol	mfe: -26.1 kCal/Mol
Position: 37,59	Position: 1,21
miRNA 3' CUAGGCUC-GUGGCCCCUGGGGG 5'	miRNA 3' CUAGG--CUCGUGGCCCCUGGGGG 5'
||| ::||| |||||||	||| ||| | |||:|:||
circRNA 5' GGCAGGAGATGCCGTGGACCCCG 3'	circRNA 5' TTCCCAGAGAA-C-GGGGCTCCG 3'
	RNAhybrid
	p-value: 0.000322
	mfe: -34.8 kCal/Mol
	Position: 33,59
	miRNA 3' CUAGGCUCG-------UGGCCCCUGGGGG 5'
	|:|:|| :||| |||||||
	circRNA 5' ACTGGGCAGGAGATGCCGTGGACCCCG 3'
	RNAhybrid
	p-value: 0.010126
	mfe: -26.7 kCal/Mol
	Position: 141,21
	miRNA 3' CUAGGCUCGUGGC-------CCCUGGGGG 5'
	|| :|||: || |||:|:||
	circRNA 5' TGAGGTGAGTTCCCAGAGAACGGGGCTCCG 3'
hsa-miR-616-3p vs hsa_circ_0059963
miRanda	RNAhybrid
Score: 154	p-value: 0.02677
Energy: -24.74 kCal/Mol	mfe: -28.2 kCal/Mol
Position: 453,475	Position: 443,475
miRNA 3' GACGAGUUUGG-GAGGUUACUGA 5'	miRNA 3' GACGAG-UUUGGG-----------AGGUUACUGA 5'
|||| ||| ||||:||||	|||: :||||| ||||:||||
circRNA 5' CCACTCACACCAATCCAGTGACC 3'	circRNA 5' CGCTTGGAACCCACTCACACCAATCCAGTGACC 3'
hsa-miR-619-5p vs hsa_circ_0044237
miRanda	RNAhybrid
Score: 147	p-value: 0.036192
Energy: -25.030001 kCal/Mol	mfe: -28.4 kCal/Mol
Position: 595,621	Position: 594,621
miRNA 3' CCGAGUACGGACAU-----UAGGGUCG 5'	miRNA 3' CCGAGUACGGACAU-----UAGGGUCG 5'
|| ||| ||| : |||||||	|||| ||| ||| |||||||
circRNA 5' GGCTGATGACTGAGAAGCTATCCCAGA 3'	circRNA 5' GGGCTGATGACTGAGAAGCTATCCCAGA 3'
miRanda	RNAhybrid
Score: 142	p-value: 0.030394
Energy: -16.33 kCal/Mol	mfe: -28.9 kCal/Mol
Position: 676,697	Position: 709,732
miRNA 3' CCGAGUACGGACAUUAGGGUCG 5'	miRNA 3' CCGAGUACGGACA-UUAGGGUCG 5'
| |||||||	||:|| ||:| :||:|||||
circRNA 5' ACTATAGTGAGCTCATCCCAGG 3'	circRNA 5' GGGTTC-TGTCCATGGATTCCAGCA 3'
hsa-miR-622 vs hsa_circ_0000511
miRanda	RNAhybrid
Score: 146	p-value: 0.009921
Energy: -22.91 kCal/Mol	mfe: -26.6 kCal/Mol
Position: 16,37	Position: 15,37
miRNA 3' CGAGGUUGGAGUC-GUCUGACA 5'	miRNA 3' CGAGGU-UGGAGUC-GUCUGACA 5'
|||: | :| |||||||	|||||: :| :| |||||||
circRNA 5' GCTCCGCGCGAGGTCAGACTGG 3'	circRNA 5' GGCTCCGCGCGA-GGTCAGACTGG 3'
hsa-miR-627-5p vs hsa_circ_0000511
miRanda	RNAhybrid
Score: 144	p-value: 0.005833
Energy: -20.42 kCal/Mol	mfe: -28 kCal/Mol
Position: 92,116	Position: 87,117
miRNA 3' AGGAGAAAAGAAUC---UCUGAGUG 5'	miRNA 3' AGGAGAAAA----GAAUCU---CUGAGUG 5'
|||:| |||||||	||||:| |||:|| |||||||
circRNA 5' TTGCCGGAGCTTGGAACAGACTCAC 3'	circRNA 5' CTCCTTTGCCGGAGCTTGGAACAGACTCACG 3'
hsa-miR-631 vs hsa_circ_0079270
miRanda	RNAhybrid
Score: 156	p-value: 0.016154
Energy: -25.870001 kCal/Mol	mfe: -30.5 kCal/Mol
Position: 724,748	Position: 728,748
miRNA 3' CGACUC--CAGAC--CCGGUCCAGA 5'	miRNA 3' CGACUCCAGAC--CCGGUCCAGA 5'
||| | ||| |||||||||	|||| ||| |||||||||
circRNA 5' TACGAGCTGCCTGACGGCCAGGTCA 3'	circRNA 5' AGCTGC---CTGACGGCCAGGTCA 3'
hsa-miR-33b-3p vs hsa_circ_0079270
miRanda	RNAhybrid
Score: 171	p-value: 0.002173
Energy: -31.040001 kCal/Mol	mfe: -36.3 kCal/Mol
Position: 766,789	Position: 766,789
miRNA 3' CCCGACGUGACGG--CUCCGUGAC 5'	miRNA 3' CCCGACGUGACGG--CUCCGUGAC 5'
|:| |:||||| ||||||||	||:| |:||||| ||||||||
circRNA 5' CGGTTCCGCTGCCCTGAGGCACTC 3'	circRNA 5' CGGTTCCGCTGCCCTGAGGCACTC 3'
hsa-miR-636 vs hsa_circ_0079270
miRanda	RNAhybrid
Score: 141	p-value: 0.028079
Energy: -25.1 kCal/Mol	mfe: -29.2 kCal/Mol
Position: 104,127	Position: 108,127
miRNA 3' ACGCCCGCCCUGC-UCGUUCGUGU 5'	miRNA 3' ACGCCCGCCCUGCUC-GUUCGUGU 5'
|:|||:|| ||:||||	|:|||:|| ||:||||
circRNA 5' CCATCGTGGGGCGCCCCAGGCACC 3'	circRNA 5' CGTGGGGCGCCCCAGGCACC 3'
	RNAhybrid
	p-value: 0.013925
	mfe: -31.2 kCal/Mol
	Position: 128,147
	miRNA 3' ACGCCCGCCCUGCUCGUUCGUGU 5'
	||||| ||:| |:::|||:
	circRNA 5' AGGGCGTGATG-GTGGGCATG 3'
	RNAhybrid
	p-value: 0.016601
	mfe: -30.7 kCal/Mol
	Position: 164,198
	miRNA 3' ACGCCCGC----CCUG--CUCG-----UUCGUGU 5'
	||:||||| || |||| |:|||:
	circRNA 5' ATGTGGGCGACGAGGCCCAGAGCAAGAGAGGCATC 3'
	RNAhybrid
	p-value: 0.033428
	mfe: -28.7 kCal/Mol
	Position: 286,310
	miRNA 3' ACGCCCGCCCU--GCUCGUUCGUGU 5'
	|||| |:|| |||| :|||||
	circRNA 5' CTGCGTGTGGCTCCCGAG-GAGCACC 3'
hsa-miR-637 vs hsa_circ_0079270
miRanda	RNAhybrid
Score: 142	p-value: 0.006738
Energy: -31.84 kCal/Mol	mfe: -33.4 kCal/Mol
Position: 68,91	Position: 68,91
miRNA 3' UGCGUCUCGGGCUUUCGGGGGUCA 5'	miRNA 3' UGCGUCUCGG-GCUUUCGGGGGUCA 5'
||:|: ||| : |||||:|	|||:| || ||| |||||:|
circRNA 5' TCGCGGGCGACGATGCCCCCCGGG 3'	circRNA 5' TCGCGG-GCGACGATGCCCCCCGGG 3'
	RNAhybrid
	p-value: 0.024628
	mfe: -29.7 kCal/Mol
	Position: 677,705
	miRNA 3' UGCG-UCU----CGG-GCUUUCGGGGGUCA 5'
	|| ||| ||| ||: ||::||||
	circRNA 5' AGCAAGAGATGGCCACGGCTGCTTCCAGC 3'
	RNAhybrid
	p-value: 0.029308
	mfe: -29.2 kCal/Mol
	Position: 764,796
	miRNA 3' UGCGUCU------CGGGCUUUCG----GGGGUCA 5'
	||:| |||| :|:|| ::||||
	circRNA 5' AGCGGTTCCGCTGCCCTGAGGCACTCTTCCAGC 3'
hsa-miR-637 vs hsa_circ_0059963
miRanda	RNAhybrid
Score: 147	p-value: 0.004781
Energy: -25.57 kCal/Mol	mfe: -33.2 kCal/Mol
Position: 224,250	Position: 216,250
miRNA 3' UGCGUCUCGGGCUUU--C-GGGGGUCA 5'	miRNA 3' UGCGUCUCG-GGC--------UUUC-GGGGGUCA 5'
| | || :|| | | |||||||	:| |:|||| ||| | | |||||||
circRNA 5' GCACCGTGCGTGACATCGACCCCCAGA 3'	circRNA 5' GGCACGGAGCACCGTGCGTGACATCGACCCCCAGA 3'
	RNAhybrid
	p-value: 0.019018
	mfe: -29.4 kCal/Mol
	Position: 536,570
	miRNA 3' UGCGUCUCG-GGCUUU-CG-----------GGGGUCA 5'
	|||||| |||:|: || ::||||
	circRNA 5' CCAGAGCTCCGGAGCGCCCTCTCCTCACTTCCAGG 3'
	RNAhybrid
	p-value: 0.024491
	mfe: -28.7 kCal/Mol
	Position: 586,626
	miRNA 3' UGCGUC--UCGGGCUU---UCG-----------GGGGUCA 5'
	:|||| |||||| ||| |::||||
	circRNA 5' TTGCAGGAAGCCCGCACCCAGCTTCCTTCTGACCTTCAGTT 3'
hsa-miR-646 vs hsa_circ_0059963
miRanda	RNAhybrid
Score: 145	p-value: 0.036925
Energy: -23 kCal/Mol	mfe: -26.9 kCal/Mol
Position: 637,655	Position: 637,656
miRNA 3' CGGAGUCUCCGUCGACGAA 5'	miRNA 3' CGGAGUCUCCGUCGACGAA 5'
||::||| |||||:|	|||::||| |||||:||
circRNA 5' CCCTTGGAGAAAGCTGTTT 3'	circRNA 5' CCCTTGGAGAAAGCTGTTTT 3'
hsa-miR-650 vs hsa_circ_0000511
miRanda	RNAhybrid
Score: 144	p-value: 0.004601
Energy: -23.27 kCal/Mol	mfe: -28.4 kCal/Mol
Position: 70,91	Position: 62,92
miRNA 3' CAGGACUCUCG-CGACGGAGGA 5'	miRNA 3' CAGGA--CUC------UCGCG-ACGGAGGA 5'
:|| | |||||||	|:| ||| :||| ||||||||
circRNA 5' AGGGGCCCGGCGGATGCCTCCT 3'	circRNA 5' CTTCGGGGAGGGGCCCGGCGGATGCCTCCTT 3'
hsa-miR-650 vs hsa_circ_0044237
miRanda	RNAhybrid
Score: 147	p-value: 0.047338
Energy: -16.610001 kCal/Mol	mfe: -27.5 kCal/Mol
Position: 550,570	Position: 803,821
miRNA 3' CAGGACUCUCGCGACGGAGGA 5'	miRNA 3' CAGGAC-UCUCGCGACGGAGGA 5'
| ||||||||	|||| ||||: ||:|||:
circRNA 5' ACAATCATTACTCTGCCTCCA 3'	circRNA 5' CCCTGAAGAGT--TGTCTCTA 3'
hsa-miR-661 vs hsa_circ_0079270
miRanda	RNAhybrid
Score: 149	p-value: 0.002605
Energy: -27.969999 kCal/Mol	mfe: -36.1 kCal/Mol
Position: 105,125	Position: 51,93
miRNA 3' UGCGCGUCCGGUCUCUGGGUCCGU 5'	miRNA 3' UGCGCG-UCCGGUC------UCU-----------GGGUCCGU 5'
||::|| | | |||||||	|:|:|| |||||:| :|: |||:|||
circRNA 5' CATCGTGGG---GCGCCCCAGGCA 3'	circRNA 5' CATGTGCAAGGCCGGCTTCGCGGGCGACGATGCCCCCCGGGCC 3'
	RNAhybrid
	p-value: 0.019977
	mfe: -30.3 kCal/Mol
	Position: 107,126
	miRNA 3' UGCGCGUCCGGUCUCUGGGUCCGU 5'
	||::|| |: ||||||||
	circRNA 5' TCGTGGGGCGC---CCCAGGCAC 3'
	RNAhybrid
	p-value: 0.038677
	mfe: -28.4 kCal/Mol
	Position: 724,747
	miRNA 3' UGCGCGUCCGGUCUCUGGGUCCGU 5'
	||| || ||| || : |||||:
	circRNA 5' TACGAGCT-GCCTGACGGCCAGGTC 3'
hsa-miR-663a vs hsa_circ_0000511
miRanda	RNAhybrid
Score: 158	p-value: 0.00025
Energy: -32.41 kCal/Mol	mfe: -35.4 kCal/Mol
Position: 42,62	Position: 37,62
miRNA 3' CGCCAGGGCGCCGCGGGGCGGA 5'	miRNA 3' CG-CC---AGGGCGCCGCGGGGCGGA 5'
| | |||:|| |||||||	|| || | |||:|| |||||||
circRNA 5' GAGATGCCGTGG-ACCCCGCCC 3'	circRNA 5' GGCAGGAGATGCCGTGGA-CCCCGCCC 3'
	RNAhybrid
	p-value: 0.001629
	mfe: -31 kCal/Mol
	Position: 70,97
	miRNA 3' CGCCAGGGCGCC-GCG----GGGCGGA 5'
	| || || |||| :|| :::|||
	circRNA 5' AGGGGCCCGGCGGATGCCTCCTTTGCCG 3'
hsa-miR-657 vs hsa_circ_0089894
miRanda	RNAhybrid
Score: 156	p-value: 0.024958
Energy: -23.120001 kCal/Mol	mfe: -27.4 kCal/Mol
Position: 231,253	Position: 223,253
miRNA 3' GGAUCUCUCCCACUCUUGGACGG 5'	miRNA 3' GGAUC--UC-UCCCA--CU--CUUGGACGG 5'
||:|| || |||||:|||	:||:| :| |||| || ||||:|||
circRNA 5' GGCAGGGAAGGAAAGAACTTGCA 3'	circRNA 5' ATCTGGCTGGCAGGGAAGGAAAGAACTTGCA 3'
hsa-miR-657 vs hsa_circ_0089893
miRanda	RNAhybrid
Score: 156	p-value: 0.031247
Energy: -23.120001 kCal/Mol	mfe: -27.4 kCal/Mol
Position: 347,369	Position: 339,369
miRNA 3' GGAUCUCUCCCACUCUUGGACGG 5'	miRNA 3' GGAUC--UC-UCCCA--CU--CUUGGACGG 5'
||:|| || |||||:|||	:||:| :| |||| || ||||:|||
circRNA 5' GGCAGGGAAGGAAAGAACTTGCA 3'	circRNA 5' ATCTGGCTGGCAGGGAAGGAAAGAACTTGCA 3'
hsa-miR-658 vs hsa_circ_0089892
miRanda	RNAhybrid
Score: 152	p-value: 0.035106
Energy: -19.74 kCal/Mol	mfe: -23.6 kCal/Mol
Position: 1,13	Position: 1,13
miRNA 3' UGGUUGCCUGGAUGAAGGGAGGCGG 5'	miRNA 3' UGGUUGCCUGGAUGAAGGGAGGCGG 5'
:||:|||||||	:||:|||||||
circRNA 5' ------------CTTTTCCTCCGCA 3'	circRNA 5' CTTTTCCTCCGCA 3'
miRanda	RNAhybrid
Score: 164	p-value: 0.004961
Energy: -26.73 kCal/Mol	mfe: -28.2 kCal/Mol
Position: 107,13	Position: 107,13
miRNA 3' UGGUUGCCUGGAUGAAGGGAGGCGG 5'	miRNA 3' UGGUUGCCUGGAUG-AAGGGAGGCGG 5'
||| | | || ||:|||||||	|||| || || ||:|||||||
circRNA 5' TCCAAAGAAACT--TTTCCTCCGCA 3'	circRNA 5' TCCAAA-GAA--ACTTTTCCTCCGCA 3'
hsa-miR-658 vs hsa_circ_0089893
miRanda	RNAhybrid
Score: 152	p-value: 0.014159
Energy: -19.74 kCal/Mol	mfe: -29.8 kCal/Mol
Position: 1,13	Position: 556,13
miRNA 3' UGGUUGCCUGGAUGAAGGGAGGCGG 5'	miRNA 3' UGGUUGCCUGGAUG-AAGGGAGGCGG 5'
:||:|||||||	::|| ||:||| ||:|||||||
circRNA 5' ------------CTTTTCCTCCGCA 3'	circRNA 5' TTTAAAA-ACTTACTTTTCCTCCGCA 3'
miRanda
Score: 168
Energy: -27.27 kCal/Mol
Position: 555,13
miRNA 3' UGGUUGCCUGGAUG-AAGGGAGGCGG 5'
||:||| ||:|||||||
circRNA 5' GTTTAAAAACTTACTTTTCCTCCGCA 3'
hsa-miR-658 vs hsa_circ_0089891
miRanda	RNAhybrid
Score: 156	p-value: 0.022426
Energy: -28.15 kCal/Mol	mfe: -25.6 kCal/Mol
Position: 51,75	Position: 15,41
miRNA 3' UGGUUGCCUGGAUGAAGGGAGGCGG 5'	miRNA 3' UGGU--UGC--CUGGAUGAAGGGAGGCGG 5'
|| :| :||:|||||||	:||| :|| |||| : ||:|||:
circRNA 5' CGCCTCGCTTCGCTTTTCCTCCGCA 3'	circRNA 5' GGCCACTGCGCAGACCAGA----CTTCGCTC 3'
miRanda	RNAhybrid
Score: 156	p-value: 0.022426
Energy: -28.15 kCal/Mol	mfe: -25.6 kCal/Mol
Position: 51,75	Position: 15,41
miRNA 3' UGGUUGCCUGGAUGAAGGGAGGCGG 5'	miRNA 3' UGGU--UGC--CUGGAUGAAGGGAGGCGG 5'
|| :| :||:|||||||	:||| :|| |||| : ||:|||:
circRNA 5' CGCCTCGCTTCGCTTTTCCTCCGCA 3'	circRNA 5' GGCCACTGCGCAGACCAGA----CTTCGCTC 3'
	RNAhybrid
	p-value: 0.002152
	mfe: -31.3 kCal/Mol
	Position: 43,75
	miRNA 3' UGGUUGCCUGGA-UGAAG------GGAGGCGG 5'
	||: :| :||| :|||| |||||||
	circRNA 5' TACTCGTGCGCCTCGCTTCGCTTTTCCTCCGCA 3'
	RNAhybrid
	p-value: 0.002152
	mfe: -31.3 kCal/Mol
	Position: 43,75
	miRNA 3' UGGUUGCCUGGA-UGAAG------GGAGGCGG 5'
	||: :| :||| :|||| |||||||
	circRNA 5' TACTCGTGCGCCTCGCTTCGCTTTTCCTCCGCA 3'
hsa-miR-550a-3-5p vs hsa_circ_0079270
miRanda	RNAhybrid
Score: 149	p-value: 0.03117
Energy: -20.360001 kCal/Mol	mfe: -28.5 kCal/Mol
Position: 109,127	Position: 772,789
miRNA 3' GAGAAUGAGGGAGUCCGUGA 5'	miRNA 3' GAGAAUGA-GGGAGUCCGUGA 5'
:| ||| |||||||	:|| |||| |||||||
circRNA 5' GTGGGGCGCCC-CAGGCACC 3'	circRNA 5' CGCTGCCCTGAGGCACTC 3'
hsa-miR-767-5p vs hsa_circ_0017857
miRanda	RNAhybrid
Score: 160	p-value: 0.032166
Energy: -16.309999 kCal/Mol	mfe: -24.4 kCal/Mol
Position: 36,58	Position: 26,58
miRNA 3' GUACGAGUCUGUUGGUACCACGU 5'	miRNA 3' GUACGAGUC--UGUUGG--------UACCACGU 5'
|| :||| |||||||	:| ||||| |:||| |||||||
circRNA 5' CATAACAAGCTAACAATGGTGCC 3'	circRNA 5' GGTCCTCAGCCATAACAAGCTAACAATGGTGCC 3'
hsa-miR-767-3p vs hsa_circ_0044237
miRanda	RNAhybrid
Score: 140	p-value: 0.024042
Energy: -23.5 kCal/Mol	mfe: -29.7 kCal/Mol
Position: 893,918	Position: 890,919
miRNA 3' UCUUUGGUACCCCAU---ACUCGUCU 5'	miRNA 3' UCUUUG-GUA---CC-CCAUACUCGUCU 5'
| || :|| |||: ||:||||	:||:|| |: || || ||:||||:
circRNA 5' AGACACGGTGAGGTGGGCTGGGCAGG 3'	circRNA 5' TGGAGACACGGTGAGGTGGGCTGGGCAGGG 3'
hsa-miR-1224-5p vs hsa_circ_0017857
miRanda	RNAhybrid
Score: 143	p-value: 0.022508
Energy: -21.129999 kCal/Mol	mfe: -24.7 kCal/Mol
Position: 16,34	Position: 18,34
miRNA 3' GGUGGAGGGCUCAGGAGUG 5'	miRNA 3' GGUGGAGGGCUCAGGAGUG 5'
| :|||||||	||| |:| |||||||
circRNA 5' TCACACAACTGGTCCTCAG 3'	circRNA 5' ACACAA-CTG-GTCCTCAG 3'
hsa-miR-1224-3p vs hsa_circ_0089894
miRanda	RNAhybrid
Score: 142	p-value: 0.008659
Energy: -23.030001 kCal/Mol	mfe: -29.9 kCal/Mol
Position: 275,295	Position: 271,295
miRNA 3' GACUCCUCUCUCCUCCACCCC 5'	miRNA 3' GACUCC-UC-UC-UC-CUCCACCCC 5'
:| ||| : |:||||||	||:|| :| || || |:||||||
circRNA 5' GGTGGAAGAAGTGGGGTGGGA 3'	circRNA 5' GTGGGGTGGAAGAAGTGGGGTGGGA 3'
hsa-miR-1224-3p vs hsa_circ_0089893
miRanda	RNAhybrid
Score: 142	p-value: 0.011144
Energy: -23.030001 kCal/Mol	mfe: -29.9 kCal/Mol
Position: 391,411	Position: 387,411
miRNA 3' GACUCCUCUCUCCUCCACCCC 5'	miRNA 3' GACUCC-UC-UC-UC-CUCCACCCC 5'
:| ||| : |:||||||	||:|| :| || || |:||||||
circRNA 5' GGTGGAAGAAGTGGGGTGGGA 3'	circRNA 5' GTGGGGTGGAAGAAGTGGGGTGGGA 3'
hsa-miR-1224-3p vs hsa_circ_0044237
miRanda	RNAhybrid
Score: 156	p-value: 0.027997
Energy: -24.58 kCal/Mol	mfe: -29 kCal/Mol
Position: 887,910	Position: 886,910
miRNA 3' GACUCCUCU---CUCCUCCACCCC 5'	miRNA 3' GACU--CCUCUC--UC-CUCCACCCC 5'
||||| |: ||||||||	|| ||||| :| ||||||||
circRNA 5' GATTGGAGACACGGTGAGGTGGGC 3'	circRNA 5' AGATTGGAGACACGGTGAGGTGGGC 3'
hsa-miR-320b vs hsa_circ_0059963
miRanda	RNAhybrid
Score: 140	p-value: 0.037101
Energy: -24.690001 kCal/Mol	mfe: -27.3 kCal/Mol
Position: 593,611	Position: 550,575
miRNA 3' AACGGGAGAGUUGGGUCGAAAA 5'	miRNA 3' AACGGGAGAGUU-----GGGUCGAAAA 5'
|||| | |||||||||	|||||||| || :|:|||
circRNA 5' AAGCCCGC---ACCCAGCTTCC 3'	circRNA 5' CGCCCTCTCCTCACTTCCAGGTTTTG 3'
hsa-miR-1296-3p vs hsa_circ_0035110
miRanda	RNAhybrid
Score: 142	p-value: 0.01889
Energy: -13.48 kCal/Mol	mfe: -27.9 kCal/Mol
Position: 319,340	Position: 52,72
miRNA 3' CCAAUCCCAGCUUCGGGGUGAG 5'	miRNA 3' CCAAUCCCAGCUU--CGGGGUGAG 5'
| |||||||	||| |||: |:|:|:|||
circRNA 5' TACACTGAATTCACCCCCACTG 3'	circRNA 5' CGGGCCGAGATGTCTCGCTCC 3'
miRanda	RNAhybrid
Score: 142	p-value: 0.01889
Energy: -13.48 kCal/Mol	mfe: -27.9 kCal/Mol
Position: 319,340	Position: 52,72
miRNA 3' CCAAUCCCAGCUUCGGGGUGAG 5'	miRNA 3' CCAAUCCCAGCUU--CGGGGUGAG 5'
| |||||||	||| |||: |:|:|:|||
circRNA 5' TACACTGAATTCACCCCCACTG 3'	circRNA 5' CGGGCCGAGATGTCTCGCTCC 3'
hsa-miR-1271-3p vs hsa_circ_0079270
miRanda	RNAhybrid
Score: 152	p-value: 0.008987
Energy: -22.540001 kCal/Mol	mfe: -32.3 kCal/Mol
Position: 106,127	Position: 115,147
miRNA 3' ACGGACCGUGUAUCGUCCGUGA 5'	miRNA 3' ACGGA--CCGUG---------UAUCGUCCGUGA 5'
| ||| :|: |||||||	||| ||||| ||:|::||||:
circRNA 5' ATCGTGGGGCGCCCCAGGCACC 3'	circRNA 5' CGCCCCAGGCACCAGGGCGTGATGGTGGGCATG 3'
	RNAhybrid
	p-value: 0.037168
	mfe: -28.3 kCal/Mol
	Position: 739,789
	miRNA 3' ACGG-------------ACCGUGUAUCG---------------UCCGUGA 5'
	||| ||||| ||| |||||||
	circRNA 5' GGCCAGGTCATCACCATTGGCAATGAGCGGTTCCGCTGCCCTGAGGCACTC 3'
hsa-miR-449c-5p vs hsa_circ_0089892
miRanda	RNAhybrid
Score: 162	p-value: 0.00202
Energy: -23.52 kCal/Mol	mfe: -30.3 kCal/Mol
Position: 79,107	Position: 76,107
miRNA 3' UGUCGGCGAUC----GUUAUGUGACGGAU 5'	miRNA 3' UGUCG--GCGA--UCG--UUAUGUGACGGAU 5'
|| ||| || ||| ||||||||	|||| ||| || ||| ||||||||
circRNA 5' AGAGACGCAAGAGAAAAATCCACTGCCTT 3'	circRNA 5' GACAGAGACGCAAGAGAAAAATCCACTGCCTT 3'
hsa-miR-449c-5p vs hsa_circ_0089893
miRanda	RNAhybrid
Score: 162	p-value: 0.01178
Energy: -23.52 kCal/Mol	mfe: -30.3 kCal/Mol
Position: 79,107	Position: 76,107
miRNA 3' UGUCGGCGAUC----GUUAUGUGACGGAU 5'	miRNA 3' UGUCG--GCGA--UCG--UUAUGUGACGGAU 5'
|| ||| || ||| ||||||||	|||| ||| || ||| ||||||||
circRNA 5' AGAGACGCAAGAGAAAAATCCACTGCCTT 3'	circRNA 5' GACAGAGACGCAAGAGAAAAATCCACTGCCTT 3'
	RNAhybrid
	p-value: 0.027391
	mfe: -28 kCal/Mol
	Position: 161,200
	miRNA 3' UGUCGGCGAU----CGU--UA-----------UGUGACGGAU 5'
	||||| ||| :| :||:|||||
	circRNA 5' CGCCGCCAATATGCACTGTACATTCCACAAGCATTGCCTT 3'
	RNAhybrid
	p-value: 0.029465
	mfe: -27.8 kCal/Mol
	Position: 307,336
	miRNA 3' UGUCGGCGAU--CGUUAU--GU-GACGGAU 5'
	:||||| || || |||:|||
	circRNA 5' AGGCCGCGCCTGCCTTTCCCATCTGTCTAT 3'
hsa-miR-449c-5p vs hsa_circ_0089891
miRanda	RNAhybrid
Score: 162	p-value: 0.003251
Energy: -23.52 kCal/Mol	mfe: -30.3 kCal/Mol
Position: 141,169	Position: 138,169
miRNA 3' UGUCGGCGAUC----GUUAUGUGACGGAU 5'	miRNA 3' UGUCG--GCGA--UCG--UUAUGUGACGGAU 5'
|| ||| || ||| ||||||||	|||| ||| || ||| ||||||||
circRNA 5' AGAGACGCAAGAGAAAAATCCACTGCCTT 3'	circRNA 5' GACAGAGACGCAAGAGAAAAATCCACTGCCTT 3'
miRanda	RNAhybrid
Score: 162	p-value: 0.003251
Energy: -23.52 kCal/Mol	mfe: -30.3 kCal/Mol
Position: 141,169	Position: 138,169
miRNA 3' UGUCGGCGAUC----GUUAUGUGACGGAU 5'	miRNA 3' UGUCG--GCGA--UCG--UUAUGUGACGGAU 5'
|| ||| || ||| ||||||||	|||| ||| || ||| ||||||||
circRNA 5' AGAGACGCAAGAGAAAAATCCACTGCCTT 3'	circRNA 5' GACAGAGACGCAAGAGAAAAATCCACTGCCTT 3'
hsa-miR-769-3p vs hsa_circ_0059963
miRanda	RNAhybrid
Score: 140	p-value: 0.044806
Energy: -19.91 kCal/Mol	mfe: -26.9 kCal/Mol
Position: 237,260	Position: 234,260
miRNA 3' UUGGUUCUGGGGCCU-CUAGGGUC 5'	miRNA 3' UUGGUUCUGGGGC-CU--CUAGGGUC 5'
:|:| ||| | | ||||:||	:|| |||||| || ||||:||
circRNA 5' CATCGACCCCCAGAACGATCTCAC 3'	circRNA 5' TGACATCGACCCCCAGAACGATCTCAC 3'
hsa-miR-766-5p vs hsa_circ_0089892
miRanda	RNAhybrid
Score: 140	p-value: 0.021316
Energy: -10.36 kCal/Mol	mfe: -24.4 kCal/Mol
Position: 1,11	Position: 88,11
miRNA 3' UUCUGGUCGUGGUUAAGGAGGA 5'	miRNA 3' UUCU-----GGU--CGU--GGUU--------AAGGAGGA 5'
|||||||	:||| ||| || |||| |||||||
circRNA 5' -----------CTTTTCCTCCG 3'	circRNA 5' AGAGAAAAATCCACTGCCTTCCAAAGAAACTTTTCCTCCG 3'
miRanda
Score: 148
Energy: -15.89 kCal/Mol
Position: 106,11
miRNA 3' UUCUGGUCGUGGUUAAGGAGGA 5'
|| | | |||||||
circRNA 5' TTCCAAAGAAACTTTTCCTCCG 3'
hsa-miR-766-5p vs hsa_circ_0089891
miRanda	RNAhybrid
Score: 143	p-value: 0.016369
Energy: -18.120001 kCal/Mol	mfe: -26 kCal/Mol
Position: 50,73	Position: 30,73
miRNA 3' UUCUGGUCGUGGU--UAAGGAGGA 5'	miRNA 3' UUCUGGU-------------CGUGGUU---------AAGGAGGA 5'
| |: || :|: |||||||	||||: ||:|| |||||||
circRNA 5' GCGCCTCGCTTCGCTTTTCCTCCG 3'	circRNA 5' CAGACTTCGCTCGTACTCGTGCGCCTCGCTTCGCTTTTCCTCCG 3'
miRanda	RNAhybrid
Score: 143	p-value: 0.016369
Energy: -18.120001 kCal/Mol	mfe: -26 kCal/Mol
Position: 50,73	Position: 30,73
miRNA 3' UUCUGGUCGUGGU--UAAGGAGGA 5'	miRNA 3' UUCUGGU-------------CGUGGUU---------AAGGAGGA 5'
| |: || :|: |||||||	||||: ||:|| |||||||
circRNA 5' GCGCCTCGCTTCGCTTTTCCTCCG 3'	circRNA 5' CAGACTTCGCTCGTACTCGTGCGCCTCGCTTCGCTTTTCCTCCG 3'
hsa-miR-766-5p vs hsa_circ_0059963
miRanda	RNAhybrid
Score: 146	p-value: 0.039882
Energy: -25.190001 kCal/Mol	mfe: -27.1 kCal/Mol
Position: 592,615	Position: 592,616
miRNA 3' UUCUGGUCGUGGUU--AAGGAGGA 5'	miRNA 3' UUCUGGUCGUGGUU--AAGGAGGA 5'
:|| ||||| | |||||:|	||| || ||||| |||||:||
circRNA 5' GAAGCCCGCACCCAGCTTCCTTCT 3'	circRNA 5' GAAG-CCCGCACCCAGCTTCCTTCTG 3'
hsa-miR-766-5p vs hsa_circ_0044237
miRanda	RNAhybrid
Score: 142	p-value: 0.037476
Energy: -18.42 kCal/Mol	mfe: -28.3 kCal/Mol
Position: 943,964	Position: 721,742
miRNA 3' UUCUGGUCGUGGUUAAGGAGGA 5'	miRNA 3' UUCU--GGUCGUGGUUAAGGAGGA 5'
||| | || |||:|||	:|| |||||| ||||||
circRNA 5' GCACCCAACCCCCTTTCTTCCT 3'	circRNA 5' TGGATTCCAGCAATG--TCCTCCA 3'
hsa-miR-762 vs hsa_circ_0079270
miRanda	RNAhybrid
Score: 142	p-value: 0.000994
Energy: -34.959999 kCal/Mol	mfe: -38.5 kCal/Mol
Position: 683,708	Position: 41,70
miRNA 3' CGAGCCGGGGCCG----GGGUCGGGG 5'	miRNA 3' CGAGCCGGGGCCGG---------GGUCGGGG 5'
:|||| |||| :|||||:|	||||:||||| ||:||::|
circRNA 5' AGATGGCCACGGCTGCTTCCAGCTCC 3'	circRNA 5' ACGGCTCCGGCATGTGCAAGGCCGGCTTCG 3'
miRanda	RNAhybrid
Score: 142	p-value: 0.040838
Energy: -33.27 kCal/Mol	mfe: -28 kCal/Mol
Position: 956,978	Position: 587,607
miRNA 3' CGAGCCGGGGCCG-GGGUCGGGG 5'	miRNA 3' CGAGC-CGGGGCCGGGGUCGGGG 5'
| ||||:||| |||||| |	|| || ||||: ||||::|
circRNA 5' TCACTGCCCTGGCACCCAGCACA 3'	circRNA 5' CCGAGCG-CGGCTACAGCTTCA 3'
	RNAhybrid
	p-value: 0.000926
	mfe: -38.7 kCal/Mol
	Position: 685,709
	miRNA 3' CGAGCCGGGGCCGG----GGUCGGGG 5'
	:|||| ||||: |||||:||
	circRNA 5' ATGGCCACGGCTGCTTCCAGCTCCT 3'
	RNAhybrid
	p-value: 0.006085
	mfe: -33.4 kCal/Mol
	Position: 772,800
	miRNA 3' CGAGCCGGGG--CCG-----GGGUCGGGG 5'
	||| ||||: ||| :||||||::
	circRNA 5' CGCT--GCCCTGAGGCACTCTTCCAGCCTTC 3'
hsa-miR-765 vs hsa_circ_0079270
miRanda	RNAhybrid
Score: 159	p-value: 0.017341
Energy: -23.6 kCal/Mol	mfe: -30.3 kCal/Mol
Position: 692,712	Position: 694,712
miRNA 3' GUAGUGGAAGGAAGAGGAGGU 5'	miRNA 3' GUAGUGGAAGGAAGAGGAGGU 5'
||||| |||||||	| ||||| |||||||
circRNA 5' CGGCTGCTTCCAGCTCCTCCC 3'	circRNA 5' GCTGCTTCCAGCTCCTCCC 3'
hsa-miR-765 vs hsa_circ_0089891
miRanda	RNAhybrid
Score: 155	p-value: 0.003671
Energy: -25.83 kCal/Mol	mfe: -29.4 kCal/Mol
Position: 53,73	Position: 46,74
miRNA 3' GUAGUGGAAGGAAGAGGAGGU 5'	miRNA 3' GUA-GUGGA----AG-GAAGAGGAGGU 5'
||:|:| |||:||||||	|:| |:||| || |||:||||||:
circRNA 5' CCTCGCTTCGCTTTTCCTCCG 3'	circRNA 5' TCGTGCGCCTCGCTTCGCTTTTCCTCCGC 3'
miRanda	RNAhybrid
Score: 155	p-value: 0.003671
Energy: -25.83 kCal/Mol	mfe: -29.4 kCal/Mol
Position: 53,73	Position: 46,74
miRNA 3' GUAGUGGAAGGAAGAGGAGGU 5'	miRNA 3' GUA-GUGGA----AG-GAAGAGGAGGU 5'
||:|:| |||:||||||	|:| |:||| || |||:||||||:
circRNA 5' CCTCGCTTCGCTTTTCCTCCG 3'	circRNA 5' TCGTGCGCCTCGCTTCGCTTTTCCTCCGC 3'
hsa-miR-675-5p vs hsa_circ_0079270
miRanda	RNAhybrid
Score: 148	p-value: 0.013444
Energy: -28.879999 kCal/Mol	mfe: -31.3 kCal/Mol
Position: 428,451	Position: 417,452
miRNA 3' GUGACACCCGG-GAGAGGCGUGGU 5'	miRNA 3' GUGACACC-------CG---GGAGA--GGCGUGGU 5'
|||| ||| || |||:|||	:||||| |: ||||| |||:||||
circRNA 5' CCCTGTACGCCTCTGGCCGTACCA 3'	circRNA 5' GGCTGTGCTATCCCTGTACGCCTCTGGCCGTACCAC 3'
hsa-miR-675-5p vs hsa_circ_0059963
miRanda	RNAhybrid
Score: 140	p-value: 0.031265
Energy: -19.129999 kCal/Mol	mfe: -27.9 kCal/Mol
Position: 582,604	Position: 502,529
miRNA 3' GUGACACCCGGGAGAGGCGUGGU 5'	miRNA 3' GUGACA-CCC--GGGAGAGGCGUGGU 5'
|||||||	||| || |||| | :||||||
circRNA 5' GAGCTTGCAGGAAGCCCGCACCC 3'	circRNA 5' CCACCAACGGAACCCCTGTGTGCACCAA 3'
hsa-miR-891a-3p vs hsa_circ_0017857
miRanda	RNAhybrid
Score: 160	p-value: 0.004661
Energy: -19.76 kCal/Mol	mfe: -28.9 kCal/Mol
Position: 37,61	Position: 35,61
miRNA 3' GAGUGUU-GUUUG-UA-CACGGUGA 5'	miRNA 3' GAGUGUUGUUUGUA------CACGGUGA 5'
|||| | ||| || |||||||	||:|||||:| |||||||
circRNA 5' ATAACAAGCTAACAATGGTGCCACC 3'	circRNA 5' CCATAACAAGCTAACAATGGTGCCACC 3'
hsa-miR-874-5p vs hsa_circ_0079270
miRanda	RNAhybrid
Score: 145	p-value: 0.034612
Energy: -29.530001 kCal/Mol	mfe: -28.6 kCal/Mol
Position: 95,117	Position: 463,484
miRNA 3' AGAAUGGGACCACGCACCCCGGC 5'	miRNA 3' AGAAUGGGACCACGCACCCCGGC 5'
|| |||| ||||||||	: ||:| |||| ||||:|
circRNA 5' TCTTCCCCTCCATCGTGGGGCGC 3'	circRNA 5' ATGGACTCCGGTGAC-GGGGTCA 3'
hsa-miR-541-3p vs hsa_circ_0079270
miRanda	RNAhybrid
Score: 148	p-value: 0.021583
Energy: -24.290001 kCal/Mol	mfe: -29.8 kCal/Mol
Position: 483,502	Position: 479,502
miRNA 3' UCAGGUCUAAGACACGGGUGGU 5'	miRNA 3' UCAGGUCUAA-GACACGGGUGGU 5'
||| | |||||||||:|	:||| |||||||||:|
circRNA 5' CACCCACA--CTGTGCCCATCT 3'	circRNA 5' GGGTCACCCACACTGTGCCCATCT 3'
hsa-miR-885-3p vs hsa_circ_0079270
miRanda	RNAhybrid
Score: 148	p-value: 0.013264
Energy: -21.139999 kCal/Mol	mfe: -31.2 kCal/Mol
Position: 758,779	Position: 298,321
miRNA 3' AUAGGUGAUGUGGGGCGACGGA 5'	miRNA 3' AUAGGUGA--UGUGGGG--CGACGGA 5'
:::||||||||	||: :|||||| |||||:
circRNA 5' GCAATGAGCGGTTCCGCTGCCC 3'	circRNA 5' CCCGAGGAGCACCCCGTGCTGCTG 3'
	RNAhybrid
	p-value: 0.027797
	mfe: -29.1 kCal/Mol
	Position: 751,779
	miRNA 3' AUAGGUGA-UGU--------GGGGCGACGGA 5'
	|||:| :|| ::||||||||
	circRNA 5' ACCATTGGCAATGAGCGGTTCCGCTGCCC 3'
	RNAhybrid
	p-value: 0.016984
	mfe: -30.5 kCal/Mol
	Position: 881,907
	miRNA 3' AUAGGUGAUGUGGG------GCGACGGA 5'
	|| |||:|| :||||:||
	circRNA 5' ACCTGTACGCCAACACAGTGCTGTCTG 3'
hsa-miR-760 vs hsa_circ_0059963
miRanda	RNAhybrid
Score: 147	p-value: 0.026994
Energy: -18.76 kCal/Mol	mfe: -27.9 kCal/Mol
Position: 81,101	Position: 513,544
miRNA 3' AGGGGUGUCUGG-GUCUCGGC 5'	miRNA 3' AGGGG-----UGUCU-------GGGUCUCGGC 5'
|||: |||||||	|||| :|| ||||||||:
circRNA 5' ACTGAAGCGACTGCAGAGCCA 3'	circRNA 5' ACCCCTGTGTGCACCAACCTTCCCCAGAGCTC 3'
hsa-miR-920 vs hsa_circ_0079270
miRanda	RNAhybrid
Score: 151	p-value: 0.003288
Energy: -29.360001 kCal/Mol	mfe: -34.8 kCal/Mol
Position: 693,710	Position: 693,711
miRNA 3' AUGACGAAGGUGUCGAGGGG 5'	miRNA 3' AUGACGAAGGUGUCGAGGGG 5'
||||||| |||||||:	:||||||||| |||||:|
circRNA 5' GGCTGCTTC--CAGCTCCTC 3'	circRNA 5' GGCTGCTTCCA--GCTCCTCC 3'
hsa-miR-939-5p vs hsa_circ_0079270
miRanda	RNAhybrid
Score: 147	p-value: 0.001158
Energy: -29.1 kCal/Mol	mfe: -38.4 kCal/Mol
Position: 686,711	Position: 81,103
miRNA 3' GUGGGGGUC-UCGGA-GUCGAGGGGU 5'	miRNA 3' GUGGGGGUCUCGGAGUCGAGGGGU 5'
|| |:| ||:| |||||||:|	:||||| |:||| :|||||
circRNA 5' TGGCCACGGCTGCTTCCAGCTCCTCC 3'	circRNA 5' TGCCCCCCGGGCCGTC-TTCCCCT 3'
	RNAhybrid
	p-value: 0.037362
	mfe: -28.5 kCal/Mol
	Position: 494,523
	miRNA 3' GUGGGGG------UCUCGGAGUCGAGGGGU 5'
	:||| :|:|: ||||||
	circRNA 5' TGCCCATCTACGAGGGGTATGCCCTCCCCC 3'
	RNAhybrid
	p-value: 0.008319
	mfe: -32.8 kCal/Mol
	Position: 687,711
	miRNA 3' GUGGGGGUCU-CGGA-GUCGAGGGGU 5'
	:|| |:| ||:| |||||||:|
	circRNA 5' GGCCA-CGGCTGCTTCCAGCTCCTCC 3'
	RNAhybrid
	p-value: 0.019291
	mfe: -30.4 kCal/Mol
	Position: 775,807
	miRNA 3' GUGGGGGUC----------UCGGAGUCGAGGGGU 5'
	:|||: || |||||: ||:||:
	circRNA 5' TGCCCTGAGGCACTCTTCCAGCCTTC-CTTCCTG 3'
hsa-miR-939-5p vs hsa_circ_0059963
miRanda	RNAhybrid
Score: 143	p-value: 0.001786
Energy: -23.049999 kCal/Mol	mfe: -35.9 kCal/Mol
Position: 348,371	Position: 241,267
miRNA 3' GUGGGGGUCUCGGAGUCGAGGGGU 5'	miRNA 3' GUGGGGGUCUC---GGAGUCGAGGGGU 5'
||| :||::||||||:	||||||||| :|||| ||:||:
circRNA 5' ATAAGCCACTCTCTTGGCTCCCTG 3'	circRNA 5' GACCCCCAGAACGATCTCACCTTCCTT 3'
	RNAhybrid
	p-value: 0.012766
	mfe: -30.5 kCal/Mol
	Position: 351,371
	miRNA 3' GUGG-GGGUCUCGGAGUCGAGGGGU 5'
	:|| |:| :||::||||||:
	circRNA 5' AGCCACTC----TCTTGGCTCCCTG 3'
	RNAhybrid
	p-value: 0.006398
	mfe: -32.4 kCal/Mol
	Position: 459,498
	miRNA 3' GUGGG--GGUC------------UCGGA-GUCGAGGGGU 5'
	|||| |||| :||: |:||||::|
	circRNA 5' ACACCAATCCAGTGACCGTGTGTGGGCTGGCGGCTCTTCT 3'
	RNAhybrid
	p-value: 0.0008
	mfe: -38.1 kCal/Mol
	Position: 532,563
	miRNA 3' GUGGGGGUCUCGGAGUC--------GAGGGGU 5'
	:|||||||||: |:| ||||:||
	circRNA 5' TTCCCCAGAGCTCCGGAGCGCCCTCTCCTCAC 3'
	RNAhybrid
	p-value: 0.00796
	mfe: -31.8 kCal/Mol
	Position: 583,613
	miRNA 3' GUGGGGGUC--UCGGA-----GUCGAGGGGU 5'
	:|:: ||| |||| |||||:||:
	circRNA 5' AGCTTGCAGGAAGCCCGCACCCAGCTTCCTT 3'
	RNAhybrid
	p-value: 0.036379
	mfe: -27.6 kCal/Mol
	Position: 634,659
	miRNA 3' GUGGGGGUCUCGGA-GUCGAGGGGU 5'
	|:|||:::||| | |:|:::|
	circRNA 5' TCGCCCTTGGAGAAAGCTGTTTTTCT 3'
hsa-miR-1180-3p vs hsa_circ_0079270
miRanda	RNAhybrid
Score: 140	p-value: 0.015827
Energy: -18.59 kCal/Mol	mfe: -30.7 kCal/Mol
Position: 538,558	Position: 537,558
miRNA 3' UGUGUGGGUGCGCUCGGCCUUU 5'	miRNA 3' UGUGUGGGUGCGCUCGGCCUUU 5'
|||:: || :|||||:|	| : || || :|||||:|
circRNA 5' CTGGACCTG-GCTGGCCGGGAC 3'	circRNA 5' TCTGGACCTGGCTGGCCGGGAC 3'
hsa-miR-1181 vs hsa_circ_0079270
miRanda	RNAhybrid
Score: 147	p-value: 0.011694
Energy: -27.34 kCal/Mol	mfe: -31.4 kCal/Mol
Position: 59,80	Position: 41,80
miRNA 3' GCCGAGCC-CACCG-CCGCUGCC 5'	miRNA 3' GCCGA-GCC---CAC-------------CG-CCGCUGCC 5'
|| ||| | || |||||||	||||| ||| ||| || |||||||
circRNA 5' AGGC-CGGCTTCGCGGGCGACGA 3'	circRNA 5' ACGGCTCCGGCATGTGCAAGGCCGGCTTCGCGGGCGACGA 3'
miRanda	RNAhybrid
Score: 146	p-value: 0.021444
Energy: -17.690001 kCal/Mol	mfe: -29.7 kCal/Mol
Position: 156,176	Position: 141,176
miRNA 3' GCCGAGCCCACCGCCGCUGCC 5'	miRNA 3' GCCGAGCCCA-----CCG----------CCGCUGCC 5'
:|| || |||||||	||| :|||| || |||||||
circRNA 5' GGATTCCTATGTGGGCGACGA 3'	circRNA 5' GGGCATGGGTCAGAAGGATTCCTATGTGGGCGACGA 3'
	RNAhybrid
	p-value: 0.006882
	mfe: -32.9 kCal/Mol
	Position: 453,480
	miRNA 3' GCCG-AGC-CCACC----GCCGCUGCC 5'
	||| ||| | ||| |||:|||||
	circRNA 5' TGGCATCGTGATGGACTCCGGTGACGGG 3'
hsa-miR-1182 vs hsa_circ_0044237
miRanda	RNAhybrid
Score: 148	p-value: 0.003729
Energy: -30.540001 kCal/Mol	mfe: -35 kCal/Mol
Position: 213,236	Position: 212,237
miRNA 3' CAGUGUAGGGAGGGU-UCUGGGAG 5'	miRNA 3' CAGUGUAGGGAGGGU----UCUGGGAG 5'
:|: |||| ||| ||:||||	:|:|||:| |||| ||:|||||
circRNA 5' TATATCTCCCCACCAGAGGCCCTC 3'	circRNA 5' GTATATCTC-CCCACCAGAGGCCCTCG 3'
hsa-miR-1183 vs hsa_circ_0044237
miRanda	RNAhybrid
Score: 155	p-value: 0.00597
Energy: -20.66 kCal/Mol	mfe: -34.2 kCal/Mol
Position: 382,410	Position: 367,410
miRNA 3' ACGGGUGAGAGUGGUA-GU-GGAUGUCAC 5'	miRNA 3' ACGGG---------UGAGA--GUGGUAGUG-----GAUGUCAC 5'
||:||| || |||||||	||||| :||:| ::||||||: |||||||
circRNA 5' GCTTTGATGCCATCATGCAGGCTACAGTC 3'	circRNA 5' ATGCCCCAGAGGGTGGCTTTGATGCCATCATGCAGGCTACAGTC 3'
miRanda
Score: 149
Energy: -26.059999 kCal/Mol
Position: 658,684
miRNA 3' ACGGGUGAGAG-UGGUAGUGGAUGUCAC 5'
:|| |||| |:|| | |||:|||
circRNA 5' TAGTCAATCTCTATCA-GAACTATAGTG 3'
hsa-miR-1225-3p vs hsa_circ_0000511
miRanda	RNAhybrid
Score: 143	p-value: 0.006913
Energy: -15.73 kCal/Mol	mfe: -27.6 kCal/Mol
Position: 1,20	Position: 136,20
miRNA 3' GACCCCCGCCGUGUCCCCGAGU 5'	miRNA 3' GACCC---CCGC-CG---------UGUCCCCGAGU 5'
| || |||||||	||| ||:| |: || |||||||
circRNA 5' -TTCCCAGAGAAC-GGGGCTCC 3'	circRNA 5' ATGGCTGAGGTGAGTTCCCAGAGAAC-GGGGCTCC 3'
hsa-miR-1226-5p vs hsa_circ_0079270
miRanda	RNAhybrid
Score: 151	p-value: 0.024584
Energy: -36.349998 kCal/Mol	mfe: -29.9 kCal/Mol
Position: 495,521	Position: 159,204
miRNA 3' GGGGUAGGU-CCGGACGUACGGGAGUG 5'	miRNA 3' GGGGUA--------GGUCCGGA------------CGUACGGGAGUG 5'
|||||:| | |:||||||||	:||:|| | ||||| ||| :||||||
circRNA 5' GCCCATCTACGAGGGGTATGCCCTCCC 3'	circRNA 5' TTCCTATGTGGGCGACGAGGCCCAGAGCAAGAGAGGCA--TCCTCACC 3'
	RNAhybrid
	p-value: 0.007134
	mfe: -33.5 kCal/Mol
	Position: 542,588
	miRNA 3' GGGGUA----GGUCC-GGAC-----------GUAC----GGGAGUG 5'
	||:: ||:|| |||| |||| :||||||
	circRNA 5' ACCTGGCTGGCCGGGACCTGACTGACTACCTCATGAAGATCCTCACC 3'
hsa-miR-1226-5p vs hsa_circ_0017857
miRanda	RNAhybrid
Score: 150	p-value: 0.013943
Energy: -27.360001 kCal/Mol	mfe: -26.8 kCal/Mol
Position: 125,149	Position: 8,34
miRNA 3' GGGGUAGGUCCGGACGUACGGGAGUG 5'	miRNA 3' GGGGUAG---GUCCGGACGUACGGGAGUG 5'
||| ||| :| |:| |||:|||	:||||| || ||| |:|||||
circRNA 5' GCCCACACAGATCAGTA-GCCTTCAG 3'	circRNA 5' ATCCCATATCACACAACTG---GTCCTCAG 3'
	RNAhybrid
	p-value: 0.003449
	mfe: -30.2 kCal/Mol
	Position: 109,149
	miRNA 3' GGGGUAGGUCCG-GACG------------UA-CGGGAGUG 5'
	|| ||| ||| |||| :| |||:|||
	circRNA 5' ACCAAATCGAGGAGCTGCCCACACAGATCAGTAGCCTTCAG 3'
hsa-miR-1227-5p vs hsa_circ_0044237
miRanda	RNAhybrid
Score: 141	p-value: 0.013545
Energy: -27.209999 kCal/Mol	mfe: -30.4 kCal/Mol
Position: 853,868	Position: 852,868
miRNA 3' GGUGGCGGACCGGGGUG 5'	miRNA 3' GGUGGCGGACCGGGGUG 5'
|:| |||||||:||	:||:| |||||||:||
circRNA 5' TCATC-CCTGGCCTCAA 3'	circRNA 5' GTCATC-CCTGGCCTCAA 3'
hsa-miR-1229-5p vs hsa_circ_0035110
miRanda	RNAhybrid
Score: 146	p-value: 0.047615
Energy: -19.57 kCal/Mol	mfe: -25.7 kCal/Mol
Position: 103,126	Position: 66,91
miRNA 3' GCGAGAGGGGGUUUGGGAUGGGUG 5'	miRNA 3' GCGAGA----GGGGGUUUGGGAUGGGUG 5'
:||| ||:::| |||:|||	||||| ||:: |:|: |:|:|:
circRNA 5' CTTTCTGGCCTGGAGGCTATCCAG 3'	circRNA 5' TCGCTCCGTGGCCTT--AGCTGTGCTCGN 3'
miRanda	RNAhybrid
Score: 146	p-value: 0.047615
Energy: -19.57 kCal/Mol	mfe: -25.7 kCal/Mol
Position: 103,126	Position: 66,91
miRNA 3' GCGAGAGGGGGUUUGGGAUGGGUG 5'	miRNA 3' GCGAGA----GGGGGUUUGGGAUGGGUG 5'
:||| ||:::| |||:|||	||||| ||:: |:|: |:|:|:
circRNA 5' CTTTCTGGCCTGGAGGCTATCCAG 3'	circRNA 5' TCGCTCCGTGGCCTT--AGCTGTGCTCGN 3'
	RNAhybrid
	p-value: 0.007784
	mfe: -30.5 kCal/Mol
	Position: 91,126
	miRNA 3' GCGA-GAGGGGGU----UUGG------GAUGGGUG 5'
	|||| |||:|:| ::|| |||:|||
	circRNA 5' GCGCTACTCTCTCTTTCTGGCCTGGAGGCTATCCAG 3'
	RNAhybrid
	p-value: 0.007784
	mfe: -30.5 kCal/Mol
	Position: 91,126
	miRNA 3' GCGA-GAGGGGGU----UUGG------GAUGGGUG 5'
	|||| |||:|:| ::|| |||:|||
	circRNA 5' GCGCTACTCTCTCTTTCTGGCCTGGAGGCTATCCAG 3'
	RNAhybrid
	p-value: 0.049421
	mfe: -25.6 kCal/Mol
	Position: 126,155
	miRNA 3' GCGAGAGGGGGUUUGGG-----AUGGGUG 5'
	||: |||| |:|::| |||:|||
	circRNA 5' GCGTACTCCAA-AGATTCAGGTTTACTCACG 3'
	RNAhybrid
	p-value: 0.049421
	mfe: -25.6 kCal/Mol
	Position: 126,155
	miRNA 3' GCGAGAGGGGGUUUGGG-----AUGGGUG 5'
	||: |||| |:|::| |||:|||
	circRNA 5' GCGTACTCCAA-AGATTCAGGTTTACTCACG 3'
hsa-miR-1229-3p vs hsa_circ_0089894
miRanda	RNAhybrid
Score: 142	p-value: 0.006371
Energy: -28.540001 kCal/Mol	mfe: -31 kCal/Mol
Position: 269,296	Position: 270,296
miRNA 3' GACACCCU-CC--CGUCA--CCACUCUC 5'	miRNA 3' GACACCCUCCCG---UCA--CCACUCUC 5'
|||||: || | ||| ||||:||	|||||: || ||| ||||:||
circRNA 5' AAGTGGGGTGGAAGAAGTGGGGTGGGAC 3'	circRNA 5' AGTGGGGTGGAAGAAGTGGGGTGGGAC 3'
hsa-miR-1229-3p vs hsa_circ_0089893
miRanda	RNAhybrid
Score: 142	p-value: 0.008238
Energy: -28.540001 kCal/Mol	mfe: -31 kCal/Mol
Position: 385,412	Position: 386,412
miRNA 3' GACACCCU-CC--CGUCA--CCACUCUC 5'	miRNA 3' GACACCCUCCCG---UCA--CCACUCUC 5'
|||||: || | ||| ||||:||	|||||: || ||| ||||:||
circRNA 5' AAGTGGGGTGGAAGAAGTGGGGTGGGAC 3'	circRNA 5' AGTGGGGTGGAAGAAGTGGGGTGGGAC 3'
hsa-miR-1231 vs hsa_circ_0044237
miRanda	RNAhybrid
Score: 142	p-value: 0.013091
Energy: -26.09 kCal/Mol	mfe: -31 kCal/Mol
Position: 125,144	Position: 126,145
miRNA 3' CGUCGACAGGCGGGUCUGUG 5'	miRNA 3' CGUCGACAGGCGGGUCUGUG 5'
||||| || ||||||::	||||| || ||||||::|
circRNA 5' CAAGCTGGCCACCCAGATGC 3'	circRNA 5' AAGCTGGCCACCCAGATGCG 3'
hsa-miR-1233-3p vs hsa_circ_0000511
miRanda	RNAhybrid
Score: 146	p-value: 0.015514
Energy: -21.290001 kCal/Mol	mfe: -25.4 kCal/Mol
Position: 1,20	Position: 6,20
miRNA 3' GACGCCCUCCUGUCCCGAGU 5'	miRNA 3' GACGCCCUCCUGUCCCGAGU 5'
||| ||:||||||	||| ||:||||||
circRNA 5' TTCCCAGAGAACGGGGCTCC 3'	circRNA 5' AGAGAACGGGGCTCC 3'
	RNAhybrid
	p-value: 0.008517
	mfe: -26.8 kCal/Mol
	Position: 139,20
	miRNA 3' GACGCC----------CUCCUGUCCCGAGU 5'
	||| || ||| ||:||||||
	circRNA 5' GCTGAGGTGAGTTCCCAGAGAACGGGGCTCC 3'
hsa-miR-1236-5p vs hsa_circ_0059963
miRanda	RNAhybrid
Score: 143	p-value: 0.042866
Energy: -22.51 kCal/Mol	mfe: -26.9 kCal/Mol
Position: 358,380	Position: 356,380
miRNA 3' AGGGGUAAAGGGG-ACAGUGAGU 5'	miRNA 3' AGGGGUAA-AGGGG-ACAGUGAGU 5'
|::: ||||: |||||:||	||:|: ||||: |||||:||
circRNA 5' CTCTTGGCTCCCTGTGTCATTCC 3'	circRNA 5' CTCTCTTGGCTCCCTGTGTCATTCC 3'
hsa-miR-1236-3p vs hsa_circ_0059963
miRanda	RNAhybrid
Score: 145	p-value: 0.028788
Energy: -23.299999 kCal/Mol	mfe: -28 kCal/Mol
Position: 55,79	Position: 56,79
miRNA 3' GACCUCU-CUGU-UCC-CCUUCUCC 5'	miRNA 3' GACCUCU-CUGU-UCC-CCUUCUCC 5'
||| | |:|| ||| |||:|||	||| |:|| ||| |||:|||
circRNA 5' TCGGAAATGGCAGAGGTGGAGGAGA 3'	circRNA 5' CGGAAATGGCAGAGGTGGAGGAGA 3'
hsa-miR-1237-5p vs hsa_circ_0053132
miRanda	RNAhybrid
Score: 144	p-value: 0.01901
Energy: -31.790001 kCal/Mol	mfe: -24.9 kCal/Mol
Position: 120,138	Position: 50,74
miRNA 3' GCGCGAAGCCGGGGCGGGGGC 5'	miRNA 3' GCGCGAAGC-CGG--GGCGGGGGC 5'
|||||: |:|||||||	||| |||| ||: :||::|:|
circRNA 5' GGCGCTTT--CTCCGCCCCAG 3'	circRNA 5' TCGCTCTTCTTGCTTGTCGTTCTCT 3'
hsa-miR-1237-3p vs hsa_circ_0079270
miRanda	RNAhybrid
Score: 166	p-value: 0.005362
Energy: -29.969999 kCal/Mol	mfe: -33.6 kCal/Mol
Position: 138,158	Position: 136,159
miRNA 3' GACCCCCUGCCUCGUCUUCCU 5'	miRNA 3' GACC-CCC-UGCCUCGUCUUCCU 5'
||| |:||: |||||||	||| ||| |:||: ||||||||
circRNA 5' GGTGGGCATGGGTCAGAAGGA 3'	circRNA 5' ATGGTGGGCATGGGTCAGAAGGAT 3'
miRanda	RNAhybrid
Score: 157	p-value: 0.015591
Energy: -25.889999 kCal/Mol	mfe: -30.6 kCal/Mol
Position: 931,953	Position: 925,954
miRNA 3' GACCCCCUG-CCU-CGUCUUCCU 5'	miRNA 3' GACCCC-----CUG-CCU-CGUCUUCCU 5'
||| ||| ||||||||	|||| ||| ||| |||||||||
circRNA 5' ATTGCCGACAGGATGCAGAAGGA 3'	circRNA 5' CCTGGCATTGCCGACAGGATGCAGAAGGAG 3'
hsa-miR-1237-3p vs hsa_circ_0059963
miRanda	RNAhybrid
Score: 149	p-value: 0.045767
Energy: -18.33 kCal/Mol	mfe: -26.6 kCal/Mol
Position: 86,107	Position: 70,108
miRNA 3' GACCCCCUGCCUC-GUCUUCCU 5'	miRNA 3' GACC-CC-CUGC--------------CUCG-UCUUCCU 5'
:| ||| |||||||	||| || ||| |||| ||||||:
circRNA 5' AGCGACTGCAGAGCCAGAAGGG 3'	circRNA 5' GTGGAGGAGACACTGAAGCGACTGCAGAGCCAGAAGGGA 3'
miRanda
Score: 140
Energy: -13.84 kCal/Mol
[truncated: 7,256 more rows]
