# Supplementary material for: Identification of circRNA-miRNA-mRNA regulatory network and its role in cardiac hypertrophy
Source: PLoS One. 2023 Mar 23;18(3):e0279638. doi: 10.1371/journal.pone.0279638 (PMC10035836; doi:10.1371/journal.pone.0279638)
Supplement: S1 File — (ZIP) [file pone.0279638.s001.zip › S1/diff_miRNA.xls]

differentially expressed miRNA
miRNA	logFC	AveExpr	t	P.Value	adj.P.Val	B
hsa-miR-7	-0.522961575	12.08479229	-6.76299197	4.44E-10	1.53E-07	12.67339122
hsa-miR-139-3p	-0.778840574	10.43823388	-6.750190223	4.74E-10	1.53E-07	12.61130969
hsa-miR-34c-5p	0.732550346	9.380177663	6.709654174	5.82E-10	1.53E-07	12.41508607
hsa-miR-373	1.354702822	8.767781761	6.682390863	6.68E-10	1.53E-07	12.28341766
hsa-miR-10a*	-1.012084277	8.955710942	-6.446216753	2.18E-09	3.56E-07	11.15345948
hsa-miR-1268	-0.860988633	7.957817279	-6.346174174	3.57E-09	5.12E-07	10.6808041
hsa-miR-223*	-0.733920521	7.657167957	-6.291516595	4.68E-09	5.95E-07	10.42414255
hsa-miR-92a-1*	-0.766045409	7.000641022	-6.234025651	6.20E-09	7.10E-07	10.15540055
hsa-miR-144*	-1.205121734	9.484797754	-5.97004194	2.22E-08	2.31E-06	8.938160624
hsa-miR-18a*	-0.663121371	9.507570788	-5.912363782	2.93E-08	2.79E-06	8.676009039
hsa-miR-511	-0.689846576	9.782789356	-5.731661489	6.87E-08	6.05E-06	7.863979728
hsa-miR-514	1.312495845	8.63003891	5.676555125	8.88E-08	6.65E-06	7.619223198
hsa-miR-452*:9.1	0.621937543	12.82367736	5.672059062	9.07E-08	6.65E-06	7.599314478
hsa-miR-452	0.612934535	11.8160284	5.364814774	3.71E-07	2.50E-05	6.261250083
hsa-miR-30c-1*	-0.846215344	10.86795099	-5.297422421	5.02E-07	3.20E-05	5.973866295
hsa-miR-31	-0.528759348	8.991370035	-5.174930372	8.67E-07	4.96E-05	5.457396853
hsa-miR-184	0.637572634	6.345046846	5.125317372	1.08E-06	5.88E-05	5.250412754
hsa-miR-10a	-1.023031046	11.31559179	-5.104680097	1.18E-06	6.15E-05	5.164694432
hsa-miR-371-3p	0.788881976	8.050216777	4.930144924	2.52E-06	0.000120162	4.448855249
hsa-miR-17-5p:9.1	-0.597135729	9.36467631	-4.619138957	9.33E-06	0.000368239	3.215307814
HS_176	-0.852157762	9.509179689	-4.495026346	1.55E-05	0.000572119	2.738777307
HS_22.1	0.546473039	11.48786606	4.038249938	9.26E-05	0.002718933	1.067443736
hsa-miR-34b*	0.638689763	8.667421507	3.949554196	0.000129108	0.003605579	0.758642168
hsa-miR-1247	-0.793698563	8.491682961	-3.921738268	0.000143138	0.00381147	0.662892449
solexa-3464-254	-0.500490919	12.43505663	-3.732106865	0.000285338	0.006951311	0.024314659
hsa-miR-190b	0.641277706	9.441202193	3.427651792	0.000821342	0.014927564	-0.947544693
hsa-miR-886-5p	-0.62117635	9.587927595	-3.396567007	0.000911696	0.016059868	-1.042956721
hsa-miR-346	0.52900334	8.710006368	3.088145029	0.002474584	0.036325619	-1.949976002
hsa-miR-21*	-0.643278623	9.225713157	-3.026100802	0.003000211	0.040895738	-2.123551715
HS_206	-0.756757318	8.062331866	-2.993883562	0.003312124	0.043095252	-2.212485339
