# Supplementary material for: Identification of circRNA-miRNA-mRNA regulatory network and its role in cardiac hypertrophy
Source: PLoS One. 2023 Mar 23;18(3):e0279638. doi: 10.1371/journal.pone.0279638 (PMC10035836; doi:10.1371/journal.pone.0279638)
Supplement: S1 File — (ZIP) [file pone.0279638.s001.zip › S1/GSE148602.top.table.tsv]

ID	adj.P.Val	P.Value	t	B	logFC	SEQUENCE	ORF
A_33_P3412375	0.0000346	7.14e-10	-9.83	11.82029	-2.23	AGCCTTATGTTTTATTTTTTGCTTTTGATTTTCCAAGGTTACATCTCTTTCTTCTTTTTT
CUST_88585_PI438085371	0.0015586	9.35e-08	7.53	7.67225	1.18	TTCACTGCTCGGGTCACAGGTGATCACCCCCGAGGAGATTGTGGACCCCAACGTGGACGA	FLNA
CUST_6756_PI438085371	0.0015586	9.66e-08	-7.51	7.64379	-1.87	TTTCTTTACGTTTGCAAAATGTTTTTTCAAAAAAGCTGCTCAGCGGGGACAAATACAGGT	SLC35E2B
A_22_P00003403	0.0020478	1.69e-07	-7.27	7.15102	-2.09	AGTTCATAGTTCATTTAACTTCTCTTTTCCTGTGGGGTATTTGAGCTGCTTCCTATTTGC	LOC101928885
A_23_P344655	0.0025272	2.88e-07	-7.04	6.68173	-1.63	TGGGCAGCACTAATCAACCAAGGTAAAGTGAGAATTTTTTAATGACTCATTGTCTAAACA	FLJ36848
CUST_33678_PI438085371	0.0025272	3.13e-07	-7.00	6.60672	-1.06	CACCTGCCAGGCTGAGGCAGCTAAATTAGTTCCAATGGGTTTCACCACTGCAACTGAATT	RAD51
A_23_P208835	0.0029159	4.22e-07	6.88	6.34292	1.09	CCGGCCTGCCATGGCCATCTTTGAACTCCTGGACTATATTGTGAACGAGCCACCTCCTAA	MAP2K2
A_23_P408376	0.0048373	7.99e-07	-6.61	5.77294	-1.71	TCTAAAATATCAGCTACTGGGGTCTCATTCACTACAAGATAAATTCAAACTTCACAGAAC	HSPA12A
A_33_P3398951	0.0055779	1.05e-06	-6.49	5.53262	-1.22	AACCATTTCAGCCTTACAGCTAGAAGATTCAGCAAAGTACTTTTGTGCTCTTGGGGAACT
A_23_P87120	0.0055779	1.16e-06	-6.45	5.43724	-1.94	CAGAGGCTTTGCTCCTTGTTAGTGGCTGCATCATACTCTTGGAGTTTAGTTTGTTCCTTA
A_23_P133365	0.0055779	1.27e-06	-6.41	5.36048	-1.77	TTCTAAATACTCTTCCATAGGGGCATCTATTCAAAATGCTTGCATGAGCCAATTTTCAGG	TCERG1
CUST_58886_PI438085371	0.0062912	1.61e-06	-6.31	5.14639	-1.51	TATGAAAGCAAACGTATGGGCATCATCGTGCGGGTACTGTTGTGGGTGTTGTTCTTTACA	ATP9A
A_22_P00020493	0.0062912	1.69e-06	-6.29	5.1026	-1.13	CTCTTTCAATTTTATTAAGACCAGATCCTTAAAAAGAACCTTGTTCTAACATTGGGGACC	SMAD2
CUST_8160_PI438085371	0.0068637	2.07e-06	-6.21	4.92115	-1.87	CAAATTGAAGATAGCTGATCAGCTTCCTTGGGTTTTGCTGATGACACAAGAGAGCTTTGC	MID1
CUST_87415_PI438085371	0.0068637	2.21e-06	-6.18	4.85891	-1.69	CGCTTTGCAGCTTTCACCAGTCGCTTAAGTGGCAACCGTGGGGTCCAGTATACTCGCCTT	HUWE1
CUST_88613_PI438085371	0.0068637	2.36e-06	6.16	4.80303	9.44e-01	TCAATCGGAGGTCACGGGCTAGGTGATCACCCCCGAGGAGATTGTGGACCCCAACGTGGA	FLNA
A_23_P336644	0.0068637	2.75e-06	-6.09	4.66455	-1.77	AGCAGTTCTGCTTTTAACTGTTTTATATGTTGGGGTTCTCTATGAGATTTCATTGGAACA	TOR1AIP2
CUST_7389_PI438085371	0.0068637	2.78e-06	-6.09	4.65531	-1.25	GACTGACCAGGCATCTGCAGCCCTGGCTAGAAAGAAGGGGAAAAGTTTGCATAAAGACAT	MCM3AP
A_32_P216635	0.0068637	2.96e-06	-6.06	4.59718	-1.20	GGATCCACTCGACAGACTTAACGCATGATTAATTTGATTGATTACTCTTGAAGTTACTGA	KSR2
CUST_2796_PI438085371	0.0068637	2.99e-06	6.06	4.58854	9.28e-01	AGAGTGAGAGGCTGAAGGTGATGTGGCCGCCCTCAACCGACGCATCCAGCTCGTTGAGGA	TPM4
CUST_5066_PI438085371	0.0068637	3.37e-06	-6.01	4.47987	-1.58	CCCTGCAAGAGATAACAAAGCCATTGACCTTTGCCGATTGTGTTGGGGACGAACTTCCTT	WWC3
A_24_P334300	0.0068637	3.40e-06	-6.01	4.47345	-1.78	TTTCCTAGAACACAGAAGGGTACCAGTAATACACTAAATGTTCAAGGTGTGTAGAGAAAT	FGF12
CUST_64917_PI438085371	0.0068637	3.47e-06	-6.00	4.45425	-1.61	ATTTTTATCACCTTCTACATCCTGGGCCGTTTTCGCAATTTGGGCTGGACGAAAAAGACG	TPRA1
A_23_P88046	0.0068637	3.70e-06	-5.97	4.39549	-1.23	TACGGTTTCGTGCCTGACGCGTGCATTAGGGTGTTCTCTTATACTTTCAGTAGCATCTTT	CARKD
CUST_51943_PI438085371	0.0068637	3.81e-06	-5.96	4.36998	-1.27	ATGTCTTGTTTCTAATGAGTTCCTTCGGGGTTACTCCTGCAGTAGGTGGACTATCATCTG	BIRC6
CUST_26305_PI438085371	0.0068637	3.89e-06	-5.95	4.35228	-1.87	CAAACTCCAGACTCTATATGAAACTAGTCATGAGGGGCATTATTCGAATTCACCTGCTGG	ESYT1
CUST_47128_PI438085371	0.0068637	3.98e-06	5.94	4.33153	1.33	AAGTGCTGGCCAGGACCATCGAGTACCTGCAGCCCAACCCAGCTGGTCAGTGAGAAGGTC	SH3GL1
CUST_50847_PI438085371	0.0068637	4.00e-06	5.94	4.32504	1.09	ATTAAGCCTGATATTCTTATCATTCTCGACTGTGGGATCCACCCTGGCCTAGAAGGAATG	CPSF3
CUST_61474_PI438085371	0.0068637	4.11e-06	-5.93	4.30132	-1.31	ATGCCAGCTTCTTCTTGGGGAAGGTGTGTTTCCTCGCCACAGGTGCCACTTGGCAAAGTC	CENPM
CUST_10481_PI438085371	0.0070643	4.49e-06	-5.89	4.22251	-9.77e-01	GCCTGAGCGGGACTCTCTGGCTTGCTTCAATCAGACCTACACCATTAACCTATACCTCGT	EMC1
CUST_44648_PI438085371	0.0070643	4.52e-06	-5.89	4.21503	-1.07	CACTGGTACATCTCAGACCAGTATCCTTCAGGGGTTCTCTTACTCTGATTTGCGGAAATT	RNF213
A_23_P1575	0.0071293	4.97e-06	-5.85	4.13049	-8.20e-01	TGTAGGGGACTCCTGGAATTGGGCTTTTGGTGTCTGTAATATGTATCGGAAAGAGAAGAA	TRIM49
CUST_75938_PI438085371	0.0071293	5.05e-06	5.85	4.11573	1.04	CAGCAGACAGTTTGACCTTGTCTGTGTCAATGCGTGGATGCTGGACCTCACCCAAGCCAT	SLC22A3
A_23_P372356	0.0071293	5.09e-06	-5.84	4.10784	-1.05	GGAACGGGCTTGACCTTCTTTATCACTCCAGAAATGCTTTATTTAATCTTTTTTCTATTG	C15orf32
A_23_P148785	0.0071293	5.15e-06	-5.84	4.09702	-1.64	AAGGGACTTGCACTTATCTTCTGCATTTTGCAGTCTTTGGCATTGACGTGGTACAGCCTT	SFT2D2
CUST_48340_PI438085371	0.0071677	5.33e-06	5.82	4.06577	9.19e-01	TGTCTGAACTGCTGAAGGTGATGTGGCCGCCCTCAACCGACGCATCCAGCTCGTTGAGGA	TPM4
CUST_88214_PI438085371	0.0071677	5.48e-06	-5.81	4.04189	-1.10	TAGAACGTTTAGAAGGGACTTTCCCTGTGGACCTTACCAAAACACGACTTCAGGTTCAAG	SLC25A14
CUST_39553_PI438085371	0.0074727	5.92e-06	5.78	3.97221	8.72e-01	TGAGAAGAGGAAAGGCATGAGCCATGAGCCCAAGTCCCCTTCGCTAGGGATGCTTTCCAC	GSE1
CUST_67808_PI438085371	0.0074727	6.32e-06	5.76	3.91188	1.05	TGACACAGAGTTTCAGATGGAGAACACACAAGTCCGGAGATGGTCCTCACCATTCACTTA	FRAS1
CUST_44647_PI438085371	0.0074727	6.35e-06	-5.75	3.90855	-1.01	CAGGAAACTGTCTCAGACCAGTATCCTTCAGGGGTTCTCTTACTCTGATTTGCGGAAATT	RNF213
A_32_P70724	0.0074727	6.42e-06	-5.75	3.89774	-1.43	ATAGCCCATAGCTATTTTCCTTGCTTTTCTTTTTTAAAGGGGTCTGTTCTGCAGTGGAGA	KDM5B
CUST_15509_PI438085371	0.0074727	6.48e-06	-5.75	3.88942	-1.53	GATAAGCCAGGAACTTGGATTTTTCCAAAGGTCACCAGGGTATTACAGGGGACAAAGAAG	SMG7
A_23_P42811	0.0076272	6.79e-06	-5.73	3.84791	-1.35	GATGGGGAGATGACATCACTTGGGTACAAACTTATGAAGAAGGTCTCTTTTATGCTCAAA	AGR3
A_33_P3224250	0.0076272	6.93e-06	-5.72	3.82875	-8.47e-01	GGGGCTTCTCAGAAATTAATCTTTGTTTTTATATTGTTCTCTTTAGTTCCCAGCCTGATT	CLCC1
A_23_P98995	0.0076448	7.10e-06	-5.71	3.8063	-1.47	TTTTCCATAACCTTAGGTATTCAGTTTGGAGGGGTTTTTTGTATTTTTGAGGATTCCTGT	CALCOCO1
A_23_P390068	0.0088787	8.43e-06	-5.64	3.65075	-1.43	TCTTCCTTTAGAAATGTTTCTGCCTTTGGGGTCTAAAGCTTTTGGGGATGAAATGGGACC	MISP
CUST_42194_PI438085371	0.0089073	8.69e-06	-5.63	3.62408	-1.81	ATAAAGATTATTTTTTGATACAAGCGGGGTTTGGAGGACCACGAGTCCGTGGTGGAAGTG	GRB7
CUST_68987_PI438085371	0.0089073	8.83e-06	-5.62	3.60923	-1.19	CCCTGATATGTCTCCTCATTTACACAGGGTTCCTTGGATATCACCCAGAGTATTGAAGAC	TMEM192
CUST_51939_PI438085371	0.0093332	9.44e-06	-5.59	3.54815	-1.83	ATCTACGAAATGATTCAGTGAGTTCCTTCGGGGTTACTCCTGCAGTAGGTGGACTATCAT	BIRC6
CUST_40034_PI438085371	0.0098772	1.02e-05	5.56	3.4784	1.02	AATACTGCCGGAGTATCAGCCCTGAGTGGAAGCAGCAGGTCGCCACCCAGTTCAAGATGA	MYO1C
CUST_47022_PI438085371	0.0100654	1.06e-05	5.55	3.44329	1.23	CGGCACTCAGCGATGGGCCCGGGACCCCCAGCGGCCGGAGCGGCGCCGTCCCCGCGGCCG	MFSD12
A_33_P3283813	0.0104363	1.14e-05	-5.52	3.37354	-1.35	CTGATTTCACACTTAACGTCTGTCATTCTGTTACTGGGCACCTGTTTAAATTCTATTTTA	SLC30A8
A_24_P178423	0.0104363	1.19e-05	-5.50	3.34201	-1.70	GACCTACTGGATGATGATGATAATGAAGATGGGGATGACCAGCTGGAGTTGATCAAGGAT	HNRNPC
CUST_51662_PI438085371	0.0104363	1.20e-05	5.50	3.32821	9.36e-01	TGTGCTGCCCATGCTTATAAACAAGTGGATCCGTCTATTACCCATGCAGGATATACGTAC	MEMO1
A_32_P52609	0.0104363	1.22e-05	-5.49	3.31436	-8.92e-01	GGGCTGCACTCACGCATATACGAGTTGGTTTATCTTTGTGTACATGACTATAACCCAGTG	LPIN1
CUST_11412_PI438085371	0.0104363	1.23e-05	5.49	3.30942	2.09	AAAGAACAATAAAACATATTTTACACGCTCGCGGCGGCGGGAGCTGGTTCCGGCTGCGCG	PTP4A2
CUST_24244_PI438085371	0.0104363	1.24e-05	-5.49	3.30298	-1.74	ACTGTACAGTTTTCCTACTATGTTGGAACCTTGGGGACTCACACTGAGATCAAGAGAGTG	CLMP
CUST_51919_PI438085371	0.0104363	1.25e-05	-5.48	3.29362	-1.36	TTGTTTGTTTGTAAGTGAGTTCCTTCGGGGTTACTCCTGCAGTAGGTGGACTATCATCTG	BIRC6
CUST_13104_PI438085371	0.0104764	1.28e-05	-5.47	3.2746	-8.95e-01	ATCTTCAAAGGGGGATTCCCGAAGTCTTCCGTTTTCTGAGAATGTGAGTGCTGTTCAAAA	PKN2
CUST_7130_PI438085371	0.0105203	1.32e-05	5.46	3.2452	1.69	CTGAGGTGAGGGGCCCGGCGGATGCCTCCTTTGCCGGAGCTTGGAACAGACTCACGGCCA	RPPH1
CUST_32895_PI438085371	0.0105203	1.33e-05	5.46	3.24051	9.38e-01	GGGCTGGGCGGCAAAGGTGCTGGGGGCCCCTGGACCCGACCCGCCCTGGAGACCGCAGCC
CUST_28860_PI438085371	0.0106441	1.42e-05	5.43	3.17544	7.09e-01	AATAAATCTCAGCTGACCCCAGCCCCGGCGGCTGAGAATCCGCGTTGTTCCGTGTTGGGG	NOC4L
CUST_67354_PI438085371	0.0106441	1.43e-05	-5.43	3.17084	-1.13	TTGAGAGCTTCATACATCTCACTGGGGCTGATCAGTTGATAAGCTCTATGAGCTCAGTAG	FRYL
CUST_17779_PI438085371	0.0106441	1.43e-05	5.43	3.16841	8.55e-01	GAAATGCACAACATCCTGAAGAAATACCACCAGAATTCCCTGACCAGGAGCGCACCCCTC	PIP4K2A
CUST_61847_PI438085371	0.0106441	1.49e-05	-5.41	3.13166	-1.45	ACTTCGAGTACAGCAGTTATAACTATAGGGAACATCTTGCTGCTCTCAGAGCCAGAAAAT	CHKB-CPT1B
A_23_P254079	0.0106441	1.51e-05	-5.41	3.12166	-1.02	CACTGATTGACAGACTTGTGCTGATCCATTATTACTTTAGGGCTTGATTCTCTTGGGGAG	STBD1
CUST_10840_PI438085371	0.0106441	1.54e-05	5.40	3.10302	7.42e-01	CCAGTGCAAGCTGTGCCCCCGGATACGAGGGCAACCCCATCCAGCCCGGCGGGAAGTGCA	HSPG2
CUST_68442_PI438085371	0.0106441	1.56e-05	-5.39	3.09509	-1.07	TAAAAATGATGGACTGAAGATGCACATTCGTACTCACACCAGGGGTGAAAAGTTCGGACC	PRDM5
A_22_P00009641	0.0106441	1.56e-05	-5.39	3.09371	-1.66	TTTGCCCTATGAAAAGGTTTCTCGACTTCAGAAAGCCTGTGGCGATGCCATGAATTTGCT	CHST4
CUST_10752_PI438085371	0.0106441	1.58e-05	-5.39	3.08114	-1.18	TGTGGCCCAGAGTGTGGTGAACCTCAGTGTGCACGGTTTTCCCGCACCTGTGAGAGCCTG	HSPG2
A_32_P309662	0.0106441	1.60e-05	-5.38	3.07153	-1.82	TGAGATCAATGTGGTCGGTCTGGCTTTTTTCTTTAACCTGGGGATTGTGACTCCTCTGAT	TAS2R39
CUST_71743_PI438085371	0.0106441	1.61e-05	-5.38	3.06156	-1.62	ATTAGCAAAGTCGCAGTCTAGCAGAAGCTTGTTCAGATGGGGATGTTAATGCTGTTCGTA	ANKHD1-EIF4EBP3
CUST_84295_PI438085371	0.0106441	1.63e-05	5.38	3.0549	1.16	AATTTGGACATCTCCAACAAGTCTGGAGAGATGGCCCTCCACGTGGCAGCTCGCTATGGC	DAPK1
CUST_59814_PI438085371	0.0106441	1.63e-05	5.38	3.05346	1.44	GTCGCAAGAAGTCCGGGTGACGTCTCCCGAGGGCGTCGGCAGGGTCGGCGGCGTCGGCAG	U2AF1
A_33_P3358521	0.0106441	1.71e-05	-5.36	3.00733	-1.68	ACTGTTCTGTGTCCTAACAGTGAGGTTCCATCACAAAGGGGCAGTATTAATTAGCAGCAG	RIC1
CUST_73885_PI438085371	0.0106441	1.74e-05	-5.35	2.99527	-9.83e-01	ATTAAAAGGTACAGTTAAAATCCTAATGCTTTCGGCCATGATCCGGGGAGCAGCAGATGG	C6orf108
A_23_P146111	0.0106441	1.75e-05	-5.35	2.98837	-1.03	TCAGCGTCTATGGACAATCGGGGACTTCCTAAGCTCTGACAGTCTAATATTTCCATGGAA	NIPAL2
A_33_P3224345	0.0106441	1.76e-05	-5.35	2.98447	-1.90	TGATTGGAATCTGTCTGCTGGTGGCAGTGGAACAATTTATGGTTGGGGACATGATCATAG	HERC2P10
CUST_88681_PI438085371	0.0106441	1.76e-05	5.35	2.98276	1.04	GGCACGCTGGGTGATCACCCCCGAGGAGATTGTGGACCCCAACGTGGACGAGCACTCTGT	FLNA
A_23_P208870	0.0106441	1.76e-05	5.34	2.98146	9.20e-01	AGGGCCCCACGTTCTGCAGCCTTAAGGTTGAACATGAGTGCACGTCCATGTCAGTGCTGT	AKT2
CUST_75792_PI438085371	0.0106441	1.78e-05	-5.34	2.97201	-2.02	TCAGCAACCTATGACAGCAGCCCAGCTGACATATTTGCTGTGGGGTTTGAAGAGATGGTG	SYNJ2
CUST_7955_PI438085371	0.0111238	1.90e-05	-5.31	2.9123	-1.58	ACATGTTGAAATAGCTGATCAGCTTCCTTGGGTTTTGCTGATGACACAAGAGAGCTTTGC	MID1
CUST_79695_PI438085371	0.0111238	1.92e-05	-5.31	2.90345	-1.68	CTGTGTAAGGGTTGTCCGCTTAATGCTTTTAGTTTCTCTTCTTTCTAAAGAAGGCTCGCG	ZC3HAV1
A_33_P3297834	0.0111238	1.93e-05	-5.31	2.89881	-1.64	CAGCAGCTACCCTGGGTGTTATTTTAACGTGGTTTGTCTTGGGGCAAATGTGTGAGCCGA
CUST_81800_PI438085371	0.0111862	1.96e-05	-5.30	2.88294	-1.17	CTCATGCAGGGTGTTCCTTCAGGTAAAGTGTCTTCAAGTAGCAGCTCTTTGGGAAACAAA	ZC2HC1A
CUST_84792_PI438085371	0.0112194	2.00e-05	-5.29	2.8678	-1.87	TTTGTTCACGAGAACATTGAGACATTTCTTTCGGGGCAGAGTTACCAGGGCAGGTTATCT	TMEM245
CUST_37340_PI438085371	0.0112194	2.03e-05	-5.29	2.85464	-1.30	CAATTGGAAATGCCAAAAACTCACTAATAGGGGTTGTTGCTGTAGCCCGTGCTGTTTATC	LOC100271836
A_24_P399083	0.0112194	2.04e-05	-5.29	2.84867	-1.53	GTCAGCATTGTTGGATAGAAATGTCACCTATATGGGATTTGCCTGTTTTAATAACTTTGT	TXNL4B
A_33_P3300747	0.0117019	2.17e-05	-5.26	2.79346	-1.78	ACCGGGAGTGAAACTACTGGGGTTGCCATTTTTGACTATGAACACTTGAAAGTAAAAATT	ADHFE1
CUST_40773_PI438085371	0.0117019	2.18e-05	-5.26	2.78988	-9.86e-01	CGGCTGATAGGTTTTACTTGGGGTTCTGGTGGCTTCATCTCATAAAGGTTGTCTGCAACT	CTC1
CUST_50889_PI438085371	0.0118835	2.23e-05	-5.25	2.7658	-1.41	TGATTAAAATAAAACTGTTCTTATGTCAGTTTCGAGTTCCTCACTGAGGCCTTGCCTGTG	RRM2
CUST_79769_PI438085371	0.0120923	2.30e-05	-5.24	2.73998	-1.41	TCTTCAGTATGGTTATGAGGGCCTATTCATCAGTGGCATCGTTGGGGATCGGTTGAATTT	SLC37A3
CUST_54078_PI438085371	0.0120962	2.32e-05	-5.23	2.72984	-1.33	ATTGCTGCAGATAGAGAACGTCACTTTTCACCATGAAGGGTTCTTCTGGAGGTGTTGGTT	TMEM182
CUST_80678_PI438085371	0.0122108	2.37e-05	5.23	2.71152	1.00	ACTGGCTCAGATCTGATGTGGTGGTTCTGTGCTTCTCCATTGCCAACCCCAATTCCCTCC	RHOBTB2
CUST_7432_PI438085371	0.0124996	2.48e-05	-5.21	2.67022	-1.62	GCTTCTGAAGGAACTACCATGTGTTTTATTATTTGTTACTTGGGGTCAGCGAGGAAGAGC	MYO9B
A_23_P145711	0.0124996	2.50e-05	-5.21	2.66483	-1.34	GTAACCTACTGTCATCCCAGGTGGCGTGTTTGTCTCACATAGCTGCAAATTATCTTATTG	SUGCT
A_19_P00317671	0.0124996	2.50e-05	5.20	2.6616	1.26	TTTTGGCATCCCCAGAGGAAAAAACGGGGAGACCCGCTTTGGCCTCAGGAAGCGCAGAAA
CUST_44272_PI438085371	0.0126402	2.56e-05	-5.20	2.64207	-1.08	CTCCAACCGGATGTTGTGACTGTGACAGACTCACTGGGGTTTGTACATGCTGGGGAGGAG	KIAA0195
A_23_P131227	0.0126518	2.59e-05	-5.19	2.63199	-9.66e-01	AGCTGTACAAATGCTTTCTTCTGTTCGACTCAATTTACGGGGCTTGTTATCTAAAGCAAA	TTC27
A_23_P321511	0.012737	2.63e-05	-5.19	2.61671	-1.49	TCGGACCAATCAGAGGGTGATTCTCCTCATTCCAAAGTCTGTCAATGTACCTTCTAACCA	entg|MARCH3
CUST_84688_PI438085371	0.0127408	2.66e-05	-5.18	2.60738	-1.68	GGCACTACCGGTATGTATTCTTTTTGGATCCATGCAACCTGGACTTGATAAACCGGAAGA	SLC44A1
CUST_88563_PI438085371	0.0130864	2.76e-05	5.17	2.57401	8.88e-01	TACATCATCAACATCAAGTTTGCCGACCAGCACGTGCCTGGCCCCGGAGAGGCCCCTGGT	FLNA
A_33_P3408177	0.0131618	2.80e-05	-5.16	2.55989	-1.60	CCTGCAGAGTTGGTTTTTGTTTTGTTTTGTTTTGTCAACTTAATGCAAACCACAGAGATT	BCL2L15
CUST_88536_PI438085371	0.0133948	2.95e-05	5.14	2.51268	9.33e-01	GGTGTCACAGGTGATCACCCCCGAGGAGATTGTGGACCCCAACGTGGACGAGCACTCTGT	FLNA
A_23_P256948	0.0133948	2.96e-05	-5.14	2.5092	-1.41	CCACCGCTTAAATCGGACTGGAACTCACTTGATGGGATTATTCGTTAAATGCGAGTGTTT	MSC
CUST_35449_PI438085371	0.0133948	2.97e-05	-5.14	2.50653	-1.76	GCTGTTCATACTTTAACATAAAGCTTTCTTAATGCAAGTCTGGGGAGTAAAATACAATGG	WDR61
A_24_P29445	0.0133948	2.97e-05	-5.14	2.50461	-1.16	CGTTTGGGGTTTCCTAGCCGCTACATCTGTTACTTTTGTTGGTGTTATGGGAATGAGATC	TMEM14B
CUST_28045_PI438085371	0.0133948	2.99e-05	5.13	2.50069	1.10	CCAAATACAGTGGGCGGCGGCTGAGGCGCGTGCTCTCGCGTGGTCGCTGGGTCTGCGTCT	PEBP1
CUST_87463_PI438085371	0.0134047	3.02e-05	5.13	2.49161	1.01	CTGAGGACAGTTACTTGAAGAAATCTGTAATCTTGGAAGGGACCCCAAATACATCTGTCA	HUWE1
CUST_34685_PI438085371	0.0134672	3.13e-05	-5.12	2.45895	-1.03	ATAACAATGTGGAAGCACCACTGCCATTTGTGCCACAGGCCTTCGGAATTTGGGGAACAC	USP3
A_33_P3280955	0.0134672	3.14e-05	-5.12	2.45591	-9.50e-01	AAGGGGTTCTGACTTATTCTGGCAAGTTTCTCCAGCTCTACAAGAACTTCTAGTGCTCTG	LOC100128079
CUST_72305_PI438085371	0.0134672	3.14e-05	5.11	2.45426	7.79e-01	CGCTCAGCAGGTTTGGGCCCCATGGTATCCCTGTGACAGTATTTCCCAAAAGGGAATATA	PWWP2A
A_24_P839254	0.0134672	3.16e-05	-5.11	2.45018	-1.70	GGGCGTATGTGCATCCTCGGTCTCAGTTATGTAAACGGTCTGATCTGTAAAATAGTGGTA	RPP14
CUST_15858_PI438085371	0.0134672	3.19e-05	5.11	2.44055	1.22	TTAATGTTGAGGTGCTTGGAGACCATCCCTCAACATCGCAACTGTGTTGACCTCTATTCA	UBE2T
CUST_544_PI438085371	0.0134672	3.20e-05	-5.11	2.43853	-1.21	AGTGGAAACGCTTGTAAGGCTTCACCAGAACTCAAGCTCCATGAGGAGATGTTTCATTGT
CUST_59132_PI438085371	0.0136581	3.27e-05	5.10	2.4178	1.30	TCGGCAGCCAAGGAGGGCGGAAGCTGGTGGCGGCTGGTGGGCGACCGGGCGCATCCTCAT	ARFGAP1
CUST_70021_PI438085371	0.0138649	3.42e-05	-5.08	2.3775	-1.15	ACATGTGTTTCAAAATGGCCCTATGCTTAGGGTGAACTATGATGGGGAACTGCACAAGCA	PARP8
A_24_P143440	0.0138649	3.42e-05	5.08	2.37739	2.34	ACACTGAAGCGACTGCAGAGCCAGAAGGGAGTGCAGGGAATCATCGTCGTGAACACAGAA	DYNLRB1
CUST_51922_PI438085371	0.0138649	3.43e-05	-5.08	2.37598	-1.30	AATACATCTCCTACATTGAGTTCCTTCGGGGTTACTCCTGCAGTAGGTGGACTATCATCT	BIRC6
CUST_18395_PI438085371	0.0138649	3.46e-05	-5.08	2.36703	-1.01	ACCAATTCAACTGTTTGATCACATTGTCTCCTGCATCTCTGACTTCTTGGACTACATGGG	HK1
CUST_66934_PI438085371	0.0138649	3.50e-05	-5.07	2.3558	-1.48	TACTATGCACTTGTCAGAAACAATAAATGCAACTTGTTGTGTGGGGATCAGGAGGCCTGG	LAP3
CUST_33082_PI438085371	0.0138649	3.55e-05	-5.07	2.34317	-2.04	TGTTTTGGGGTGAAGCTGTCTGTATCACAGTGGGGTATAGCAGTGGCTGGTACCACAGTG
CUST_20167_PI438085371	0.0138649	3.62e-05	-5.06	2.32516	-1.38	ATTTCCATGGGACGAGATTCTGAACTCATTGGGGCAGCACTGAAATACTTACCAACGATC	DOCK1
CUST_55630_PI438085371	0.0138649	3.62e-05	-5.06	2.32468	-1.57	TTTTCTGTGCCTCACAGATGGGTTTCCAGATTTCCAGGATTCTGTGCAAACACTCTTCCA	NAB1
CUST_50900_PI438085371	0.0138649	3.65e-05	-5.06	2.31699	-1.68	ATAATTAGGCCCTGGCGGCCGCGCAGCAGGTGCAGGGGCGCAGAGCCCGGGCTCGCCTTG	ODC1
CUST_44842_PI438085371	0.0138649	3.66e-05	5.05	2.31648	1.49	CGGCACTGGGACTTCCGGCGGGGCCTCCCAGCTGGAAGAGGCGGTGGCGGCGGGTCGGGG	FAM195B
A_24_P324640	0.0138649	3.66e-05	-5.05	2.316	-6.44e-01	CTGGGAGCATATTGTCTCCCTGGGGCTTTTCCTTTCCAAATCTGATGTGATCTCTCAGCT	ZNF544
CUST_88686_PI438085371	0.0138649	3.67e-05	5.05	2.31433	7.50e-01	TTTGAGATCTTTACGGCAGGTGATCACCCCCGAGGAGATTGTGGACCCCAACGTGGACGA	FLNA
A_23_P106299	0.0138785	3.70e-05	5.05	2.30634	1.68	GCAGAAAAAGGCAAACGAGAAGAAGGAGGAACCCAAGTAGCTTTGTGGCTTCGTGTCCAA	SERF2
A_23_P426305	0.0142354	3.83e-05	5.04	2.27342	1.40	AAGGCAAGCCACAGAAATGTGTATAGCGCACTTCCCATTTGTGTTTCAGAAAGGAGTAGA	AOC3
CUST_83850_PI438085371	0.0142354	3.85e-05	5.03	2.26915	1.10	ATCAAGAAAAAGCTGGTGCAGCGCCTGGAGGGAGCAGCTGCCCACCCTGACAGTGAGGAG	TLN1
A_33_P3319760	0.0142537	3.89e-05	5.03	2.25972	1.92	TCAGATAACCAGCTGCAAGAGGGCAAGAACGTGATCGGGTTACAGATGGGCACCAACCGC	TAGLN2
A_23_P155360	0.0142537	3.92e-05	-5.03	2.25415	-1.19	TTGCTGACTCCATACTTAATCTGTTTGGCCTGGGGCTCATTGGGCCTGAGTCACCCAGCG	HDAC11
CUST_74012_PI438085371	0.0144357	4.00e-05	5.02	2.23546	8.20e-01	TTTTTCTCCATGGCTGATCCCCCAGTCCGTACGGATCCTGGGCAGCCTGGTGGCCATCCT	SLC29A1
CUST_68888_PI438085371	0.0144357	4.05e-05	-5.01	2.22408	-1.09	ATGAAAAAAGTACCACTGGGCTTGTACCATGTTCAGCAACACCAACAACTTTTGGGGACC	FBXW7
CUST_60961_PI438085371	0.0144357	4.05e-05	5.01	2.22223	1.14	ACGAGACCAAGTGGATTACAAAGCTGACGAGTGGCTGATGAAGAACATGGATCCCCTGAA	MYH9
CUST_78940_PI438085371	0.0144999	4.12e-05	5.01	2.20809	9.53e-01	GTTGAAAGAAGTTGAATGAGGCATCATTTCAGCCACCTCCAGGTGTAAACATATGTGATG	SYPL1
CUST_40839_PI438085371	0.0144999	4.17e-05	5.00	2.19682	9.52e-01	TCAGGAAAAGGGTTTGGGCCACCCTTCCTGATAAGGGAAGACAGAGCTGTTTCCTGGGCC	USP43
CUST_41042_PI438085371	0.0144999	4.17e-05	5.00	2.19564	1.56	CTTCGAGATGGGCCGCGCGGCGCATCCTGCGGGCGGCGGCGGCGGGCGAGGCGCCTGCAG	LLGL1
CUST_21711_PI438085371	0.0144999	4.20e-05	5.00	2.18911	6.22e-01	GGCATCACAGATCCTGTGCGCAGGTGGCACCCCTAGTCCAATTCCTGACCCTTCAGTAGC	PTPRJ
CUST_80957_PI438085371	0.0144999	4.22e-05	-5.00	2.18524	-1.32	CTATGCTCCGAAACATATCTGGAAACATCTTCTCCAGTCTGCAACCTGGGGTCTTTGATG	GPR124
A_23_P2873	0.0145156	4.26e-05	-4.99	2.1778	-1.69	AAGTTGATAGTCCAACTGTTACAACCACTCTAAAAAACCTTGGGGCACTTTACAGACGTC	KLC1
CUST_41902_PI438085371	0.0145282	4.29e-05	-4.99	2.17061	-7.46e-01	AGCAGCATCTGTGCAGACACCGACTCGTGGACCACTTTCATAGACTCTGTCAGGACGGCA	MYO19
A_33_P3366221	0.0145328	4.32e-05	-4.99	2.16396	-1.26	GATTTCTTTACAGTCACAGACCTGAGGATAAGGCTGTTAAGACCAGCCGTTGGGGAAATA	NTNG1
CUST_54572_PI438085371	0.014601	4.37e-05	-4.98	2.15338	-1.24	GGAAGGGACGCTCTGAAGATATTTATAGAATTTACAGATGATTCTTTTATTAGGCCAGTA	UGGT1
CUST_87275_PI438085371	0.0146113	4.41e-05	4.98	2.14646	1.16	CCCAACCCCAGTCTGAATGACTGGGATGATGATGAGATCCTAGCTTCGGTGCTGGCAGTG	OTUD5
CUST_16861_PI438085371	0.0146418	4.48e-05	4.97	2.13124	1.58	TCCAGAAAAGCTGTGTGACTGGCTACGTGTTAATGAAAGCTATTTTAAGCCATCCCCTAC	TARBP1
CUST_76350_PI438085371	0.0146418	4.53e-05	4.97	2.12075	1.67	ACCGGCTCCGAGGCTCTGAAGTCACTGCAGGAGCGGCGGCGGGAGCAGGAGCTGCTGGAG	MICALL2
A_23_P37088	0.0146418	4.54e-05	-4.97	2.11977	-8.06e-01	TTTCTAGGGGCTATACACTCCAACTCTTGGTTGATCTCTTTCTTTTTAAAAATATTTGCC	RDH12
A_33_P3276087	0.0146418	4.61e-05	4.96	2.10555	7.43e-01	CCCGCACAGCTGGTGGCCTGGGGGTGGCGGCCACCCCGCCTTATTTCTCGCTTCTGGAGA
CUST_56013_PI438085371	0.0146418	4.62e-05	-4.96	2.10352	-9.37e-01	AGAGAAGACTGGAAAATTATAAGAGCACTCTCTGAGGACATCATGGTGATGTTGGGGCTC	NDUFS1
A_21_P0000076	0.0146418	4.64e-05	-4.96	2.09943	-8.76e-01	TTGGACTTTCTGCTTTTATGTCTTGCTTAAGTCTTCCTCACTCAAAGATCGAATGTATTA	CDK1
CUST_3461_PI438085371	0.0146418	4.71e-05	-4.95	2.08485	-8.76e-01	TAACTATAGGGTACTGGTATCTTGGGCCTCTAAAAATCAAAGCAGCCCACTTTTTCAGCA	AGK
A_23_P7423	0.0146418	4.72e-05	-4.95	2.08437	-2.16	ACCTCAGTGGTGTGTCATTAACATGCAGTGGGGTTAATATCTGAGGCCTCAGATGACTTT	NSUN2
CUST_10888_PI438085371	0.0146418	4.80e-05	4.95	2.06841	2.07	TTTATATTTTGAGAATAAAACTTCATATAAAATTGGCGGCGCGGCGGGAGCGCGCTTGGC	KDM1A
CUST_60858_PI438085371	0.0146418	4.81e-05	4.95	2.06576	9.95e-01	TTGGAAAGAATTCTAATACCCGATTTACAATTACATTGAACTACAAGGATCCCCTCACTG	FBXO7
CUST_38193_PI438085371	0.0146418	4.83e-05	4.94	2.06214	1.30	TACAGCGGGACCCCGTGGAAACGGAGGAACTACAACCAGGGAGTCGTGGGCGGCGGCGCG	PAPD5
CUST_64745_PI438085371	0.0146418	4.86e-05	-4.94	2.05675	-1.03	ACAGATCCAGGCATAATGATTATAAAGTGGTTTCTCCTGCTTTGCGAGCTGTGGGAAACA	KPNA1
CUST_6733_PI438085371	0.0146418	4.92e-05	-4.94	2.0461	-1.26	AACTCTACAGTGACAGGGGATCATCGTCTTGCTCTTCTTTTATCTCAGTTTGTGGGTAGC	NUP98
CUST_64682_PI438085371	0.0146418	4.92e-05	-4.94	2.04559	-1.52	TATTACCATAATGCTTTTACAATTCAGATGGGGACTTCTTGATTGTTCCGCAGAAAGGGA	HGD
A_23_P417173	0.0146418	4.97e-05	-4.93	2.03726	-1.18	ATGTTTTTCTGTGTTACTTATATTAGAGTCAGAGATCTTGGTATGGGCTGTTCTGTTTCC	KCNA5
CUST_84575_PI438085371	0.0146418	5.02e-05	-4.93	2.02671	-1.35	TTGCTGAAATGCTAATGCAGAGTCAAGTAAAACCTGGCTGAAGGGGAAATTCACTGAACT	TRIM14
CUST_35125_PI438085371	0.0146418	5.03e-05	-4.93	2.02611	-1.28	AATCACTTTCGTGACAAAAGCTGACCGTATGTCCTATCATCAATGGGGAAGACCACCTTC	LRRC49
A_33_P3338382	0.0146418	5.03e-05	4.93	2.02554	9.77e-01	TCTTCTATGGGACAGTCATTGCAGTCTACTTCCAGGCCACATCCCGACGCGAGGCAGAGT	OR1K1
A_33_P3807132	0.0146418	5.10e-05	-4.92	2.01248	-1.85	ATTTGCCTTGTTCTCCCAGAAAAGCTCATTATGGGAGCAATAAACCTTTCCATTTCCTCT	LOC339468
CUST_18198_PI438085371	0.0146418	5.11e-05	-4.92	2.01182	-1.37	GCAATTTCAGGGTTGTCTTCCTCTTGTGTTGATGTTTGATATGAAGGAAGAAATTGAAGT	BICC1
A_23_P119634	0.0146418	5.12e-05	-4.92	2.00967	-1.58	CATCGACAGCTACACGTGGGGTATCTCGTGGTTTGGGTTTGCCATCCTGATGTGGACGCT	UPK1A
A_33_P3350343	0.0146418	5.14e-05	-4.92	2.00601	-1.39	TTATTCCTTAGAAAGGACTTGGGGTTGTCTCTGATTCTTGTAAGGGGACCCAAGGTGGAT	LOC101929115
CUST_11414_PI438085371	0.0146418	5.16e-05	4.92	2.00195	1.77	TGAAGTACGAAGATGCAGTTCAGTTTATAAGACAGCGGCGGCGGGAGCTGGTTCCGGCTG	PTP4A2
A_23_P340263	0.0146418	5.17e-05	-4.92	2.00059	-1.81	GGGCTCATTGAAAACACCTACCAGCTTTCCTGTAATCATGTCTTTCATGAATTCTGCATC	RNF175
CUST_64914_PI438085371	0.0146418	5.19e-05	-4.92	1.99647	-1.01	TGTCACCCAGGGCCGTTTTCGCAATTTGGGCTGGACGAAAAAGACGGTCTTGCTTTCCCG	TPRA1
A_23_P141965	0.0146418	5.20e-05	-4.92	1.99499	-1.72	TCTCGTTCAGGGAGGGACTTGTCATGACTCATGGTTACATTCAGGATACTTGAGCACTTT	HAUS8
CUST_58125_PI438085371	0.0146822	5.25e-05	-4.91	1.98718	-9.75e-01	ATCCAGACAGCTCCTGAAGACTTTAGCTACTTCCAACTCCGGGCTCACTTGTACCAGGCC	FER1L4
CUST_33826_PI438085371	0.0149388	5.37e-05	4.90	1.9661	9.03e-01	AGCACTGCAGGAAGGAGGCGCTCTTCAGGCAAGCCGGGACCCGCCGCCATCGCCTGGAGG	SPTBN5
A_24_P247902	0.0150072	5.43e-05	-4.90	1.95616	-2.02	ATAACATTTAAGCTGGTTCCATCTGAGGATACATACTCTGGGTTTCCATTTCACCCACAC	PCLO
CUST_23485_PI438085371	0.0150072	5.49e-05	-4.89	1.94581	-1.14	AGTTGCAGAGGTTAATAGCAATGAACTTACAAATGGGGTAATAAATGCTGCCTTCATGCT	PICALM
A_33_P3380331	0.0150072	5.51e-05	4.89	1.9421	6.69e-01	CTTGGATGGCTGAAGAGCTGCCGTTCCTCTTTCACGATCCCAGCCCCATTTCAGTGTCTG	NKIRAS2
CUST_18399_PI438085371	0.0150072	5.57e-05	4.89	1.93219	1.13	CGGACCTCCGGGTCCCATTGGGCTGGACGGCAAACCGGGCCACCCAGGACCAAAGGGCGA	COL13A1
CUST_66608_PI438085371	0.0150072	5.57e-05	4.89	1.93166	1.01	TTGGCACTCTGGCTCTGCGAGAGGGACCCCTACCAGCTGTACCAGCGTCTGGAACAGCAA	FAM193A
CUST_15391_PI438085371	0.0150072	5.58e-05	-4.89	1.93098	-9.48e-01	AATAAAATCAGTTCTGTGGAACTGGGATTTTGAAGTCTCATTCCCGCGACTCCGCTCTCA	ACBD6
CUST_66270_PI438085371	0.0150114	5.61e-05	4.89	1.92567	7.86e-01	ATGCCCAAAGGTCATCTTCCACGATGTTGCTGTGCTGACGGATAAGCTCTTCCCCATCGT	XXYLT1
CUST_56767_PI438085371	0.0152708	5.80e-05	-4.87	1.89496	-1.45	TCTGAGAAAGGATGGTGATCGAGACATTTTTATTGATGGGGTTGTTGCTCGTAATAGAGC	DIS3L2
CUST_25645_PI438085371	0.0152708	5.89e-05	-4.87	1.88143	-5.38e-01	GGAGCTGGAGCCTGCCGGGGCTTCTCTTCCTTGTTCCCAGGGCCAGATGTCAGAGGCCAT	NCKAP5L
CUST_79364_PI438085371	0.0152708	5.91e-05	-4.87	1.87853	-7.14e-01	CTCTCGAAGGGGTGCTGCTGAGTGTTATGTACCTAATGGTGGAAAATATTCGCCTGGAGC	STRIP2
A_32_P793319	0.0152708	5.92e-05	-4.86	1.87692	-1.80	TGTTTGTGGGTCCATTATGACCAGGGTTATTGGTGTCCTTGCTGTTCTTTTCTCCCATGT
CUST_11275_PI438085371	0.0152708	5.93e-05	4.86	1.87546	1.77	CGCCCATCAGCGGCAGAGCGGGGCGCTGGTGCCGGCGGCGGGCGTGCGGCACATCAGCCA	PTPRU
CUST_66609_PI438085371	0.0152708	6.00e-05	4.86	1.86518	8.27e-01	TATGTCGACGAGCAGGCTCTGCGAGAGGGACCCCTACCAGCTGTACCAGCGTCTGGAACA	FAM193A
A_23_P38304	0.0152708	6.00e-05	-4.86	1.86455	-1.35	TGGGGAGTACTGGTGTGGGGTCGAAAAACGGGGCCCCGATGAGTCTTTACTGATCTCTCT	CD300LG
A_33_P3280213	0.0152708	6.02e-05	4.86	1.86196	7.76e-01	TGGCCTCAACATCTACAATCTCTATGCCCCGTGTGCTGGAGGGGTGCCCAGCCATTTTAG	CTSA
CUST_7140_PI438085371	0.0152708	6.02e-05	4.86	1.86133	8.71e-01	TGAGCGACCGCAGGACCTCGGACAGTGATCCACCCTAAAGCAAGAATTATTGCGGAAGCC	DCTN6
A_23_P81048	0.0152708	6.02e-05	-4.86	1.86092	-9.82e-01	TTTTTTGGTTTAATTTTAGGAATGTAACTCCATTGGGGCTTTCCAGGCCGGATGCCATAG	STIM2
A_21_P0014432	0.0152964	6.07e-05	-4.85	1.85463	-1.62	GAACTCACTTTGTGGCTTCTGAAGAAGGGACCTTTGTGGACTGTCATGGAGTAGTTAAGA	LOC100507599
CUST_26012_PI438085371	0.0154278	6.15e-05	4.85	1.84207	1.44	GGGGTCGCTGGCGGCGGCGGGCAGCAGCTGCGCTGCGACTGCTCTGGAAGGAGAGGACGG	IGFBP6
A_23_P342641	0.0155305	6.24e-05	-4.84	1.82863	-1.59	ATTACTACTGGGTACCTTTGCTGACAGTCATTTTTGGGTCTTACCTGATTGCACATGGGT	SLC44A5
CUST_33827_PI438085371	0.0155305	6.26e-05	4.84	1.8262	9.26e-01	GCGCCTGGAGGAAGGAGGCGCTCTTCAGGCAAGCCGGGACCCGCCGCCATCGCCTGGAGG	SPTBN5
A_23_P5983	0.0155305	6.34e-05	-4.84	1.81454	-7.93e-01	GATTCCTCACCATCGGGGCTGATCTCCACTTTGCCAAAGGGCTGCGAGAGGTGATTGAGA	PLTP
CUST_65996_PI438085371	0.0155305	6.34e-05	4.84	1.8142	1.61	TTACAAACCCAATAAACTCTGTAGAGTGGAGGCGGCGGCACTGCGGTGAAAGCCGAGGCA	AP2M1
CUST_82896_PI438085371	0.0155305	6.35e-05	-4.84	1.81266	-1.02	ATCATCGACAGTAACAGGCACGTCCACGGATGTGAGCCGCTATGCTGGGGAATTCGAGCA	OPLAH
CUST_16728_PI438085371	0.0155614	6.40e-05	-4.83	1.80624	-6.79e-01	TTTCTATAAATCACCAGTTTTTGGCATTGGATTCTATGGGTTTGGCCGCATTGGAGGTCA	TTC13
CUST_51406_PI438085371	0.0156046	6.45e-05	4.83	1.79913	1.42	AATCCCAAGAAGCAGGAATGAAAGTGGCGCTTTCTCCGCCCCAGGATGATCACGGACGTG	OST4
CUST_31139_PI438085371	0.0156381	6.49e-05	-4.83	1.79262	-8.80e-01	TTATCAATAGCTCATTTGATATAGTCATCGTTGGTGGCGGAATTGTGGGGCTTGCCTCTG	L2HGDH
CUST_82135_PI438085371	0.0157424	6.59e-05	4.82	1.77848	8.56e-01	CAAATGTTGGCTAACACATCAACACAGACAATGGGTCCACGTCCTGCAGCTGCAGCCGCT	PABPC1
A_21_P0014443	0.0157424	6.61e-05	-4.82	1.77616	-1.55	CTGGCCATGAATTTTAATTGAATTTTTGACGGGGCAAGCTACGTTACATTATGGCAGAAA
CUST_1938_PI438085371	0.0157424	6.64e-05	4.82	1.77143	1.51	AAATTAATGCGAACAGACAGACTTGAGGGCCGTTGCTCCAGGGAGAACTGCAAATATCTT	MBNL1
CUST_41041_PI438085371	0.0157424	6.67e-05	4.82	1.76737	1.46	CAGCAGCAAGGGCCGCGCGGCGCATCCTGCGGGCGGCGGCGGCGGGCGAGGCGCCTGCAG	LLGL1
A_23_P160159	0.0157424	6.73e-05	-4.81	1.76026	-1.62	GGGGCCATGGGCATTTGTTTAGAGCCAAATTCATCCTCTTACCAGATCCTTTTCCAGAAA	SLC2A5
CUST_37736_PI438085371	0.0157424	6.73e-05	4.81	1.75968	9.61e-01	AACATTCAGCATGCAGACCCGCCAGTGCAGATCGGCACCCACCACAGATGAGGACAAGAA	EIF3C
CUST_40766_PI438085371	0.015897	6.86e-05	-4.81	1.74206	-6.89e-01	CCAACTTGAGGTTTTACTTGGGGTTCTGGTGGCTTCATCTCATAAAGGTTGTCTGCAACT	CTC1
CUST_80799_PI438085371	0.015897	6.86e-05	4.81	1.74198	1.14	GCATAGTATTACTGACTCAGTAAAGAGCTATTTCCAGGAGTGCCGGCCAGGGCCCCGCTG	SCARA3
A_23_P3453	0.0159663	7.05e-05	4.80	1.71744	5.33e-01	CCCAACCCCTGCCCTGGGCTGAGGCATATGAATGCTATAGTTGTGCATTAAAATAAATGT	RPAP1
CUST_72169_PI438085371	0.0159663	7.07e-05	-4.79	1.71523	-1.10	TAAAACATTTTCTGAAATCAGCGGTCTTATATAAGCCAGATCCGCAGGGGAGTCCGCAGA	HAND1
A_23_P100912	0.0159663	7.07e-05	4.79	1.71426	1.05	CACAGGCCCCAACCTGTGTGCTGGGGTCCCCAGCAGCAAACACTGGAAAGTCTGTTTTTT	GIT1
CUST_81846_PI438085371	0.0159663	7.08e-05	-4.79	1.71302	-1.24	TTTTAGGTGGGGTGGAGTGTTATGATTATGACAATGATGGGTCACATGATCTCATTGGAA	CPNE3
CUST_62400_PI438085371	0.0159663	7.10e-05	4.79	1.71094	1.48	TTTGAAATGAAATTTAAACATTAAAAATGGAACTGTGCGGCGGCTGCGGCCTCAGGGCCT	TOP2B
CUST_10416_PI438085371	0.0159663	7.11e-05	4.79	1.70894	1.22	TCAACATCAAAAGGACAGTAACAGCCAGGTGGCGGGCGGTGGTGTGTCCGTGTACTACTC	UBR4
A_23_P80839	0.0159663	7.12e-05	-4.79	1.70792	-1.21	CGTGTGCTTATCCAAGGGGTTCAGCTATTCCTGACTTCACGGCTTGCATGTTTGATTTTT	MAP6D1
CUST_60661_PI438085371	0.0159974	7.19e-05	4.79	1.69901	1.57	TTTTAATAAAGTTGAAGAATTTGGCGGTGGCGCGAGTTGGACTGTGAAGAAACATGGCGG	UQCR10
CUST_73305_PI438085371	0.0159974	7.20e-05	-4.79	1.69772	-1.44	AATGCTGACTCTTCAAGATGGAGAAGTATCCAGTATGCATCTCGGGGAGAGAGACATTCA	BTN3A1
CUST_56950_PI438085371	0.016188	7.32e-05	-4.78	1.68272	-1.41	CCTGCTGCAGTCCTGCAGTCAGGCGGGCAGCCTTTCGACTATTCTCCCATTCGGTTTCGC	PER2
CUST_36339_PI438085371	0.016376	7.51e-05	-4.77	1.65917	-8.98e-01	ACCCTGGGCAACTTCGCTTCTTTTCCGACAAAACACCAAATGGCGGATGACGCCGGTGCA	RPS2
CUST_20719_PI438085371	0.016376	7.52e-05	4.77	1.65874	8.98e-01	GTGGACTTTGGAAAATACCTGACCCTAGAGAATGTGGCTGATCTGGTGAGGCCATCCCCA	TPP1
CUST_40769_PI438085371	0.016376	7.52e-05	-4.77	1.65825	-9.50e-01	CTGCCGGCAGGTTTTACTTGGGGTTCTGGTGGCTTCATCTCATAAAGGTTGTCTGCAACT	CTC1
A_33_P3245183	0.016376	7.54e-05	4.77	1.65564	7.31e-01	CCACTAAGAAAGCCCCAGCCCATCAGTGGCTAATGGCTTTAATAAATTGGTCATTTGGCT	HRH1
CUST_68895_PI438085371	0.0166599	7.71e-05	-4.76	1.63585	-1.29	AAGTTGATGACTCTCGTGAACATAGCTTTAATAGGACTTCCGGCTTCGCTGCTCTTGGTT	ARFIP1
A_23_P203420	0.0167781	7.80e-05	4.76	1.62533	5.49e-01	TTTCCTAATTGGAGTTTGAGGCCCCTAAGCTGGCATCAACCCCAGGCCACGCTCGCTCTT	MTA2
CUST_6740_PI438085371	0.0170213	7.94e-05	-4.75	1.60813	-9.97e-01	TTTTGACCCAATCATATAGTGGGGCTCAGGGCCAGTGCTCACTCTTATTGAGTTTATGTG	SLC7A6
CUST_75219_PI438085371	0.0172054	8.07e-05	4.74	1.59427	1.07	TTTTCTATAACTTACCGACTGGAAGACACGTTTGGCCCAGACCCAACTATGATTAGAGCC	CTGF
CUST_82592_PI438085371	0.0172095	8.12e-05	4.74	1.58872	1.55	AAAGCTTCAAGTTCTTGGAACAAATTCTGGCGAGGAGTGGGCTGGCGGCGGTAGCTGTCG	EFR3A
CUST_54569_PI438085371	0.0172095	8.14e-05	-4.74	1.58604	-9.36e-01	CAATGGAAGGATGATTCTTTTATTAGGCCAGTAACTTTTTGGATTGTTGGGGATTTTGAT	UGGT1
CUST_69415_PI438085371	0.0172524	8.19e-05	4.74	1.57978	8.76e-01	AGAAATCTGAATGCTTGAATTTCAGCCACATCCCTAAGCTGCCATCTCAGACCAGAGGAA	SNHG18
A_23_P28507	0.0172861	8.30e-05	-4.73	1.56869	-1.20	GTCTCAATCCCATTTCAGCCTTTCGACTTTCAGTTATTCAGAATTCTGCTGTTTGGGCCA	MGAT4A
CUST_53195_PI438085371	0.0172861	8.32e-05	-4.73	1.56558	-9.06e-01	GCTTCAAATATGATTATTTATTCAAGTTACTTCTGATTGGCGACTCAGGGGTTGGAAAGT	RAB1A
CUST_21407_PI438085371	0.0172861	8.35e-05	-4.73	1.56294	-8.46e-01	AGTATAGGAGCAAGGGCGTCTTTGTGCAGATCCAAAGGGGCTATTCTGAACATTTCATCT	HSD17B12
CUST_15069_PI438085371	0.0172861	8.40e-05	-4.73	1.55768	-1.06	ATCTACCTTCGTAAATCGTGAGTTAAAAAAGTTACTGGTGGCTTCTGTTGGGGATGATCT	BLZF1
CUST_17079_PI438085371	0.0172861	8.45e-05	4.72	1.55125	1.00	TGATCTCAAGGCTGAGTCATCACTAGAGAGTGGGAAGGGCAGCAGCAGCAGAGAATCCAA	AKT3
CUST_9863_PI438085371	0.0172861	8.46e-05	4.72	1.5512	9.31e-01	TGCTGCCAGGGCGGGCGGCGGGCGGAGCTGGTCCCGTTGTGCTGCGGCGCCGCGCGGCCT	SRM
CUST_15338_PI438085371	0.0172861	8.48e-05	-4.72	1.54805	-1.35	ATTACTATGCTTACAAGGACTTTCTCTGGGCTGGTGCTTGAGTTCAGCCTCCTGTCTTAT	SOAT1
CUST_32935_PI438085371	0.0172861	8.50e-05	4.72	1.54676	6.05e-01	GTGTACTGGGGCAAAGGTGCTGGGGGCCCCTGGACCCGACCCGCCCTGGAGACCGCAGCC
CUST_671_PI438085371	0.0173641	8.57e-05	4.72	1.53881	1.12	GGGCTGGGAGATGGCGACGAGCGGCGGCGAAGAGGCGGCGGCAGCGGCTCCGGCGCCGGG	UBR4
CUST_59410_PI438085371	0.0175466	8.70e-05	-4.71	1.52545	-1.43	AAGTGCCAGGCTTCTACCAGTTCTTCTACAGCTCCGACTTTGAGCTGCTGCAGGCACAGG	URB1
CUST_57007_PI438085371	0.0176013	8.76e-05	4.71	1.51881	6.95e-01	GTGGCCATCGCGGAGCTGATCCCCAGCCACAGGATGAAGAAGAAGGGCCCCAGCCTGCCC	ANKMY1
CUST_37637_PI438085371	0.0179344	9.00e-05	4.70	1.49414	7.16e-01	TGGCACAACTTGAAACCCAGGGCCCCAGGAAACCTGACAGTTCACACCAATGTCTCCGAC	IL4R
CUST_22647_PI438085371	0.0179344	9.03e-05	4.70	1.49096	8.04e-01	AGACAAGCATGAGATCGACCGCATGACGCTGACGATGGGGCACCCACGGGTACATGGCTC	ADRBK1
CUST_56271_PI438085371	0.0179344	9.06e-05	-4.70	1.48845	-5.06e-01	ATATGCTCCCACCGGGTTCCGCTATGGAAGTGATATAGTTCCTTTCTCTAAAGTGGATGA	XRCC5
CUST_3054_PI438085371	0.0179344	9.11e-05	-4.69	1.48337	-1.46	CCCTAGAAAGAGAAAACCTCTTGTGTTGGAAGGGATTGATTTGGGGCCATGTACAAGCAA	TYW5
A_23_P257945	0.0179344	9.16e-05	-4.69	1.47795	-1.05	AAAGAGTATTCACCAAGGGCACGAATTCGTTCCTGGATGGGGTATGAGTTGCCTTTTGAT	HCCS
CUST_37346_PI438085371	0.0179344	9.17e-05	-4.69	1.47702	-9.80e-01	TTGGAAATGCCAAAAACTCACTAATAGGGTAGCAAATTGCTTCAGGAGTTGAGACAGGAG	LOC100271836
CUST_6089_PI438085371	0.0179344	9.19e-05	-4.69	1.47552	-9.21e-01	TGCAGCACAGGATATATCAACTCAAGAAAGTAACATATTAGGGGCATTCTGTGATATGAA	USP34
CUST_82147_PI438085371	0.0179427	9.28e-05	-4.69	1.46628	-1.08	AGGGTGCCAGACCTCATCGGTGTTAATCTTTATGTGAAAAATCTTGATGATGGTATTGAT	PABPC1
CUST_12717_PI438085371	0.0179427	9.30e-05	-4.69	1.46463	-1.56	AGGAATGTTGGTTCATCACTCATTAAACCATTGTTAGATGACTTCCTTTTCCGAGCTTCT	USP24
A_23_P32805	0.0179427	9.35e-05	-4.68	1.45932	-1.63	TTCTTGTACATATGTGTAAATAATGACAGAATGGAGTGGGGTAAAAGTGTATTTTGAATA	GRID1
A_23_P358009	0.0179427	9.37e-05	-4.68	1.45783	-1.31	ATTAGCCATGAGAATTTGGTTGTAGTTTTCAGGTAGGTTGGTTTCTTCCTCATTTGCAGC	DNAJC16
A_23_P29303	0.0179427	9.45e-05	4.68	1.44948	6.37e-01	GAGGACCGTATCCCCAGCCCACTGGGCTACGCAGCTATTCCAATCAAGTTCTCTGAAAAG	RRP7A
A_23_P103601	0.0179427	9.46e-05	-4.68	1.44875	-8.03e-01	GGGGTTTCCCTTTGGGCCTCAGTGTTACAAATTACTAGTGCTATTTTCATTATTATTGTA	MAN1C1
CUST_66878_PI438085371	0.0179427	9.47e-05	-4.68	1.4476	-8.00e-01	GGACACATTAATTAGTTGGAGTCCCGACAGCACCCATTTGCTTTCTGCTTCTGGGGACAA	WDR1
CUST_55948_PI438085371	0.0179427	9.55e-05	-4.68	1.43985	-9.02e-01	GGAAACAATTGTACAGAAATCTATCAAATGTGGAAGAAATTGGGACTTGCTCGTACATTA	NBEAL1
A_23_P153662	0.0179427	9.55e-05	-4.68	1.43949	-1.60	TACACTGGGATGGATGAGGACTCAGATATTGCTTTCCAATTCCGACTGCACTTTGGTCAT	LGALS14
CUST_69330_PI438085371	0.0179427	9.66e-05	-4.67	1.42967	-1.20	TAAAAAACATTTTCCTATTAAAATAGACCTTCCGAATAGTGCCAGTGCGCAGACGCAGGG	MRPL36
CUST_82198_PI438085371	0.0179427	9.67e-05	-4.67	1.42834	-1.74	ACCAATCAAAGATATTTTTGAGTGTCGAACTTGTGGCTTGCTGGAGTCACTGTGTTGTTG	UBR5
A_23_P216017	0.0179427	9.67e-05	-4.67	1.42815	-1.02	TTGAGGTGTTTCATAGGGGCTTTTCGTTTCCTGTCAACTATAAAAGCTTAAAGACTGCCT	ENTPD4
A_24_P395814	0.0179427	9.71e-05	4.67	1.42469	7.72e-01	GCCGCAGCACCACTGACTGCGGGGGTCCCAAGGACCACCCCTTGACCTGTGATGACCCCC	CGB
CUST_35892_PI438085371	0.0179427	9.73e-05	4.67	1.42321	9.94e-01	TGTTGCCAGCACCTATTCTGAGTTTGCGGCTTCGCCCCGTGGCGCGGTTTGAAATTTTGC	PRC1
CUST_87421_PI438085371	0.0179427	9.75e-05	4.67	1.42143	8.34e-01	TGGATGTGGACCAGCCATCTCCCAGTGCTCAAGATACTCAATCCATTGCAGACATCCCCC	HUWE1
CUST_13338_PI438085371	0.0179994	9.81e-05	-4.67	1.41508	-8.39e-01	CATGGCTCTGCTTAGGCTTGATTTCCGACTCTTTTCACATGTTTTTCGATAGCACTGCCA	SLC30A7
CUST_72121_PI438085371	0.0181029	9.94e-05	4.66	1.40337	1.03	AGCTGGACCAGCACCCCATTGACGGGTGAAGAAGATCCATGAGAATGAGAAGCGCCTGGA	SPARC
CUST_10365_PI438085371	0.0181029	9.96e-05	4.66	1.4013	7.90e-01	TCTTCCTATCAGAGGTGTGAGTGTGGCAACGTGCATGGCCATCCTCCATGTGGGTAGTGC	UBR4
A_33_P3389673	0.0181029	9.98e-05	4.66	1.39952	1.07	AATAAGGAGATTAAAAATGCCATGAGGAAAGCCATGGAAAGGGACCCCGGGATTTCTCAC	OR5A2
CUST_51926_PI438085371	0.0182468	1.01e-04	-4.65	1.38887	-1.41	TACTTTCAACTGAAAGTGAGTTCCTTCGGGGTTACTCCTGCAGTAGGTGGACTATCATCT	BIRC6
A_21_P0010939	0.018467	1.03e-04	-4.65	1.3745	-1.15	GGATTTAGTAAACATGTGATTTCAGTACAGGGCTTTTCTTGGACTTTTTACTCCAAAGTT	SLC9B1
CUST_33840_PI438085371	0.0186253	1.04e-04	4.64	1.36331	6.25e-01	TCTGATTGACTACCTGACACAGATCCCACCCATGTGATGGGCCTGTACCCTGACCTGCTG	VPS39
CUST_76098_PI438085371	0.0188955	1.06e-04	4.63	1.3443	1.34	ACCATTCCAGGTGAACGAGGCGGCTGTGGCGGTGGCTGAGGCGGCTGGGCCTAGGGTGCA	FAM120B
CUST_24057_PI438085371	0.0188955	1.06e-04	4.63	1.34044	1.06	CTCAAGGCCAGGTCAAAGAGAAGCTTCACGCAGAGGCCATTTCCCTGCTGAAGAGTGGTC	VPS11
A_33_P3286774	0.0188955	1.07e-04	-4.63	1.33538	-1.22	AATCTACGAGGCACTTTATGGCAATTCCAAGAAGGGGCTGAAAGGTATGTGTTCTTCTCC
CUST_44704_PI438085371	0.0188955	1.07e-04	4.63	1.3343	1.77	TGCACGCCCAAGGACCCGAGCTACGGTGGCCGCGGGGCGGCGGTGGCGATTGGACTTGGT	CHMP6
CUST_61697_PI438085371	0.0188955	1.07e-04	4.63	1.33338	7.93e-01	TGAATACATAGATTTTTGAAAGGATCTTGTTCATATGGGCGATCCGCCACCCAGCCAGTG	TBC1D22A
CUST_38341_PI438085371	0.018937	1.08e-04	-4.63	1.32565	-1.03	TTGAGCAGAGAGCATTTCCGACATGTGGACCATGGTAAAACAAATGACAGACGTGTTGTT	NUP93
CUST_46771_PI438085371	0.018937	1.08e-04	4.63	1.32475	7.93e-01	ATAACAGTAAATATCGACCCCAAGCCATGCACACCCCGGGGGATGCAGCCGGAGAGAACA	DAZAP1
CUST_1133_PI438085371	0.0189418	1.09e-04	4.62	1.32123	1.90	ACAGACTCACGGCCAGCGAAGTGAGTTCAATGGCTGAGGTGAGGTGAGTTCCCAGAGAAC	RPPH1
CUST_86327_PI438085371	0.0190377	1.10e-04	4.62	1.31162	8.66e-01	GTGCCACGCACGGCGCGGGCGGCGGTGACATCACGGCCACGGCGGCGGGAGGGGCGGCGG	GPSM1
A_23_P101054	0.0190377	1.10e-04	-4.62	1.31006	-1.50	GATGTTCAGCTCCCTGTAATCTGAGCTCCAGTTACTACTTAAGGTGTTTCCTGAACGTAC	KRT34
CUST_12485_PI438085371	0.0190836	1.11e-04	-4.62	1.30461	-1.32	GTTTGCAGTTATTTGGGATTTAGCCGACACAGATGGCAAAGGTATCCTGAACAAACAAGA	EPS15
CUST_35260_PI438085371	0.0191861	1.12e-04	-4.61	1.29646	-1.38	AGGAGCCCAGAGTCAATGCATGTGTTGATGTGGTGCTCTCAGGGGTGAAGCTCTTGCAGG	ADPGK
CUST_54077_PI438085371	0.0191958	1.12e-04	-4.61	1.29277	-8.73e-01	TCTGCAGTTAATAGAGAACGTCACTTTTCACCATGAAGGGTTCTTCTGGAGGTGTTGGTT	TMEM182
CUST_20015_PI438085371	0.0193157	1.13e-04	-4.61	1.28267	-9.12e-01	TCAGTAAACTCTGCCTTGACCAGCAGCCGTCATGATTGGGGACGATATCGTGGGCGACGT	LHPP
A_23_P42718	0.0193157	1.14e-04	-4.61	1.27819	-9.19e-01	CAGCCATCCTTTTTAAGAGTAAGTTGGTTACTTCAAAAAGAGCAAACACTGGGGATCAAA	NFE2L3
A_23_P151471	0.0193157	1.14e-04	-4.61	1.27744	-1.60	GGTTTGGGGCTAGTGTGTTTGTGTTTCCATTCTAAGATTGAGTCTGGCAGTCCCTGTTTT	CUL4A
CUST_37548_PI438085371	0.0193473	1.15e-04	-4.60	1.26783	-1.36	TGTGAATATTCGGGATTTTGGACTGGCAACCAAAGTCGAATATGACGGGGAGAGGAAGAA	PLK1
CUST_68516_PI438085371	0.0193473	1.16e-04	4.60	1.2621	8.00e-01	AGGAGCAGAGGTCTCTGTGCCTTGCGGAGAATCCTGAAAAAACAGCCTAACCTCCCTGAT	SPATA5
CUST_20493_PI438085371	0.0193473	1.16e-04	4.60	1.26007	1.28	TATGAGAAGTTCTTGAATGTGGGGCGCGACTTCCGGGGCGGCGGTTGCATCAGATTCTAG	CARS
A_33_P3244610	0.0193473	1.16e-04	-4.60	1.25969	-9.89e-01	ATAAAAGGAAGAGCTATCAAGGAGTACCAATCAGGTCGGGGCACTCAGGTGTTTGTTACT	SIRPD
A_23_P143446	0.0193473	1.16e-04	4.60	1.25916	6.56e-01	GGGCCCTCTTATTCCAAGAACAAGTATTTGTTTCCAGTATGAAGTGTCAGCAGTTCACAA	MRPL39
CUST_62930_PI438085371	0.0193473	1.17e-04	4.60	1.25587	1.31	AGCTGTACAGACGCCATCCCCATGATGCTGGCATGTGAAGACCGGCCAGTGCTGCAAGCC	NBEAL2
CUST_76511_PI438085371	0.0193473	1.17e-04	4.60	1.25263	1.76	AGATGACCCAGCTCACCATGGATGATGATATCGCCGCGCTCGTCGTCGACAACGGCTCCG	ACTB
CUST_61650_PI438085371	0.0193473	1.18e-04	4.59	1.24952	1.08	AGACCACCTGAAGAAAAAGAAAGTGAAAAAGGCCCAGGCCTAGCCTGCAGGCCCATCCCC	CELSR1
CUST_69446_PI438085371	0.0193473	1.18e-04	-4.59	1.24763	-1.31	TTTGTCAGTGGGCTTGGCAACTCTTGTGAAATTTCATAGATCTCGTCGCTTACTGGGAGT	entg|MARCH6
CUST_34054_PI438085371	0.0193855	1.19e-04	-4.59	1.24273	-1.27	TGATGCCCAGGCACAGGCATCTGCAGGCTCACAGTGCACAGGGCTGTTCAGCACCACAGT	PPIP5K1
CUST_84122_PI438085371	0.0194316	1.19e-04	-4.59	1.23748	-1.25	AAGCCTTTGAAAACGGCGTTAGAATGGCATGGGACTCGCTGTGCTGGAGAAGTGGCAGCC	PCSK5
CUST_21009_PI438085371	0.0194367	1.20e-04	4.59	1.23416	1.72	GACTGACCCGCCGCGCTCGGCGAACATGGCGGCGGCGACGGTCGGGCGGGACACTTTACC	PLEKHA7
CUST_37341_PI438085371	0.0195409	1.21e-04	-4.58	1.22323	-1.03	AAATGCCAAAAACTCACTAATAGGGATTGTTGAACAGATAAATACGAAACTGCCATCATC	LOC100271836
CUST_82205_PI438085371	0.0195409	1.21e-04	4.58	1.22317	1.68	TGACTTACCAAGATGCAGTAAACTTACAGTGGCGGCGGCAGCTTCTCGCTAGTGACGCGC	UBR5
CUST_10386_PI438085371	0.0195586	1.22e-04	4.58	1.21543	7.41e-01	AGTATGTGAAGGTGTGAGTGTGGCAACGTGCATGGCCATCCTCCATGTGGGTAGTGCCCA	UBR4
A_33_P3216292	0.0195586	1.23e-04	-4.58	1.21242	-1.45	CACTGCCTCTATAGGGTAACCTGGAACATTCTCTAGGTTATATCAATATAAAACAATGTA	TBC1D2
CUST_40136_PI438085371	0.0195586	1.23e-04	-4.58	1.21172	-1.16	TTTATGCCACCTGAATAAAGAATGAATGGGCGTTTCTGGAGGAACAAGTTTGACCCGAGC	SERPINF2
CUST_60408_PI438085371	0.0195586	1.23e-04	-4.58	1.21023	-1.13	TCCTCATATTGTTTTGCAAGAATGTTTTTGATCGAGACTACAAGGCCACCATTGGGGTGG	RAB36
A_33_P3317321	0.0195903	1.23e-04	-4.58	1.20575	-1.24	CACTGGGGAATACTGACTTCCTAAAATCTCAAGATGGAAGATATACCACATGTAAATTAT	TPMT
A_33_P3394809	0.0196672	1.24e-04	4.57	1.19918	1.23	AGAGCAGAGGGCTTTAGGGAGCAGTGACTGCGGTCACCCCTTTAGTTCTCTGGGTGTAGA	PCYT2
A_33_P3313597	0.0197813	1.25e-04	4.57	1.19091	9.08e-01	CACTTCCAGAGGCCCCGGGATATTTTTAAGGGGAAGGGGAAGGATAGAGAGAAAGTGCAG	C20orf181
A_23_P151179	0.0199784	1.27e-04	4.56	1.1778	1.07	TTAGCCTGGTGTGAGAAACAGTTTTTAGAAAATGAGAGAAGGGATCCCCAAGAGGCCAAG	C12orf43
CUST_49100_PI438085371	0.0199784	1.28e-04	4.56	1.17393	1.41	GCAATGTGAGTTTCCCGCGGCTGTTCGCTGTTCCAGTGGGTCGTGGCGGTGGCGGCAGCG	WDR62
A_33_P3383866	0.0199784	1.28e-04	4.56	1.17181	6.72e-01	ATCCCTGGCCACACCTGGGGAGTAGGCCAAGAAGGAAAATCTGACGAATAAAGACCCCCG	TREX1
CUST_48831_PI438085371	0.0199784	1.28e-04	-4.56	1.17002	-1.53	AAGTCGTCCGAGGACTCAGCGAATGCTCTCTACACCAAATGCCTCCAGCAGCTTCTGAGG	ANKRD27
A_23_P122896	0.0201321	1.30e-04	4.55	1.15881	6.36e-01	ACAGCAGTGCCTATTCCTTCACGGCCTTTGTGGGAGTCCCTGCCGTCGAGTTCTCCTTTA	TFR2
CUST_54514_PI438085371	0.0201321	1.30e-04	-4.55	1.15716	-7.84e-01	TTCAGAAAAACGATCAAACTCACCAGGGTTCTGCAGCATTCCAGACCTTGAGCACTGAAT	AMMECR1L
CUST_74704_PI438085371	0.020235	1.31e-04	-4.55	1.14958	-9.07e-01	CTCACGTCAGGGATCTGCTGAATTGGTGTAATAGGATTGCCCATAGCTTTGACAGTTCAT	MDN1
A_23_P201079	0.0202925	1.32e-04	-4.55	1.14296	-6.44e-01	GGCTGTTCCTTATCCTAATGATGCGCTTTTGTCCCGTAAATGTTAACACTCATGAAGCAT	PRDM2
A_33_P3286699	0.0202925	1.32e-04	-4.55	1.14118	-9.65e-01	GCAGTGGGTTTTTGCATCTTCAAGCAGGTTTCATCCGACCGATCGATATTTCACGTGTAA
CUST_43081_PI438085371	0.0203064	1.33e-04	-4.55	1.13724	-1.36	CGTGTCCTTGGCTCGCTTTGATGCTGGAGAACTAATCACCCAGAGAGAGCTGGTCTCCAG	PHB
CUST_56252_PI438085371	0.0203064	1.33e-04	-4.54	1.13479	-1.17	GATCCCGTCGCTGAGAAGTGTTTTGATCATGCTGCTGGGACTTCCTATGTGGTCGGAGAA	FN1
CUST_2649_PI438085371	0.020368	1.35e-04	-4.54	1.12474	-1.67	ATTTGATGAGAGTTAATTATTTATATTGTAAAGAATTTTAACAGTCCTGGGGACTTCCTT	LATS1
CUST_44962_PI438085371	0.020368	1.35e-04	-4.54	1.12444	-9.88e-01	ATGACATCGTCCATTCGTTTGTGAGCCTGACTGCCATCCAGGGAATGGGTACTGCCGCTC	FASN
A_33_P3318581	0.020368	1.35e-04	-4.54	1.12344	-1.52	GGGAGGGTTATTTGCTTTTTTATCTTCCTGGCATAATTTCCATTTTATTCTTCTGAGTGT	PLOD2
CUST_88597_PI438085371	0.0205702	1.37e-04	4.53	1.11157	7.94e-01	TATGACAACATGCACATCCCAGGTGATCACCCCCGAGGAGATTGTGGACCCCAACGTGGA	FLNA
A_22_P00010860	0.0210033	1.40e-04	4.52	1.08949	1.03	TTTGTGAAGATGGTGTTGCTAACAATGATCGCCCGAGTGGCGGACGGGCTCCCGCTGGCC	SEC22B
CUST_73338_PI438085371	0.0210033	1.41e-04	4.52	1.08687	9.14e-01	TTTAAATAGAGCTTGCATTCCCTCCAGGAGATTAGGGTCTGTGAGATCCATGAAGACAGC
CUST_23474_PI438085371	0.0210917	1.42e-04	-4.52	1.08021	-1.15	CTTCTAACAGGTTAATAGCAATGAACTTACAAATGGGGTAATAAATGCTGCCTTCATGCT	PICALM
A_23_P129128	0.0211432	1.43e-04	-4.52	1.07332	-1.50	TGACCCTTAAAAATGTATTTTTCTTAACATGTTAGTACTTCTACGACTTTGGAGCCACTG	TARSL2
CUST_46939_PI438085371	0.0211432	1.43e-04	-4.52	1.06995	-1.06	TTACAAAATTAAAATAGAGATGGGGTCTTGCATTCGGCAAGTGCAGGTGAGTCTGCCCTG	SPPL2B
A_24_P7965	0.0211432	1.43e-04	4.52	1.06958	8.00e-01	GCTACAGTTCAACCATGAATGGCCATCAGAACGGACTTGACTCGCCACCTCTCTACCCTT	ESRRG
CUST_49131_PI438085371	0.0211918	1.44e-04	4.51	1.06162	1.21	ACACAAATGACAAGAAGCGGAGTGGCCACCCCAGCTGCGTGTTCATCTGGCACCTGGGCC	WDR62
CUST_25957_PI438085371	0.0211918	1.45e-04	-4.51	1.06023	-1.15	GGAATTCTTTCGAGGATTAAATCAAAAAAGAAGAATAAGAAGGGGAAGACTATCTCCCTA	EIF4B
A_33_P3357678	0.0211918	1.45e-04	-4.51	1.05788	-1.54	CCTTTTCTGCTTTGAGGGTTTCCATACATTGCTGTTTTCAGGTTCTACAATAATTACCTT	LCTL
CUST_63208_PI438085371	0.0211918	1.46e-04	4.51	1.05509	9.40e-01	GGGACCCCAGAAGTGCCTGGGTCCCCGCAGACACTTCCAGGGATCTCAAGCTCCCAGCGG	COL7A1
CUST_88943_PI438085371	0.0211918	1.46e-04	4.51	1.05366	1.14	TCAGCCATTCAAGGAGTGGGACAGGCCCATCCCTGTAAACCCTTGGGGTTTCTAGGTGAG	ITPR3
CUST_82590_PI438085371	0.0212035	1.46e-04	4.51	1.04903	6.64e-01	AGTTTTTCGTCGAGAGATTCACTATGGAATCGCCCTTCCTGCGCCGCGCTCGGCTCCCGC	ASAP1
CUST_66474_PI438085371	0.0212035	1.48e-04	-4.50	1.03884	-8.63e-01	ACCTTTTAATTATAGGGTTTCTCTGCTGGGCTGTTTGCATTCTACCATGATAAAGATGGA	LMLN
CUST_31818_PI438085371	0.0212035	1.48e-04	4.50	1.03717	1.63	ATTGTACTGATTTATCCTTGTAATAAATGTTTCTGTAACACCTGGTGGCGGCGGCGGGCT	SYNDIG1L
CUST_55541_PI438085371	0.0212035	1.49e-04	4.50	1.03603	9.98e-01	TGGCCCTCCTGGAACACCAGGAAAAGTAGGACCAACTGGTGCAACAGGAGATAAAGGTCC	COL5A2
A_33_P3304764	0.0212035	1.49e-04	4.50	1.03566	1.09	ATATACGTTTTTTCTTTTTGATACCGGGTCTCACACTGTCACCCAGGCTGGAGTACAGTG
CUST_32047_PI438085371	0.0212035	1.49e-04	-4.50	1.03427	-6.33e-01	GATGCTCTACATGCCTGCCAAAATTGGGGTTGCCTGATTCTGAGTGATGAACTGAATCAT	SPTLC2
CUST_63219_PI438085371	0.0212035	1.49e-04	4.50	1.03414	1.11	TGGATTACCGGGTGACTCTGAGGATGGAGCTCCAGGCCTCCCAGGACAACCTGGGTCTCC	COL7A1
CUST_17094_PI438085371	0.0212692	1.50e-04	-4.50	1.0278	-1.17	CAAATTCCAGGAAATTGGAGAATTATTACAAACAAGGGGTAGAGAGTTTGGTGTAACTAC	ADSS
CUST_60235_PI438085371	0.0212692	1.50e-04	-4.50	1.02567	-7.02e-01	TTCGCGAGAAGATCTACTCCACTGCCTTTGACTACTTCAGGCTGCTGACCCTGGGGCTGT	TCONS_l2_00018328
CUST_67045_PI438085371	0.0212692	1.51e-04	4.50	1.02328	1.46	TTGGACAGGATTTGAAAAGCTACCACAATCAGACCATTAGAGTGGCGGCGGCGGCGGGTC	SEL1L3
CUST_61290_PI438085371	0.0213385	1.52e-04	-4.49	1.01589	-1.13	AATGGATGTGAAGCTCCGCTCACTGATCTGCGTGGGGCTCAAGCCACGCGTGCGCTTAGG	SGSM3
CUST_64102_PI438085371	0.0213385	1.53e-04	-4.49	1.01057	-1.33	TCCTAAGAGTCCCTTCGTTGTGCAGGTTGGGGAAGGAGCTGGTGTGGGTGACATTGGTGT	FLNB
A_33_P3252719	0.0213385	1.53e-04	4.49	1.00789	9.66e-01	TTGTTATATCATGGGACCCCGGAAATTGGAGTGAAGCTAGAAACAGAAAACCCATGCAGG	TIRAP
A_24_P322635	0.0213385	1.54e-04	-4.49	1.00586	-1.51	GAACCTTGGGGAAAAATAAAATTGAGGGGAAGTAAAAAGTATGTAACACTTCCAGTTGTG	ELMO2
CUST_79171_PI438085371	0.0213385	1.54e-04	4.49	1.00457	1.54	TGTTGCCAAGACGCTTGCGCGGCGAGTAGAACGTGTGGCGGCGGCGGAGATCGCGTCTCT	SND1
CUST_5322_PI438085371	0.0213385	1.54e-04	-4.49	1.00405	-1.70	TTTGTCTGGATTAAGTTCACAGAAGGCTCCTTATTGGATGGGCTGTACTGGAAGATGCAG	PKD2
CUST_27476_PI438085371	0.0213385	1.54e-04	4.49	1.00184	8.69e-01	TCAGTCAATTGTGGGAGCAGAAGTTGGCCTCCCAGTGGCAATTCCAAACCTGGGTCCCTC	PRDM4
A_23_P429363	0.0213493	1.55e-04	-4.49	0.99877	-9.50e-01	AGACGGACACGTTTGGCAGCCGGGTTCGCATCAAAGGGGCTGAGAGTGAGAAGTACATCT	FGF17
CUST_65994_PI438085371	0.0214198	1.56e-04	4.48	0.99064	1.03	ATGACATCGGGGCGGCGGCACTGCGGTGAAAGCCGAGGCAGCGGGCAGACGAGCAGGGGG	AP2M1
CUST_64960_PI438085371	0.0214198	1.56e-04	4.48	0.99056	1.31	GCCCACTCTAGGGCGGGCCGGGCGGGTGTCCGAGGCGGCGGCGGCGGCATGGCAGGGCGG	EEFSEC
CUST_9802_PI438085371	0.021531	1.58e-04	-4.48	0.98069	-1.30	GCTCGGAAGGGTTGCTTCTTTGCGGTTGTGGTTGCCGAAATCCTTAAGTCCTGGCTGTGG	UBE4B
CUST_18431_PI438085371	0.021531	1.58e-04	-4.48	0.97889	-8.09e-01	TACAGAGCTTTTAAGCATTAAAAACAGCTAAATGTGAGTCTGGGGTCCTGAGGCTGCTGG	PALD1
CUST_17666_PI438085371	0.021531	1.59e-04	4.48	0.97646	1.55	CCAGAACTAGTGGTGCCACCGAACATCGCAGAACTGAAGAATTTGGAGGTGCTCAACTTT	RSU1
CUST_43025_PI438085371	0.021531	1.59e-04	-4.48	0.97464	-1.42	TAAACACAACGTTTCTCTAAAATCCGCTGTTGTACCAGGGGTCTAATCAGGCCTGTGTCT	ATP5G1
CUST_10737_PI438085371	0.021531	1.60e-04	4.47	0.97068	6.09e-01	CTCGTCCAAGCTGTGCCCCCGGATACGAGGGCAACCCCATCCAGCCCGGCGGGAAGTGCA	HSPG2
A_33_P3353906	0.021531	1.60e-04	4.47	0.97043	7.91e-01	CGCCGGCCGGGATGCAGCCTCGCGACCCGGCTCCGCCCCGACGGCGTCTGGGCGACCTCA
CUST_7095_PI438085371	0.0216429	1.61e-04	-4.47	0.96058	-1.39	CTTCCGCAAGAAGTCCATTGGAATATTAAGCCCAGGAGTTGCTTTGGGGATGGCTGGAAG	WNT5A
A_23_P55802	0.0216429	1.62e-04	-4.47	0.95863	-1.20	GGGCGTCGTTTTGTTGCCATTTTGTTGAACGTTATGGGTTTATGGGTGTTCCTGGAACTT	AP1M1
CUST_5757_PI438085371	0.0216429	1.62e-04	4.47	0.95808	8.10e-01	CGTAATGGCTGAGCATTTCTGGAGTATTGACCAAACGGAATTTCGAATCCCACCCAGGCT	MYOF
A_23_P149221	0.0218119	1.64e-04	4.46	0.94794	9.18e-01	GCCTGAGCTACTTGAAGGGGGCCATCTAGGTCCCCAACCCATGGACTTTGCCTCCATTTT	HECTD3
CUST_24517_PI438085371	0.0218119	1.64e-04	-4.46	0.94594	-1.69	TGACATCTGGGTTGTGTATTCTTCCTGTGCCTGGGGATCTTTTATATGTTTCGCCCAAAT	ADIPOR2
CUST_55665_PI438085371	0.0218685	1.65e-04	4.46	0.94078	1.14	TAAAAAGCATGAAGAGGAAAATGAGATCCCTGCCAGCGTGTTTGTGAAACAGCCCGTTTC	SDPR
CUST_76227_PI438085371	0.0218685	1.65e-04	4.46	0.93856	7.90e-01	GGATAGCCAGCCCCAGAGATTCCCACCTCGGGTTGGGAGAGGACCACGGTGGCCAAAATT
CUST_82226_PI438085371	0.0223142	1.69e-04	-4.45	0.91756	-8.13e-01	CAAAAAGAAAAAGATGGAACAAAATTCATCTGTATTGGGGCTCTGTATTCTGAACTTCTG	UBR5
CUST_47494_PI438085371	0.0223142	1.70e-04	4.45	0.91426	7.23e-01	CACCATCAAGATCACGTTTGACAACAAAGCACACAGTGGGCGGATCCCCATCAGCCTGGA	MCOLN1
CUST_17510_PI438085371	0.0223142	1.70e-04	4.45	0.91256	1.67	ATCACATTTTTGAAAAATAAATTTAAGAGTTTTTTCTTAAGGGCGGCGGCGTGAGGGCTC	PROSER2
CUST_24823_PI438085371	0.0223142	1.71e-04	-4.45	0.91018	-1.10	AGACTATGACCATCATTCCTGCTCTCAAGCGCCTGAGTCTGGGCCTTTTCTACCTAGTGG	LPCAT3
CUST_69850_PI438085371	0.022496	1.73e-04	-4.44	0.89694	-9.24e-01	GTCTATTCTAATGACAGCTGGTGTTGATGGTCATTCCTGGGCTCTTTCTGCGATAGATGA	NUP155
CUST_37494_PI438085371	0.022496	1.74e-04	-4.44	0.89364	-1.32	AAACAACAGCTGTTGCTTATTTCGAAGATGGACGAGCATGGGGAAGTGATTGACTGTGTG	COG7
A_23_P8013	0.022496	1.74e-04	4.44	0.89185	1.25	GAGGGCACCAAGGCCGTCACCAAGTACACCAGCTCCAAGTAAATTCTCAAGCTCTTGTCC	HIST1H2BL
A_33_P3214432	0.022496	1.74e-04	4.44	0.88915	1.38	AGGCGGCGGCCGGCGCGGTGGGCGGTGGCGGCACCTCCGCCTGGAGGGTGGTGGCCGTGT	ZC3HAV1L
CUST_68568_PI438085371	0.022496	1.75e-04	-4.44	0.88817	-1.52	CAGCAGCAGTGAGGATTCTGACGACAATGGCAGCTGCCTGCTGTTTCCCGGGGAGATCAT	PHF17
CUST_57905_PI438085371	0.022496	1.75e-04	4.44	0.88569	1.35	ACCCCTAGAGGCGACGGCGGCGGCTCCAAGATGGCGCAGGCGATCTTTGAGGCCCTGGAG	ZNF341
CUST_67923_PI438085371	0.022496	1.75e-04	-4.44	0.88564	-1.04	TTACTAAGAGGGTTACCTTGGCTTTCATTGGGATCAGTTTGCTGGTTATAGGAACTACAC	AGPAT9
CUST_61158_PI438085371	0.0225151	1.76e-04	4.44	0.88122	6.39e-01	TCCTCTGCAAAGGCTATCCCTCTTTCAAACCCGGCCGGCCCGAGTGGAGTCAGCTCAGTC	CSNK1E
A_22_P00005014	0.0225151	1.76e-04	4.43	0.88002	7.70e-01	TAGACCGGGAGTCTGGACTTGGGAGCGTGAACTCTCACCCGAGCCGGTCCCCTTACAACT	LOC643355
CUST_50933_PI438085371	0.0225427	1.77e-04	4.43	0.8749	7.31e-01	ATCGGCTTTAGTAGCTGCAGCTGAGGACAGCCACCCTTTCTTCGTCTCTGCTGAGCGAAG	GREB1
CUST_85923_PI438085371	0.0225427	1.77e-04	4.43	0.87367	1.11	GAACCCCAAGGTGGGCGGCGGCACTGCGTGCTGGGGAAGCACAGATTCTTGTGCCCTCTG	ASS1
CUST_72832_PI438085371	0.0225427	1.78e-04	4.43	0.87155	1.53	CAAGATCTGGCTCTCTTTCACTGCAAGGCGGCGGCAGGAGAGGTTGTGGTGCTAGTTTCT	GNB2L1
A_33_P3243558	0.0225427	1.78e-04	4.43	0.86931	9.43e-01	TACTGCTGCTGGGGCTGTGGCAGCCTCTGCTGCCCACCCCTAGGCAGCCCCGAGGTCTGA	RNF224
A_23_P144684	0.0226182	1.79e-04	-4.43	0.86387	-9.68e-01	AAACTTCTACAAAACTCTAGTATGGGCTTCTGACTTTTTCCAGGGTGTAGAATTTGACTC	ANKRD32
A_33_P3390335	0.022702	1.81e-04	4.43	0.85769	9.57e-01	TAATGACAAATCGAAAAAGATCAGCCGGAAACCCCTGGCAGCCAAGAACAGATAAGGAAG	RSU1
CUST_77188_PI438085371	0.022702	1.81e-04	4.42	0.85574	8.41e-01	CTGCAGCAAGGATCACCATTAACAAGGACACCAAGGTACCCAATGCCTGTTTATTCACCA	POLR2J4
A_23_P502575	0.0227468	1.82e-04	-4.42	0.85001	-1.11	GCTTCAGTGGGGTTATCCTAGTGGCTCTTGTGGAAGTGTGTCTTAGTTACATCAAGATGT	CSNK2A1
A_33_P3405870	0.0227468	1.82e-04	-4.42	0.84922	-9.44e-01	ATGAAATGCGCTTTAATTGCATCAAAGGGTTCTTCTCAATGGGGTTTCAGAGGCGCGAGA
A_33_P3345708	0.0228111	1.83e-04	4.42	0.84428	1.39	ATCCGTAACAAGCAGTCAGCTCAGGACAGTCGGCGGCGGAAGAAGGAGTACATTGATGGG	CREB3L4
CUST_4201_PI438085371	0.0228384	1.85e-04	-4.42	0.83663	-7.25e-01	CTGTGCGGGGGTCAGCACCTCATCTATGGGCACTTTACCAAAGCGGGTGAAAATTGTGGA	HMGCL
CUST_84038_PI438085371	0.0228384	1.85e-04	-4.42	0.83563	-1.17	ACTCTATTCAAACAGCTTTGAAGGCTTCACCGTCTAAGAAACGGTGCAATTCAATCGCCG	PIP5K1B
A_33_P3262555	0.0228384	1.85e-04	4.42	0.8346	8.28e-01	ATCTGCGGCAAGAGCGAGCCCGAGTGTCCCGCCTGCCGCACGCCGGCCACCCAGGCCATT	MEX3D
CUST_37745_PI438085371	0.0228384	1.86e-04	4.41	0.83172	6.31e-01	TTTATCCATGGACCCCCGGGTTCTCGTCAGTGGGATTTGTGCTGCTGGAAGCTTCGTCCT	CLN3
CUST_33818_PI438085371	0.0228384	1.86e-04	4.41	0.83028	9.03e-01	GGCCTGGAAGGGCTCCGCCCACCCAGCCCGCGGCTTGGCCCAGGCGGTAGTTCGCGTTTT	MAPKBP1
CUST_42423_PI438085371	0.0228384	1.86e-04	4.41	0.8292	9.71e-01	GTGGGGACAGATTCAGTCCCAAGTCCAAGATCCCTGCAAGGAAAGAGCACCACCCTCTTC	ACLY
CUST_70714_PI438085371	0.0228903	1.87e-04	-4.41	0.82481	-6.97e-01	ATGAGTGACATCAGTCAGACAGGTGGGGTTCTGTCTCTAATAGACTGCACATTGATTGAG	RASGRF2
CUST_44762_PI438085371	0.0228936	1.88e-04	4.41	0.82119	1.74	GAAGATCAAGATTATGTTTGAGACCTTCAACACCCCGGCCATGTACGTGGCCATCCAGGC	ACTG1
A_23_P201596	0.0228936	1.88e-04	4.41	0.81861	7.65e-01	TGGGCCACCCAGTGAAAGCAAAGCCTGGGAATCTGCTCATTGTTGTTTGGGCTCAGGTAT	AMPD2
A_23_P131596	0.0228936	1.89e-04	4.41	0.8155	8.19e-01	CAAGGGTGTCTCATGCTACAAGAAGAGGCAAGAGACAGGCCCCAGGGCTTCTGGCTAGAA	PRADC1
A_33_P3302373	0.0228936	1.89e-04	-4.41	0.8155	-8.80e-01	GTCCTTCTCCGCAACCTGTAACCTGCTAAATTCTCACCTTTAAAAATTGTCCTGACCTTT	SZT2
CUST_88566_PI438085371	0.0230909	1.92e-04	4.40	0.80381	1.61	AGCACGTGCCTGGATCCCGAAGGCAAGCCGAAGAAGACACACATCCAAGACAACCATGAC	FLNA
A_24_P283928	0.0230909	1.92e-04	-4.40	0.80294	-9.06e-01	GGCTCACCAAAGGGTACGCTTCAGTTTTCAAAGGTTGTCTGACACTATATACTGGCCGTG	NABP2
CUST_84078_PI438085371	0.0230909	1.93e-04	-4.40	0.79891	-1.58	GATAAAGACTGAACTTACTCATTTGTGTTTATTCTTGGACTTATCCTGACATAATGGGGT	KLF9
CUST_76604_PI438085371	0.0230909	1.93e-04	4.40	0.79856	6.17e-01	TAGTTCCCGTTTATTTACACATGTGGATCCTCGTTTTCCAAGCAGGCCGCCGTCCCACCC	ZDHHC4
CUST_40336_PI438085371	0.0233621	1.95e-04	-4.39	0.78563	-8.97e-01	TGCATTGGCAAACAATCTGGAGGACATCGCATCCACTCTGGACTCAGGACGGGGAGACAG	ANKFY1
CUST_83820_PI438085371	0.0235086	1.97e-04	4.39	0.77766	9.65e-01	AAATGAAGAGGGGAGATGGTGCGACAGGCCCGCATCCTGGCCCAAGCCACATCTGACCTG	TLN1
A_33_P3242483	0.0235625	1.98e-04	-4.39	0.77255	-1.64	AAGTTCTTGAACTATTTTACCAGCTTTAACTTTGGGGCTCTTAGTTTCTTTTCTCCAGAT	ARHGAP5
CUST_47518_PI438085371	0.0235625	2.00e-04	4.38	0.76335	1.39	TCCCCACGTGGGTGGCGGCGGCATGGAGGCGCGCTTCACGCGCGGGAAGTCGGCGCTGCT	TRAPPC5
CUST_50400_PI438085371	0.0235625	2.00e-04	4.38	0.76282	6.88e-01	TCACATCAGAGGTGTCAAGGCTTCTGCAGAACCCCCAGGTCAGGCCACATCATTGAGGCT	ZNF175
CUST_66080_PI438085371	0.0235625	2.00e-04	-4.38	0.76226	-1.45	TGCTAAAAAGATCAGAATCAAGCTTTGCGACTCTGTCTGGGTAGCACTAGTGTTGGAGGT	VPS8
CUST_76510_PI438085371	0.0235625	2.01e-04	4.38	0.76056	1.74	AGATGACCCAGGGCGTGATGGTGGGCATGGGTCAGAAGGATTCCTATGTGGGCGACGAGG	ACTB
CUST_5867_PI438085371	0.0235625	2.02e-04	-4.38	0.75527	-1.51	AGAATTGAAGCTGCGGGGTATTGAATTTGAGGCTGCTCTCAGCATTACTGCTCATCTCAA	CRIM1
A_23_P153964	0.0235625	2.02e-04	-4.38	0.75467	-8.12e-01	GTGAACTATGCAATTTAAAGGGTTGACCCACACTAGACGAAACTGGACTCGTACGACTCT	INHBB
CUST_80785_PI438085371	0.0235625	2.02e-04	-4.38	0.75458	-9.72e-01	TGGAGCTCAGGACTGCAATGTGCCGATCTTAGCTGCTGCCTGAGAGGATGTCTGGGGTGT	PTK2B
CUST_400_PI438085371	0.0235625	2.02e-04	-4.38	0.75404	-1.21	TTTCAATAAATCTGGGACAACAGCGTTTCCTCTTTTACCAAGGACCCGCCAACATGGTAG
A_21_P0011295	0.0235625	2.02e-04	-4.38	0.75333	-1.14	TGAACTCATGTTGCTTTTTCCCTTTTTGTTTCAGCTCAGTTTGCAGGGGAAGACCCAGTG
CUST_85985_PI438085371	0.023688	2.04e-04	4.38	0.74628	1.19	TCACCATCAGGTTTACTGCTGCAGCTACCTCTACTCCTGTTAGTAGCTCCCAGAGCGCAC	NUP214
A_33_P3444555	0.0237036	2.05e-04	-4.38	0.74349	-1.04	ACCAATCACCAAATGTTGACAGCACCAATGAGCACCTTCTGTCTGGGGACTTCATCTTTA
CUST_28012_PI438085371	0.0237265	2.05e-04	-4.37	0.74042	-1.36	TAAACAGCTCGTTGGCAGTAGCAGCTTATGAGGATGATATACATCAGGGGATGTGAGAGT	FBXW8
CUST_79627_PI438085371	0.0239142	2.08e-04	-4.37	0.73052	-5.22e-01	AGCCTCCGTGGGACTCTCCTTCAGCAACTCCAGAAGCTTCAGACTTTGGTGATGGGCAAG	CREB3L2
CUST_31519_PI438085371	0.0239142	2.08e-04	4.37	0.72887	1.46	AGGAGAGAAGGAAGAGCAACCGAGGTTTCAATCTGCGGCTGACAAACGGGCTCATCATAA	MAX
A_33_P3398236	0.0239217	2.09e-04	4.37	0.72609	7.94e-01	TTCAGCCAAAATGGCCTGCCCTACTTCAGCTCATTCCTGCATCAGGGACTCGCCAGGATG	COL28A1
CUST_58193_PI438085371	0.0239217	2.09e-04	-4.37	0.72245	-1.24	CACCTTACAGGTGAACTCCAGTTTGCTTTTGTGTGCTTCCTGCTGGGGAATGTGTACGAG	AAR2
CUST_39854_PI438085371	0.0239217	2.10e-04	-4.37	0.72078	-1.64	TCTGCCTGAAAAGAAGCTGTCTTCCCTGTTAGAGTTTGCTCAGTATTTATTGGCACACAG	FANCA
A_33_P3226154	0.0239217	2.11e-04	4.36	0.71755	1.03	AGCAGACTACGAGAAACACAAAGTCTACGCCTGCGAAGTCACCCATCAGGGCCTGAGCTC	LOC102724332
CUST_75314_PI438085371	0.0239217	2.11e-04	-4.36	0.71594	-7.92e-01	ACTCTCAACAAAAGGTATACATGAGTGGAATTTTAGTGCCTCTTCTGTCAGGGGAGTGAG	MAP3K5
CUST_52466_PI438085371	0.0239217	2.11e-04	-4.36	0.71564	-1.06	TAAAATCTCTGTTATAGGGTTTCCCTAGCCAGCAGAGCTTACATCAAGACAGCTGGACTG	THUMPD2
CUST_88226_PI438085371	0.0239419	2.12e-04	4.36	0.712	8.68e-01	CTTTATGAGGACATGGATCCCTGAGGTCGGTCCCCAATACGACAAGACAATTTGATATCA	FIRRE
CUST_53887_PI438085371	0.0239419	2.13e-04	-4.36	0.7074	-1.27	CTCTTCAATAAATGCGTCGGGTCAAAGCAGTTTGTTACCTTTTACCCAGGGGATGTCATC	FAHD2B
A_33_P3410484	0.0239419	2.13e-04	4.36	0.70667	6.92e-01	AGTCTCTTTGGCCAGAAGGAGGTTCGAAAGGACCCCAGCCAGGAGAGTGAAGAGAACACA	SLC13A3
CUST_29113_PI438085371	0.0239419	2.13e-04	4.36	0.70635	1.05	GCGGTATCGGCGCCCGCCCAGCCCCGGGGGCAGGGAGAGCCTAGATTACGGAAGTACCGC	PARP4
A_23_P169293	0.024058	2.15e-04	-4.36	0.69856	-1.20	TTTAGTCCAGAGGCTGTAACACATTTGTAATACTTTAGGGTCCGTGACTACCATCTGCAT	DMRT1
CUST_3529_PI438085371	0.024058	2.15e-04	4.36	0.6977	8.35e-01	ACCACAGAGCCATCAAAATCACAGTGGATGGGCCCCGAGAACCTCGAAATGCCAGCACGA	RUNX1
A_33_P3237644	0.0240961	2.16e-04	-4.35	0.69391	-1.12	GACACCTGGGCTGTTTCCAGTTCTTAGCTATTATAAATAAAGCTACTCTGCACAATCTTA	EFCAB5
CUST_50876_PI438085371	0.0240961	2.17e-04	-4.35	0.69019	-1.22	AATGTTACAGAGGAAGAGTTTAAAGAACGCTGTACTCAGTGTGCTGCTGTCTCATGGGGT	TAF1B
CUST_31040_PI438085371	0.0240961	2.17e-04	-4.35	0.68995	-1.05	AATGCCTGCTTGAAAACGGACGATGTATTACTAAGCTGGAAAACATGGGGTTTCGAGTGG	TRAPPC6B
A_21_P0010521	0.0242807	2.19e-04	4.35	0.68088	6.30e-01	ATGAACAAACTGTGGACATGCCAATACACATTACTGACATGTATGCCCACCTGACCTGCA	MST1
A_33_P3364488	0.0243215	2.21e-04	4.35	0.67471	6.65e-01	AAATAGAAGAGGCTTCCAATCAGTGTGGAAAGTGACAAATCCCCTATCAACACTCCCAGC	FCAMR
CUST_77144_PI438085371	0.0243215	2.21e-04	-4.34	0.6712	-1.19	TCCATCACAGATATGAACAATATAAAGCCATTGGAAGGGGTAAAAATTCTGGATCTAACA	SUGCT
A_33_P3892608	0.0243215	2.22e-04	-4.34	0.66852	-1.42	GAGCTTGCTGAACTTGTGAAAAATAGAATGAAACACTTGGGTCTTTCTACAGTGGGATAT	KCNT2
A_33_P3415617	0.0243215	2.22e-04	4.34	0.66785	1.07	TTTTTGAGACGGAGTCTTCCTCTGTTGCCCAGGCTGGAGTGCAAGGGTACGATCTCGGCT
A_33_P3412294	0.0243215	2.23e-04	4.34	0.66628	1.11	TTTATTTTTGAGACGGAGTCTCGCTCTGTCACCCAGGCTGGAGTGCAGTGGCGCCATCTC	ZSCAN2
CUST_71838_PI438085371	0.0243215	2.24e-04	-4.34	0.66243	-1.58	TAAAGTTCTCTATTTTTGGACTGAGTTTCTGGAATCGGGGTTCTGTGCTGGGACTGACTG	PCDH1
A_23_P100660	0.0243215	2.24e-04	4.34	0.66013	6.98e-01	CTTCGTACTGAGGGACACAGACACAGGGGCCCTTCTCTTCATTGGCAAGATTCTGGACCC	SERPINF1
A_32_P1173	0.0243215	2.24e-04	-4.34	0.65918	-8.21e-01	TGGCGGCTATCCTTCTCTCACATCGAAAAGGAAATTTTGAACAATCATGGAAAATCTAAA	MB21D1
CUST_86664_PI438085371	0.0243215	2.25e-04	4.34	0.65675	2.12	GCAAGAGAAAAATCCACTGCCTTCCAAAGAAACTTTTCCTCCGCAACCATGTCTGACAAA	TMSB4X
CUST_39939_PI438085371	0.0243215	2.26e-04	-4.34	0.65411	-7.01e-01	ACTTAATAAATCTATTGCTGTCAGATACCCTTGACGTTCCCATGCCTGTGTCCTGGGGTT	TUBB3
CUST_82257_PI438085371	0.0243215	2.26e-04	4.34	0.65168	1.84	TCTTTTCGTCGTTCATCACTTTCCAGGCTAGGCTCATCTCGAGTGGCGGCGGCAGCTTCT	UBR5
CUST_13659_PI438085371	0.0243215	2.26e-04	4.34	0.65111	8.92e-01	TAAAGAAGCGGAAAGCAAGGCCCCAGTAACAATGCCACTGGCCAGTCCCGGGCCATGATT	VANGL1
A_33_P3412560	0.0243215	2.27e-04	4.34	0.65036	9.67e-01	ACAAAGTCTCGCTCTGTTGCCCAGGCTGGAGTGCAGTGGTGCAATCTCTGCTCACTGCAA
CUST_63236_PI438085371	0.0243215	2.27e-04	4.33	0.64732	9.62e-01	TGTCACACAGACGCCAGAAGTGCCTGGGTCCCCGCAGACACTTCCAGGGATCTCAAGCTC	COL7A1
CUST_82261_PI438085371	0.0243215	2.28e-04	4.33	0.64661	1.71	TACAGCCAGCGAATCTTATTTGCCTGGAGTGGCGGCGGCAGCTTCTCGCTAGTGACGCGC	UBR5
CUST_73529_PI438085371	0.0243215	2.28e-04	-4.33	0.64648	-1.22	ATCAATGGTGTTGAATAAAAGCAAGTTCAATAATGGGGTTAGAGGGATTGGAGGATGCCC	FANCE
A_33_P3297580	0.0243287	2.28e-04	4.33	0.64408	8.19e-01	AGAAGGACTGGGGCAGTTTGCTCAAGATCCCAAGTTCATCGAGGTCACCACCCAGGAGCT	CACNA1C
CUST_972_PI438085371	0.0243287	2.29e-04	4.33	0.64218	7.04e-01	TTCAAAAAAATTGCCACCTTCCAGAGAAGAGGTACGAGATGACAAGACAACCATAAAGTG	PPFIA1
CUST_76504_PI438085371	0.0243308	2.29e-04	4.33	0.63906	1.69	GAAGATCAAGGCATGGAGTCCTGTGGCATCCACGAAACTACCTTCAACTCCATCATGAAG	ACTB
CUST_54136_PI438085371	0.0243308	2.30e-04	4.33	0.63809	9.82e-01	TACCATCCAGACCATTTCAACTGCGCCAACTGCGGCAACATGGCCAACGCCCTGGCCAGC	LIMS1
CUST_75559_PI438085371	0.0243597	2.30e-04	-4.33	0.63501	-9.25e-01	GAATCAGTTTGACGGCATCAGAATTAATGTAACTACACTGAAAGATGATGGGGACATATC	GINM1
CUST_4167_PI438085371	0.0244828	2.32e-04	4.33	0.62782	9.14e-01	AAGCTCAACAACTGTGGCATGGGCATTGGCGGCGGCAAGTCTGCAGATCTCCAGGGGAGC	RANGAP1
A_21_P0014926	0.0244828	2.33e-04	-4.33	0.62642	-1.20	AATTTTCAGAAACAGCTTTGGGTAGCTCCATCTGTCATGGCAAAAAGATGTGGCAGCTTT	LOC100289308
CUST_8623_PI438085371	0.0245685	2.34e-04	4.32	0.62124	6.92e-01	ATACGAGGAGGCTGAAGGTGATGTGGCCGCCCTCAACCGACGCATCCAGCTCGTTGAGGA	TPM4
A_33_P3393986	0.0247272	2.36e-04	-4.32	0.61338	-1.60	TCGGACTCCCAATAGATGTCTTTTCATGTTCACAGCTATCGAGAAGCATAGACATTGCTG
A_33_P3401402	0.0248193	2.37e-04	-4.32	0.60801	-1.05	TATACATAAATGGTTTCACTGACCCCTGGAAGGATGCTCAGGCCTGGATACTCATTGTGA	C7orf65
A_33_P3389394	0.0248338	2.38e-04	4.32	0.6055	2.02	AATGGCTGAGGTGAGGTACCCCGCAGGGGACCTCATAACCCAATTCAGACTACTCTCCTC	RPPH1
A_23_P419150	0.0248492	2.40e-04	-4.31	0.59706	-7.31e-01	GTAGGGCTTTCGGCGTACGATAAAAGGATCATTTGTTTTTTAAAAGGGGTTGGAAAAACT	VENTX
CUST_84581_PI438085371	0.0248492	2.41e-04	4.31	0.59568	1.33	CCTGCACCAGGGCTGCAGGGGGAGGCGGCGGCGGCTCTGGGCGCCGGGAGTCGGCGGGCG	CORO2A
CUST_74147_PI438085371	0.0248492	2.41e-04	4.31	0.59524	7.07e-01	TATTTATTTTACCTCAGTATAACATTAGCGTGCCTACAGCAGCCCCGAAGTTGTTCCGCG	TRAM2
A_33_P3733417	0.0248492	2.41e-04	-4.31	0.59509	-7.69e-01	TGGGGCCTAGACTCTGTAACATCACTATCCATGCACCAAACTAATAAAACTTTGACGAGT	DRD2
CUST_57419_PI438085371	0.0248492	2.41e-04	-4.31	0.59461	-1.05	GGGGCTACAGCTAGGTCTTGACTCCACTAACGGGGACTTCTCATACGGCTTTGAACTTGG	SLC23A2
A_21_P0013942	0.0248492	2.41e-04	4.31	0.59252	7.49e-01	ATGAAATCTCAATTCTGGAGCTGTCCAGAAGGGCCCCAGTTTACAATCCAACTTTTCCCT
CUST_49001_PI438085371	0.0248492	2.42e-04	4.31	0.59125	8.70e-01	TGCACAAGTGGAGGCAGATCCTGCGGGCCTCCGTGGAGCTCCTGGATGAGATTACTCCTG	GRAMD1A
CUST_67221_PI438085371	0.0250415	2.44e-04	-4.31	0.58227	-1.08	ATCCTTGGCTCACTGAGGAGGTTTGCTCAGGTAACGGAGGCCTTGGAAAGAGACTCTGCG	RBM47
CUST_40297_PI438085371	0.0251745	2.47e-04	-4.30	0.57184	-1.04	ATCTCTGCAAAACTTGCTTCCTAGTGCGAGCTGTTAATGCTCAGTGGGGCCCCAGGGGAG	ZZEF1
CUST_8196_PI438085371	0.0251745	2.47e-04	4.30	0.57174	9.87e-01	AGAGAAGCTGAGGGGCCCTCCAGGACGCCCTGCGCAGGCTGCTGGGTTTGTTTGGAGAGA	PCNT
A_33_P3288824	0.0251745	2.47e-04	4.30	0.57164	1.36	CCAGGCCCCAAAGTCTTGGGCCTTCATTAATTCTGTCAATAAAATGTTTCAAGGAAAAAA	H2AFB3
A_23_P134477	0.0252643	2.48e-04	4.30	0.56646	1.14	CCTGGCCTTGGAGGGACCCTCCAGCCCCAGGAATCTGCTTTGGAGGGAAATGTCTATTTT	C7orf50
A_33_P3260062	0.0254117	2.51e-04	4.30	0.55742	8.54e-01	GAAAAATGAAACAAAAAAGTCAAACTCTTAAAAACAAGGCCGGCCACCCACACAGCCGCC	PIAS4
CUST_33361_PI438085371	0.0254117	2.51e-04	-4.30	0.55731	-1.24	GGATTCTTCGGCTCCTGGATTTGGATTTGGAATTGCAATATCTGGTGGACGAGATAATCC	TJP1
CUST_71387_PI438085371	0.0256436	2.54e-04	4.29	0.54615	8.37e-01	GTGGTGCCGCGGCCGCCGCCACAATGGGCCGCGAGTTTGGGAATCTGACGCGGATGCGGC	UQCRQ
CUST_18447_PI438085371	0.0256436	2.55e-04	-4.29	0.54367	-7.91e-01	ATAAAACTATTATATCACTTGGGCCTTTGGGTTCATGACAAGAGTGGCCCTGCAGGCTGA	PCBD1
CUST_37822_PI438085371	0.0256436	2.55e-04	4.29	0.5433	7.56e-01	AGAAACTCAGGTGGACCAGCGGGAACGTTTGGCCCCATTTCGCCAGCGAGAGGGAAAACT	KIF22
CUST_760_PI438085371	0.0257369	2.56e-04	4.29	0.5378	1.23	CTATCAGGAGAGGAGGGAAGAGGAAGAACGTCTGAGAAATAAAATTCGAGCTGATCATGA	MAN1A2
CUST_78429_PI438085371	0.0257369	2.57e-04	4.29	0.53619	4.73e-01	AATCTTTGAGGGCTCCCTGACCCTTTTGCAAAGATTGTCGTGGATGGGTCTGGGCAGTGC	SMURF1
A_33_P3242014	0.0259127	2.59e-04	-4.28	0.52665	-8.34e-01	GGAGGCTACTATAGGGTACAGAATAACAACATGAAAACAATCAACCCTGTATAAATAATG	PHC1
CUST_72843_PI438085371	0.0259127	2.60e-04	4.28	0.52482	1.58	TACACTGTCCAGCTCTCTTTCACTGCAAGGCGGCGGCAGGAGAGGTTGTGGTGCTAGTTT	GNB2L1
CUST_76302_PI438085371	0.0259127	2.60e-04	4.28	0.52431	8.06e-01	TTTTAATGATGTCCGGCGGGCGGTGGCCTCCGTGGTGGGCGGCTGGCTGCTGTGTCTGCG	DNAAF5
CUST_86685_PI438085371	0.0259996	2.61e-04	-4.28	0.51937	-1.08	CATTGCTCAGGTAATAGAGGACACATCTCTTAACTGGGTTGCTCTAAGAACTGATGTCTA	PIGA
CUST_35321_PI438085371	0.0260863	2.63e-04	-4.28	0.51445	-1.24	ATTCATCTGCAGAGGTCAGTGAAGTTTAACAAGGGCTATACTGCTCTTAGCCAGAGTCCA	FAM219B
A_32_P150735	0.0261368	2.64e-04	-4.28	0.51081	-1.00	CGGGTCTTTATGTCTCACTGTTCTTCACACATAGGAGGAAAGAGATAGGAGACTGAGGAA
CUST_53462_PI438085371	0.0261583	2.65e-04	4.27	0.50733	1.53	CGCACGACAGATCTGGCACCACTCCTTCTACAATGAGCTGCGTGTAGCACCTGAAGAGCA	ACTG2
CUST_55446_PI438085371	0.0261583	2.65e-04	-4.27	0.50633	-8.91e-01	TACTGGCTGTTTTGGTATTTGTAATGTACAGGGTTACCACTAATGTCACCTGGGGCATTC	ITGAV
CUST_22390_PI438085371	0.0266903	2.71e-04	4.26	0.48607	7.35e-01	TACTTCGTGAAGTTTGGCCCTTTCCTGGATGCTAAGCATGAACAGGTGGAGAATTGTCTA	POLA2
CUST_44521_PI438085371	0.0266975	2.72e-04	-4.26	0.48397	-1.36	TGGTGCATCCTTACAAAGGACTGTGCGGAGATTGCCGACTTCTTCACGGAGCTGGTGGAC	PGS1
CUST_10744_PI438085371	0.0268113	2.74e-04	4.26	0.47824	6.77e-01	CACGTGGAGACTGTGCCCCCGGATACGAGGGCAACCCCATCCAGCCCGGCGGGAAGTGCA	HSPG2
CUST_72729_PI438085371	0.0269074	2.75e-04	-4.26	0.47238	-1.35	TTTGGAAGAGACTGCAAAATTCAAAATGGGGCTCAAGGTATTCGTTTCATCTACACCAGA	HNRNPH1
CUST_8371_PI438085371	0.0269074	2.76e-04	-4.26	0.47127	-1.70	CTTTGATAGGGGCAGCTGCAATGACTCTCCGCACGGTATTATTGTCATTGCAAGCACTAT	UBE2K
CUST_56457_PI438085371	0.026959	2.77e-04	4.26	0.46768	9.17e-01	ATCGGATCCGCAAGCTGATGAGATCCGAAATGGCCCATACCGACAGCTCTTCCACCCAGA	TUBA4A
A_33_P3313625	0.0270408	2.78e-04	-4.25	0.46287	-1.06	ATATTTATTCAGCAAATGGCATGTGGAAGCTGTTTCCCTGTGTTCCTAAGTCCCAGGCTG
CUST_13343_PI438085371	0.0270408	2.79e-04	-4.25	0.46048	-8.92e-01	AATTTTTCTGCTTAGGCTTGATTTCCGACTCTTTTCACATGTTTTTCGATAGCACTGCCA	SLC30A7
CUST_63720_PI438085371	0.0270408	2.79e-04	4.25	0.45942	5.46e-01	ATGAAGAAGACCTGCTGGATGCACCCCTGCAGTGGACCATGAGTCGGTAATGCCCACTGA	RAD54L2
CUST_4378_PI438085371	0.0270426	2.80e-04	-4.25	0.45753	-1.10	AGGGAAGCAGCTTATCACACAGACTTTCAGCCACCACAATCAGCTGGCACAGAAGACCCG	NUDC
CUST_70961_PI438085371	0.0270629	2.81e-04	4.25	0.45502	6.05e-01	AACTTTGCAACTCTGGAGCCTCCCAGCTCAATTGCCTGGGATTTATACAAGATAAAATTA	ELL2
A_23_P37441	0.0271143	2.82e-04	4.25	0.45147	2.26	TTGTCTTTCAGCAAGGACTGGTCTTTCTATCTCTTGTACTACACTGAATTCACCCCCACT	B2M
A_33_P3350196	0.0272437	2.84e-04	4.25	0.44287	9.70e-01	AGTTTCACTCTTTTCTCCCAGGCTGGAGCACAGTGGCGCGATCTCAGCTTACTGCAGCCT
A_33_P3221177	0.0272437	2.85e-04	4.25	0.44024	1.03	TTTTTCCACAGAGTTTTGCTCTGTCTCCCAGGCAGGAGTGCAGTGGCGGGATCTTGGCTC	ZDHHC20
CUST_46716_PI438085371	0.0272437	2.85e-04	4.25	0.44017	1.20	AAACAGACAAATTAGCCTGCTGGAGGGCTTCGTGTGCATCGTCACCAACGTGGCCTCCCA	GPX4
CUST_43481_PI438085371	0.0272437	2.85e-04	4.24	0.43988	1.63	TCATGATGAACTAATTTCCAAGGCCGCGGCGGTGGCGGAGACTGTGGCTTTAAGAGCGTG	YPEL2
CUST_17685_PI438085371	0.0272813	2.86e-04	4.24	0.43682	9.46e-01	AGGAGAGCAGGAAATCCAGGAGCTGCAGGCTCAGATTCAGGAACAGCATGTCCAAATCGA	VIM
CUST_76505_PI438085371	0.0274511	2.89e-04	4.24	0.42757	1.55	AATGAAGATCAAGGGCGTGATGGTGGGCATGGGTCAGAAGGATTCCTATGTGGGCGACGA	ACTB
CUST_30295_PI438085371	0.0274511	2.89e-04	-4.24	0.42756	-7.60e-01	GAGAGTCCAGAACGTCTGCTTCATCTTCCCTCAGTTTTTATACCAGTTCTTCTGTGGGTT	ATP11A
A_23_P99762	0.027471	2.90e-04	-4.24	0.42511	-8.57e-01	AGCATGGTGTTCTCGTGTCGTGAGCAATGTGGTTTGCTAACTGGATGGGGTTTTCTTATT	RBM25
CUST_48773_PI438085371	0.0275662	2.91e-04	4.24	0.42016	1.10	TTTAAAGAAACAAATTTAATTGATTTCCAAGGAGGACCCATTGGACCCCCGGGCTGGCTG	TCONS_00027260
CUST_20842_PI438085371	0.0276371	2.93e-04	-4.23	0.41584	-1.07	TACTTTACAGGCAATGACATTTAACCAAGTAATCCAGACGGGGCCAGATGAAGAAGGTAG	IPO7
A_33_P3398437	0.0276371	2.93e-04	4.23	0.41423	9.30e-01	TGCAGTGGTGCCGTCTTGGCTCACTGCAAGCTCTGCCTCCCGGGTTTACGCCATTGTCCT	MGA
CUST_6139_PI438085371	0.0276371	2.94e-04	-4.23	0.41151	-9.28e-01	CGGATTCCAGGCAGAGGTTTTCCCGTCAGGCCCTTTTGCATAGCCTGTGGATTTACCTTT	ARHGAP32
CUST_43121_PI438085371	0.0276371	2.95e-04	4.23	0.41071	9.39e-01	AACAGCACCTTCATCGAGGGCCCGGCCCGTCATCAACATCGTCCACAAGACCTTGGTGCC	ITGA3
A_22_P00018109	0.0276765	2.96e-04	4.23	0.40763	1.64	GGGTCTGTTTTATAATGCATTTGTGTAAGGGGAACGGGAGGAAATGAGATTTAAAAATAA	ZNF438
CUST_76122_PI438085371	0.0277004	2.97e-04	-4.23	0.40357	-1.24	GGGAGCATGGATCATCTGGACCATATAATTCCAGACCACAACTTCCTTTTTCCAGAATTT	PDCD2
A_23_P314120	0.0277004	2.97e-04	-4.23	0.40332	-8.73e-01	AACTATAGGGGCTTTGACATTGGGAACCATTTTTGTGAGTGGGTTTATGATTATACTCAC	CHKB
CUST_18729_PI438085371	0.0278749	2.99e-04	4.23	0.39567	5.47e-01	TGTTTGTAATTGATACGCCTCACCGCGAAGTAGCCCAGCCCCAGGACTGTGACCAGAGAG	TMEM254-AS1
CUST_34902_PI438085371	0.0278749	3.00e-04	4.22	0.39239	9.86e-01	TTATTGAGCACCCCTAAGATTTCTGCTGGTACCAGTTGTATAAAATGGGAGGAACAAACT	MTFMT
CUST_53461_PI438085371	0.0278749	3.01e-04	4.22	0.39232	1.54	GATGACCCAGATCTGGCACCACTCCTTCTACAATGAGCTGCGTGTAGCACCTGAAGAGCA	ACTG2
CUST_83816_PI438085371	0.0278853	3.01e-04	4.22	0.39023	8.60e-01	AAATGAAGAGAGCCAGGAGGACCGAGCCCAAGTTGTGTCCAACTTGAAGGGCATCTCCAT	TLN1
CUST_62169_PI438085371	0.0279055	3.02e-04	4.22	0.38736	1.45	CCATGAGCACCAAGCAGATCACTTGCAGGGCGGCAGCGGCTGCGAGAGGCGGCGGCACGA	MKRN2
A_23_P45970	0.0279055	3.03e-04	-4.22	0.38608	-1.30	ATCGGGGTTACATTTCCAAGGTCTGCTGCCTTCATCTATGTAATGGCCGTGTTACTTTCA	C1orf109
A_33_P3421984	0.027997	3.04e-04	4.22	0.38135	8.94e-01	TAGAGTGCAGTGGTGTGATCTCGGCTCACTGCAACCTCTGCCTCCTGGGTTCAAGCGATT	HYAL4
CUST_39549_PI438085371	0.0281671	3.07e-04	4.22	0.37383	6.80e-01	GCGCGGAGAGGCATGAGCCATGAGCCCAAGTCCCCTTCGCTAGGGATGCTTTCCACCGCG	GSE1
A_23_P48109	0.0281671	3.07e-04	-4.22	0.37143	-7.47e-01	ACCATCTTGGTCTTCTTCACTGTGGTCATCAATGTTTTCATTACAGCCTTCGGGGCACAT	NINJ2
CUST_57908_PI438085371	0.0281671	3.08e-04	4.21	0.36896	7.33e-01	TCATAACGTGGGTTGGGCCAGCCCCTGCCGGGTGCGCCACAGCCCCAGGCCTTGTCCACA	ZNF341
CUST_37099_PI438085371	0.0281671	3.09e-04	4.21	0.36727	1.60	ATTAGGAGGTAAAAATCAATAAAATGGCCCATTCATTTGTGTTGTAGGCGGCGGCTGGCG	NOMO3
CUST_83814_PI438085371	0.0281671	3.09e-04	4.21	0.3665	1.06	AAATGAAGAGCAAGCAGCTCACACCCAGGAAGCCCTGGAGGAGGCTGTGCAGATGATGAC	TLN1
CUST_65978_PI438085371	0.0281671	3.09e-04	4.21	0.36545	1.11	ATTAAAAATCAGTTTAATGTTCAAGTCAGAGTCTCACTCTGTCACCCAGACTGTAGTGCG	ABCC5
CUST_3267_PI438085371	0.0281709	3.11e-04	4.21	0.361	5.49e-01	TTCAAAAAAACCATCTCCAGATTCATTTTTAATCCAGACCTCAGGTCCCCATCAGTCAGT	PPFIA1
CUST_88571_PI438085371	0.0281709	3.11e-04	4.21	0.36001	6.28e-01	TCATCAACATCAAGTTTGCCGACCAGCACGTGCCTGTCCCTTCGAAGTGAAGGTGGGCAC	FLNA
CUST_12957_PI438085371	0.0281709	3.12e-04	-4.21	0.3586	-1.45	ATAGAACCAGTGATTCGCCTTTGCCAGTCTCATCTCGTGTCTGCTTTGTTAAGTTCCATG	SRSF11
A_23_P140978	0.0281709	3.12e-04	-4.21	0.35849	-1.16	TCTTATGAGTCATCAGAGAACTCACACAGGTTAGTAACAGTGGGGTTTCTCTTTGCCCCA	ZNF263
CUST_9223_PI438085371	0.028344	3.14e-04	-4.21	0.35119	-1.50	CAGTTTAAAGGTTATCAGTTGATTGGGAGCCACTCAGGGGTGAAGCTTTGCAGGTTTTTT	TYW1B
CUST_11274_PI438085371	0.0283622	3.15e-04	4.21	0.3489	1.10	ATCGTCAAGGCGGCAGAGCGGGGCGCTGGTGCCGGCGGCGGGCGTGCGGCACATCAGCCA	PTPRU
A_24_P570049	0.0283697	3.16e-04	-4.20	0.34696	-8.78e-01	CAGACTCTCCACATGTGCTCTACTAGTGAGTGCCTTATACTCTCAGTATTTTGGGGCTTA	PPARA
A_23_P78201	0.0283843	3.17e-04	-4.20	0.3448	-1.02	CCTGGGTCAGGTTTTCCTTCTAGGTGCTGTTCCGGTGGATTCTGAAATGCAGTAGAGGGC	KRT35
CUST_69263_PI438085371	0.0284529	3.18e-04	-4.20	0.3409	-7.21e-01	ACTTCAGTAAACCAGGATGGGGATTCGACGGCACGGGTTCTTCTTCAGCACTGTGGCCTC	ZDHHC11
A_33_P3367647	0.0285168	3.19e-04	-4.20	0.33717	-7.03e-01	CCTGGAACGTTCTTAATGCTTCCCATTTTCCCAGCAAAGTAAAAAACAACTTTTGTTTAA	ECT2L
CUST_65995_PI438085371	0.0287987	3.23e-04	4.20	0.3265	1.52	TGTTATTGAAAAGCAGGGCAAAGGCACAGCTGATGAAACAAGCAAGAGGGCGGCGGCACT	AP2M1
CUST_41792_PI438085371	0.0288083	3.24e-04	-4.20	0.32451	-1.01	TCTACAAAAGATTTGAAAAAGGGCGCATCTATACGTTCATTGGAGAAGTCGTCGTTTCTG	MYO1D
CUST_54770_PI438085371	0.0288596	3.25e-04	-4.19	0.32102	-7.52e-01	AGCATTTGTGGTGATAGTTAAATCTGGGCCAGGGACTTTCCTCAGTTTGGCTGTTTATGA	LRP1B
CUST_17805_PI438085371	0.0288596	3.27e-04	4.19	0.31588	8.45e-01	ATATTCATCATAACAACTCCCGGCCAGAGGCGGAGCCGCCGCCCTGCCGCGACTTTCAGA	PDSS1
CUST_65883_PI438085371	0.0288596	3.27e-04	-4.19	0.31519	-8.85e-01	TGTTTACGAAGTGTGGAAATTAAAAGAACACACATATTTTGACTGGGGCTTTGATCAACC	KLHL24
CUST_16877_PI438085371	0.0288596	3.28e-04	4.19	0.31102	8.82e-01	GCTAAATAGTCTGTGTGACTGGCTACGTGTTAATGAAAGCTATTTTAAGCCATCCCCTAC	TARBP1
A_23_P137948	0.0288596	3.29e-04	4.19	0.31061	8.27e-01	ACCTGGACTTCAAGCCTGAAGACCAGCCCCATTTTGACATCAAGGATGAGTTCTGATGTT	NENF
CUST_72842_PI438085371	0.0288596	3.29e-04	4.19	0.31021	1.57	TACACTGTCCAGCTCTTTCACTGCAAGGCGGCGGCAGGAGAGGTTGTGGTGCTAGTTTCT	GNB2L1
A_24_P299210	0.0288596	3.29e-04	-4.19	0.30982	-9.96e-01	TGGGGGAGCCTTGGCAGGCTTGTGGCTTAGATAGGTGCTTTAGAAAGCCCACCAGCAGTT	TTC39A
CUST_58067_PI438085371	0.0288596	3.29e-04	-4.19	0.30955	-1.15	TGGTCTTCAGGAGCCGGCGCACGTGCAGGAGCCACCAGTGGTGCAGGAGCAGTTGGGGTC	EDEM2
CUST_12809_PI438085371	0.0288975	3.31e-04	4.19	0.30506	4.51e-01	AGAAAGAAAAGGACCCTTTAGATCCTACAAGATCAGTGATTGTGATCCGCTCCCTGGTAG	INADL
CUST_40037_PI438085371	0.0288975	3.31e-04	-4.19	0.30505	-1.00	CCATCCGGCGGCCGCTTTGACGAGGTGCTGATCCGCCACCAGGTGAAGTACCTGGGGCTG	MYO1C
CUST_87253_PI438085371	0.0289932	3.32e-04	4.18	0.30036	1.14	TGGGCATCAATAAAATGAACTGTCGACTGAACAATGTGACCCCAACCTGCAGGTGTACAA	SUV39H1
CUST_1601_PI438085371	0.0289932	3.33e-04	4.18	0.29874	6.24e-01	GTCATCAAAGATGACTTTGGGAAATTGCTGCTGGCTGAGGCCCTCCTGGAGCAGTGTTTG	TTC7A
A_23_P161918	0.029108	3.35e-04	4.18	0.29348	6.50e-01	AAATACAGACAATAGACCAAAGTCCCTGCCCTCGAGGAGCTTTCATTCTGATGGAGAGAA	CCDC86
CUST_31552_PI438085371	0.0291706	3.36e-04	-4.18	0.28978	-1.53	AGTGGGAATCATTTCAGGAAAATGCTGTCCAGTGGGGTGTGTACATCAACTGTTCAGCTT	RDH11
A_33_P3348494	0.0291706	3.37e-04	-4.18	0.28825	-1.16	CTTGCCTGTATGGATGCTCCTCAATTTATGATAGGGTTACATCCCAATAAACTTATTTTA	PCID2
CUST_83590_PI438085371	0.0292301	3.38e-04	4.18	0.28435	6.97e-01	AAATGTGGCACCCCAACATTTATGAGGCGCATATTAAATTTCCTATTGACTACCCCTATT	UBE2R2
A_33_P3279581	0.0292301	3.39e-04	-4.18	0.28312	-6.20e-01	CAGCCTACAGCCGGTCTCCTTGTGGTCTTGCTTGCCCTTCTACATCTCTACCATTAAGAG
CUST_56407_PI438085371	0.0292449	3.39e-04	-4.18	0.28103	-1.04	AGCTGGACTCATCTGATAGGGATATTAGACTGACAGACTTCAAGGATGCAGCTGCTACTA	TTLL4
A_23_P41143	0.0293438	3.41e-04	-4.17	0.27633	-1.29	CCAGCCATGCTTTGCAAGATGGGCTTTGCGGTACTACTAGTGAACTATCGTGGCTCCACG	APEH
CUST_10048_PI438085371	0.0293456	3.42e-04	4.17	0.27465	8.06e-01	AATAAACCTGTTTGTTTTACTGTAACGTGGTGGCCATCCCTGGGAATGCAAGCATGGATG	TNFRSF1B
A_33_P3327462	0.0295594	3.46e-04	4.17	0.26426	7.44e-01	TCAGAAAGCACTATTTCTGGAGCCAAGGAGGAGACTGTGGCCACCCTCACCATGACCGAC	TMEM108
CUST_35052_PI438085371	0.0295594	3.46e-04	4.17	0.26424	6.80e-01	CAAGCAATAGCCTGCAAGCCTCCTGGGGAACGGAACATACATGGCCTGAAGGTGAATACT	MAP2K5
CUST_13337_PI438085371	0.0295594	3.46e-04	-4.17	0.26277	-9.03e-01	AGGAGTTGAGCTTAGGCTTGATTTCCGACTCTTTTCACATGTTTTTCGATAGCACTGCCA	SLC30A7
A_23_P218025	0.0295594	3.48e-04	4.17	0.25915	5.34e-01	CCCAACCCCTGTTGTTGGACTGTACTATGTTTGATGTCTTCTCTTACTTACTCTGTATCT	KIF5A
CUST_3873_PI438085371	0.0295594	3.48e-04	4.17	0.25903	1.11	GAACTTGCATGTTGGATCAAGTTTAAATGACTGTGCTGCCCCTTTCACATCAAAGAACTA	TMSB4X
A_24_P303647	0.0295594	3.48e-04	-4.17	0.25835	-7.97e-01	ACTGTATGGGTACTCCTAAGAATTATTTCATTTTGGATATAAAGAAGTTATGAGGCCTCC	C7orf60
CUST_72826_PI438085371	0.0295671	3.49e-04	4.16	0.25485	1.50	TGATGGCCAGCTCTCTTTCACTGCAAGGCGGCGGCAGGAGAGGTTGTGGTGCTAGTTTCT	GNB2L1
CUST_18637_PI438085371	0.0295671	3.50e-04	-4.16	0.25324	-6.90e-01	AACTTCTCAGGGGTGCTTTCTCTGTGGTCCGCAGGTGTGTGAAGAAAACCTCCACGCAGG	CAMK2G
CUST_10880_PI438085371	0.0295671	3.50e-04	4.16	0.25179	7.50e-01	AAACCCTTCAAAAGGCCTAAAGAATGTATTTGACGAAGCAATATTGGCTGCCCTGGAGCC	CDC42
CUST_41793_PI438085371	0.0295671	3.51e-04	-4.16	0.25062	-1.39	TTCTTCACAGATTTGAAAAAGGGCGCATCTATACGTTCATTGGAGAAGTCGTCGTTTCTG	MYO1D
A_33_P3290672	0.0295671	3.53e-04	-4.16	0.24417	-9.78e-01	TTGGGGACTTACCTCTGTAGCATTGTGAAAATAAACTTTGATTAAGCTGATTTGAAAGGA	SELT
CUST_86666_PI438085371	0.0295671	3.54e-04	4.16	0.24378	2.46	AGTTTAAAAACTTACGATTGAACAGGAGAAGCAAGCAGGCGAATCGTAATGAGGCGTGCG	TMSB4X
CUST_20717_PI438085371	0.0295671	3.54e-04	4.16	0.24366	7.61e-01	CTGCCTCCAGGAAAATACCTGACCCTAGAGAATGTGGCTGATCTGGTGAGGCCATCCCCA	TPP1
A_24_P276628	0.0295671	3.54e-04	-4.16	0.24172	-9.28e-01	TCTCACATCTGTGACTTCATCCGAAAAACACTGAATGCTGGGGCGTACTCCAAAGTTGTT	PPT1
CUST_13339_PI438085371	0.0295671	3.55e-04	-4.16	0.24103	-8.68e-01	CATTCTCATGCTTAGGCTTGATTTCCGACTCTTTTCACATGTTTTTCGATAGCACTGCCA	SLC30A7
A_33_P3260066	0.0295671	3.55e-04	4.16	0.23967	5.64e-01	ATCAAAGACCACGCAGGTAACAGAGGTGATTCCTGAAGACCCAGCCCACAGAGGGTGGCA	BEAN1
CUST_42460_PI438085371	0.0295671	3.56e-04	-4.16	0.23831	-1.08	TTTTTATTTCTCTGTGATTCCTGTCCATGCTGGAGGAGGAGATCTATGGGGCAAACTCTC	KAT2A
CUST_52839_PI438085371	0.0295671	3.56e-04	-4.16	0.23708	-6.67e-01	ATATTATAAGGTGGAGCCGCCACCAAAATGCAGATTTTCGTGAAAACCCTTACGGGGAAG	RPS27A
CUST_48690_PI438085371	0.0295671	3.56e-04	4.16	0.23683	1.25	AAATAGACACCAAGAGGTAGCCTCCCTGTGGCGGCGGCTTGTTGTTGTGGAGGCCAAAAT	MAU2
CUST_57907_PI438085371	0.0295671	3.57e-04	4.16	0.23595	9.96e-01	AGCATTATCTCAAACTGCATGCTCACATCCACTCGGGGTTGGGCCAGCCCCTGCCGGGTG	ZNF341
CUST_35217_PI438085371	0.0295991	3.59e-04	4.15	0.22974	7.07e-01	ATCATCTGTACCATTGGACCTCAGCAGCCATGTCGAAGCCCCATAGTGAAGCCGGGACTG	PKM2
A_23_P5441	0.0295991	3.59e-04	-4.15	0.22916	-1.08	CTATGGTAAGGGAAAGGGACCTTTCCGAAAAACATCTTTTGGGGAAATAAAAATGTGGAC	ABCB6
CUST_40184_PI438085371	0.0295991	3.60e-04	4.15	0.22818	1.70	CTCGGATAAGCCTGGCTGCGCGCGGCGGTGGCGGAGCCGCTACGGCTGTAGCAGCAGCCG	SMG6
CUST_75511_PI438085371	0.0295991	3.60e-04	-4.15	0.22789	-1.21	TTATTACAGGGGTTACATTTTGCCATCTGCCTTTCCAGAGTAAGTGGCTCTATGTGGGCA	STXBP5
CUST_54326_PI438085371	0.0295991	3.60e-04	-4.15	0.22718	-6.40e-01	GAATTCAGAGGGGCTGCTTTCTTACCTCATCATTGATAGGCACACTTGCACTAAGCCTTA	SLC35F5
CUST_27578_PI438085371	0.0296128	3.62e-04	-4.15	0.22258	-1.31	ACGAAATCAGATCCTTCCTGGGCATCAGTAAATAGGGGAACGTTTTTATGTGATGAGTGC	GIT2
CUST_72140_PI438085371	0.0296128	3.62e-04	4.15	0.22153	6.58e-01	ACACACTGCTGAACCAGGCCCCAGACATGCTGCATAGGAGTGGCAGTTATATAGACCGGC	G3BP1
A_23_P210425	0.0296128	3.62e-04	4.15	0.22114	1.36	TGAGGAAGTGGACGAGATGTACCGGGAGGCACCCATTGATAAGAAAGGCAACTTCAACTA	MYL9
CUST_64686_PI438085371	0.0296128	3.63e-04	-4.15	0.22057	-1.63	GGACCAATTGATGCTTTTACAATTCAGATGGGGACTTCTTGATTGTTCCGCAGAAAGGGA	HGD
A_33_P3417695	0.0296603	3.65e-04	4.15	0.21587	6.44e-01	GTGACCGACGCGGACAACTGACCCGCCAGGCGGGAGCGGCCCCACACGTGTTTGCTTAAA	ODF3B
A_23_P141076	0.0296603	3.65e-04	-4.15	0.21379	-1.05	AGTCTGCGACCTTCTTGTTTGGAGATGAGAACTTCTCCTGGAAGCAGGGGTAAATGTAGG	ABCC11
A_22_P00007182	0.0296603	3.66e-04	-4.15	0.21248	-1.26	ACAGATATTTATCCAAGGGTTCACTGATTCCCGAATAAATGCCAGGAACATTCATGTACA	GOLGA7B
CUST_76500_PI438085371	0.0296603	3.66e-04	4.15	0.21215	1.39	TTAAAAATGAATCATGTTTGAGACCTTCAACACCCCAGCCATGTACGTTGCTATCCAGGC	ACTB
A_23_P168576	0.0296603	3.66e-04	4.15	0.21142	1.30	GGAGGCCTTCCCCACGGGATCGTGGGGACTTTACCAGATCGGTTTGTAATAACACCTCGA	POMZP3
CUST_29754_PI438085371	0.0296603	3.67e-04	-4.15	0.20992	-1.02	ACTCTTCTTAAAGAAGGTTGATGAGGTAATGCTGACTCTGAAACAGGCCTTCAGTACGGC	TBC1D4
CUST_41526_PI438085371	0.029713	3.68e-04	-4.14	0.20677	-7.08e-01	AGAACACGCAAAGTGGGGACCCACTGCTGGGATCCGGAAAGGGGTGTCTGCCTCAGCTGT	GIT1
CUST_25754_PI438085371	0.0298753	3.72e-04	-4.14	0.19784	-8.33e-01	CTTAGTCAAGTACTCTTGTTTTAGCTTTCGTAAACTCTGGGCTTTCACCGGACCAGGTTT	SLC11A2
A_22_P00005335	0.0298753	3.72e-04	-4.14	0.19702	-7.02e-01	ACCGGTGAGGATGGAAAAATTCAGGCTAAAATTAGGGTGCTACTGAGATAAAAGGTAGAA
CUST_9958_PI438085371	0.0298753	3.73e-04	-4.14	0.19575	-1.12	GAGCACAGCATTAAAGTTTGGGGAATTCTGTAGACTGCGCTGGGGTTGGAGTGGCCGCAA	AGTRAP
CUST_20460_PI438085371	0.0298753	3.73e-04	-4.14	0.19439	-1.46	AGGAGAAGAATTTCTGTGCTGTGGGAAGAAGTCTCCTTTCAGCCGTCTGGGGAGCACAGA	TSPAN32
CUST_65864_PI438085371	0.0298753	3.73e-04	4.14	0.19392	7.49e-01	GCCCACCCTTTATCGGTAATAAGACTAATAAAAATATCACCTGAGAAACCTATAACATTG	ATP11B
CUST_4591_PI438085371	0.0298753	3.74e-04	4.14	0.19271	5.43e-01	TCTCCCTGAGAATTTCAGAGGCAGGAAAGTGTCCGGTCCCAGCATAAAGGTATCCAGTTA	SHB
CUST_88592_PI438085371	0.0299074	3.76e-04	4.14	0.18794	1.15	GCAGGAGAGGGTGAAGGCACGTGGGCCTGGATTGGAGAAGACAGGTGTGGCCGTCAACAA	FLNA
CUST_49332_PI438085371	0.0299074	3.76e-04	-4.14	0.18728	-6.74e-01	AGGGGACAAGCGAGCTGGATTACTACGACTCCCACAATGTCAACACCCGGTGCCAGAAGA	ACTN4
A_23_P48358	0.0299074	3.76e-04	-4.14	0.18651	-1.07	AGTTGGAGAAGGGGATCTGCTCGTGGAGCTGGAATGAAGGATTTATAACCTTTCAGTCAT	PCCA
CUST_1936_PI438085371	0.0299074	3.78e-04	4.13	0.18348	9.36e-01	AACCAATCACCAATTCCAAATTGCAAAAAATGGCCCCATTTATGATGTAGTTTGGAATTC	EIF2A
A_33_P3251598	0.0299074	3.78e-04	4.13	0.1829	1.33	AGGGGCCCAATCGTCGGCCCAGCGGCGGGGTTCGCGGCCCCCGCAGCTGAGCGGGATCCC
A_23_P424002	0.0299074	3.78e-04	-4.13	0.18261	-9.90e-01	GGAACATTTGCCTAATTTGTAATAAAACACTGTCTTTTCAGGGTTGCTTCATGGGTTGGA	POU2F1
CUST_76563_PI438085371	0.0299074	3.79e-04	4.13	0.18122	1.61	ATGTAAAATTTCTATAGTATATAAATGGCAGCAAATCACAGCGGCGGCGGTGCCCGGATG	USP42
A_23_P167389	0.0299074	3.79e-04	-4.13	0.17975	-1.04	ATATTTGATACGTAGGGGTTCCATGAGAGATTTTGGGTTTTAAAGGAATGGTTTTACTGC	ARAP3
A_33_P3271657	0.0300043	3.81e-04	-4.13	0.17531	-1.21	TGAAACTACTGACACTTTTTCACCCAGGGCTATGCCAATAATGTGGCTGTTTACACACCA	HHIPL1
CUST_36420_PI438085371	0.0300973	3.85e-04	4.13	0.16687	7.78e-01	CAACCAGACGGGACCCCGGAGAACGGCAGCGAGCCTGAGAGCAGGTCCCCGGACAACAGG	PKD1
CUST_74429_PI438085371	0.0300973	3.85e-04	-4.13	0.16523	-7.14e-01	GAAGTCACCTAACGTGGTTCTCCTCAAGATTTAGTTACTAAAGACATCACTGACACATCA	COL12A1
CUST_5249_PI438085371	0.0300973	3.85e-04	-4.13	0.16505	-1.24	AGATCTTGGGGCTTTCAACTGGCTTCTGTGTAATGTCATCCAAACCACTTCTCTCCATGA	MYCBP2
A_33_P3416301	0.0300973	3.86e-04	4.13	0.16412	5.50e-01	CCCGACGGAGGAGACGGTTCGCCGTCGGTGCCGAGACCCCATCAACGTGGAGGGCCTGCT	E2F6
A_33_P3247252	0.0300973	3.86e-04	-4.13	0.1625	-1.25	CCCTGGGCGCGGCCGAAGCGCCACTACTGTCTCCTCAAACTATATCTTTTCTTCAAATAA
CUST_2937_PI438085371	0.0300973	3.87e-04	-4.12	0.16222	-1.28	AGGATGAGAAGATAGCTGATCAGCTTCCTTGGGTTTTGCTGATGACACAAGAGAGCTTTG	MID1
CUST_72366_PI438085371	0.0300973	3.87e-04	4.12	0.16215	7.21e-01	TGCCAACAAGGTACCTGGAAGGAAACCACCTAACAGCCGTGCCCAGAGAGCTGTCCGCCC	SLIT3
CUST_15264_PI438085371	0.0301552	3.88e-04	4.12	0.15892	1.50	TAGTCTCTAGTAGTATTATTGATTCCACAGAATACAGCCAACCTCCAGGTTTCAGTGGCA	RFWD2
CUST_47978_PI438085371	0.0301603	3.89e-04	4.12	0.15665	1.35	TCTATTTATCCAACCACCTGCGGCGGCACATGATCATCCATTCAGGAGGCGGCGGAGCAA	ZNF653
A_32_P515971	0.0301603	3.89e-04	-4.12	0.15584	-1.18	GCAATTCCGGTTCAGATAGCCCATATTCAAAAATACCCATCTTTCCATTGTTCCCTAATG	EFCAB3
CUST_72821_PI438085371	0.0301916	3.90e-04	4.12	0.15343	1.59	CTTTTCTGACCTCTCTTTCACTGCAAGGCGGCGGCAGGAGAGGTTGTGGTGCTAGTTTCT	GNB2L1
CUST_55997_PI438085371	0.0303847	3.94e-04	-4.12	0.14415	-9.82e-01	CAGCTGACAGGATGGTCGTCTGCGAATGAATGACCAGCTGATTGCAGTTAATGGGGAATC	PARD3B
CUST_83775_PI438085371	0.0303847	3.94e-04	4.12	0.14377	9.12e-01	CCAAGGGAAGGTGCTGGGCGAGGCCATGACTGGCATCTCCCAAAATGCCAAGAACGGAAA	TLN1
CUST_88110_PI438085371	0.0303847	3.95e-04	4.12	0.14325	5.68e-01	AACCCTTCAGGAGAGACAGGTTTGGGCAAGTCCACCCTCATGGACACCCTGTTCAACACC
CUST_80794_PI438085371	0.0304662	3.96e-04	4.12	0.13935	1.07	GGTCACCACGCTTGAGGAGTTCCTGAACCAGAGCTCGCCCTTCTACTTCTGGATGAATGG	CLU
CUST_66539_PI438085371	0.0305472	3.98e-04	4.11	0.13548	6.40e-01	CCGGCTGAAGGTCTTCAGAGGAGCAGCTGAGCCGCGCCTACCGCCTGCTGATAGCACAGC	UVSSA
A_24_P374516	0.0305604	3.99e-04	4.11	0.13235	2.61	CCGATATGGCTGAGATTGAGAAATTCGATAAGTCGAAACTGAAGAAGACAGAGATGCAAG	TMSB4X
A_23_P154526	0.0305604	4.00e-04	-4.11	0.13176	-8.68e-01	AGGGCGTTCTTCCTTGCAAGTTGAAACATTATTGTGCTAGGATTGCTCTCTAGACAAGCC	GRB14
CUST_27930_PI438085371	0.0305604	4.00e-04	-4.11	0.13075	-6.55e-01	AATAAACACTTTCTGAATTGACTGGTTCCCTGGCAGGCTGGAGGGCAGGAGCTGGGGCCA	SDSL
A_23_P87238	0.0306278	4.02e-04	-4.11	0.12619	-1.32	GATATCCAATCACCAAAATTCAAACAGATATCTCTATGCTCGGGGAAACTATGATGCTGC	SAA4
CUST_82295_PI438085371	0.0306278	4.02e-04	4.11	0.12586	9.55e-01	GATGGACCAGCAGCGGCAGCAGCCGCCGCCGAGATGTCCCGGCGAAAGCAAAGCAAACCC	ZFPM2
CUST_48390_PI438085371	0.0306546	4.03e-04	4.11	0.12337	8.55e-01	GCTTCTGAAGCGGGGCGGAGCGGCTCGAGCAGCGGCGGGCTGGCAGGCGGTCGTCCGGCC	MYO9B
CUST_5241_PI438085371	0.0306546	4.04e-04	-4.11	0.12145	-7.59e-01	CAGTATTACAAGTTTGAATTTTGGGAAGATTTTGAAGAAGACCATGGGAAGGGGAGAGAA	CHD2
CUST_85737_PI438085371	0.0306546	4.05e-04	4.11	0.11988	5.27e-01	TAAACGCAGAGGGACACTGCAGGTCCGCCTCCTGGGCTGTGAACAGTTGCTGACAGCCGT	PKN3
CUST_86584_PI438085371	0.0306546	4.06e-04	-4.11	0.11747	-9.31e-01	TGGATTCATTGGGGCTGACTTTGACTTAGCAGATGCCTTTCGTGATGGAGGAAATAACGA	TCONS_l2_00030653
CUST_48269_PI438085371	0.0306546	4.06e-04	4.11	0.11719	1.04	AAGCTTTCAGCAGATGACGTGGCGAACAAATACTGTGAATCTTGAGCCTTCTCCATTGCA	CLEC17A
A_33_P3316475	0.0306546	4.06e-04	-4.11	0.11649	-1.33	GATGGACATTTGGGTTGTTCCCAGTTTATGGCTATTACAAATAAAGCTTCTATGAACATT	DEFB132
CUST_88447_PI438085371	0.0306688	4.07e-04	4.10	0.11465	7.06e-01	GCCCTGAAGGGTTCTAGGCGCCCACGAGGTCCCCTCGAGGAACATCTTTTCAGAACAAAC	IDH3G
CUST_1605_PI438085371	0.0307053	4.09e-04	-4.10	0.11153	-1.05	TAAAAGTAAAGAAGACAACAATGTGGAAGGTGGGTGCTTTCTACCTTATTTTTCCAACTC	NRXN1
A_22_P00012038	0.0307053	4.10e-04	4.10	0.10964	8.10e-01	CAGCCAGCAGTAAATCTGGGGGCTCCCCTGAGAAGGAGAGTGAGCCCCACAGTAACCTAG	MTURN
A_23_P158277	0.0307053	4.10e-04	-4.10	0.10931	-1.07	AGTCCCAGGACCGGAAACCAACTGTGGGCTTTCTGTACTTCTCATAGCTTTGGAGTCTGG	TMCO4
CUST_29751_PI438085371	0.0310663	4.15e-04	-4.10	0.09723	-1.04	TAGAAAAATTACAGGTTGATGAGGTAATGCTGACTCTGAAACAGGCCTTCAGTACGGCGG	TBC1D4
CUST_34055_PI438085371	0.0311024	4.16e-04	-4.10	0.09476	-1.12	TTTGCAAAGCATCCGACTAACGGCTCACAGTGCACAGGGCTGTTCAGCACCACAGTGCTG	PPIP5K1
CUST_22150_PI438085371	0.0311455	4.18e-04	4.09	0.09178	6.27e-01	ATAAAAAATGCATCTCATAATCTATCCTGGGGAATTCAGCTGCCTCCCAGGGTGAATACA	SNHG1
CUST_22773_PI438085371	0.0311455	4.18e-04	4.09	0.09068	8.13e-01	AACTGCAGCCGTGATCAATGTTGATGGGACGAAGAGGCGGACCCTCCTGGAGGACAAGCT	LRP5
CUST_68426_PI438085371	0.0311996	4.19e-04	-4.09	0.08769	-7.81e-01	GTCGTTAGCGGGGTTTGCCAACTTGTTAATAAGATGGAGGAGAATACTGGCAAGGTTAAG	PDE5A
CUST_85577_PI438085371	0.0312039	4.21e-04	4.09	0.08541	6.96e-01	TAAATAAACATGTGCCCTCAGGCCGGTGCCGCCAGCTGCCGCACCAGCCCGAACACCATT	LCN2
CUST_32938_PI438085371	0.0312039	4.21e-04	4.09	0.08457	7.28e-01	TAGCGGGGAGGCAAAGGTGCTGGGGGCCCCTGGACCCGACCCGCCCTGGAGACCGCAGCC
CUST_35320_PI438085371	0.0312039	4.22e-04	-4.09	0.08317	-9.93e-01	AGACATTACCCTCCAAGGTCAGTGAAGTTTAACAAGGGCTATACTGCTCTTAGCCAGAGT	FAM219B
CUST_69851_PI438085371	0.0312039	4.22e-04	-4.09	0.08197	-7.93e-01	ATTACATCAGATGACAGCTGGTGTTGATGGTCATTCCTGGGCTCTTTCTGCGATAGATGA	NUP155
CUST_80642_PI438085371	0.0313325	4.24e-04	-4.09	0.07682	-8.31e-01	AGGCCAGAACCAGCAGGCACTCAATAAACGTTCATGTCCTTTTTCTCTATTCCTCGATGA	POLR3D
CUST_3977_PI438085371	0.0314418	4.27e-04	-4.09	0.07084	-1.09	TTCCAAACAGTTTTTGAAATCATGAATCCTGTTTATAGTCCTGGATCTTCTGGGGTTCCC	FAM168B
A_24_P16184	0.0314418	4.28e-04	-4.09	0.07032	-1.00	CAGAACCTCACCATTGGGCTGACTATCTTTGCTGTAGGCAGATACCTGGAGAAGTACCTG	A3GALT2
CUST_21475_PI438085371	0.0314418	4.29e-04	-4.08	0.0682	-6.37e-01	TTGTCCCAAGGAGGCTGCTGGAATCTTCCCTCATTTCATTATCCCGTTATGATGGAGCAG	AMBRA1
CUST_49986_PI438085371	0.0314418	4.29e-04	-4.08	0.06809	-8.01e-01	GATGGCTACGACCTTAGCAACCTTCTCCTGGTGCAGAGTCCTAAGAGGTTTGGGGCTCCA	STRN4
CUST_76459_PI438085371	0.0315144	4.30e-04	4.08	0.06435	8.68e-01	ACTCAGGAAGACAGTACCGCCTGGCTGGCCTTCCCGGAGAGTACCAGCAGCGGAACATCA	SDK1
CUST_10082_PI438085371	0.0315144	4.31e-04	-4.08	0.06208	-6.89e-01	TTGGTCGTCCAGGTGAGAGATCAAGCCCAGCGCTGTTCACGGGTTCTCCTGGATATTGAG	VPS13D
CUST_88591_PI438085371	0.0315144	4.32e-04	4.08	0.0605	9.17e-01	TGCAGGAGAGGGGTCCAGTAGGCGTCAATGTCACTTATGGAGGGGATCCCATCCCTAAGA	FLNA
CUST_78011_PI438085371	0.0315144	4.32e-04	-4.08	0.06047	-1.11	AGTCTTTAAGATGAGGAGCTTTTCTCTGGAATGTATATAGATTTCATGGGGACAGATGCT	SEMA3C
CUST_7482_PI438085371	0.0315715	4.34e-04	-4.08	0.05744	-1.25	TAGACAGTTGGAAGGTGCATAAAGAGCATAGGGCTACTTTCAAATTTGAATCAACAGATG	RIC8B
CUST_85016_PI438085371	0.0316566	4.35e-04	-4.08	0.05356	-7.73e-01	AAATGATGAAGTCATTCAAAGCCAAGGACATGAAGAACAAGCTGGGGATCTTCAGACGGC	RGS3
CUST_30597_PI438085371	0.0316566	4.36e-04	4.08	0.05224	9.51e-01	TGTTACCATACTGTGTGACAAATTTAGTGGCCATCCCAAAGGGTGGACTATGGTGCAACA	PABPN1
CUST_8338_PI438085371	0.0316862	4.39e-04	4.07	0.04617	7.54e-01	AGAAGGATGAGTATGCCGAGATTTTGCTGTCCTGGAGGACCACACCCTGGCTCACAGCCT	CCDC50
CUST_57913_PI438085371	0.0316862	4.40e-04	4.07	0.04495	8.35e-01	TTTGTCATAACGTGGTGTTTCCTTGTGAACGCTACCTGCGGCGTCATCTGCCCACCCACG	ZNF341
CUST_23248_PI438085371	0.0316862	4.40e-04	-4.07	0.04369	-7.86e-01	TAGCTTAACAAATAAACCTAGGTTTTCTATATTACGGGGTGACTGCCTCTTCCAGGGCGG	CLNS1A
CUST_32369_PI438085371	0.0316862	4.40e-04	-4.07	0.04364	-1.22	CAAAAGTACAAGCCACAACATCTATTCCAATATATTAGGTTTCCTCGGTGGTGTTTCCTG	PAPOLA
A_24_P56130	0.0316862	4.41e-04	4.07	0.04192	1.60	CCAAGAGTGATGAGATGAATGTGAAGGTGCTGGACTTTGAGCACTTTCTGCCCATGCTGC	MYL6
CUST_79129_PI438085371	0.0316862	4.41e-04	-4.07	0.04129	-8.56e-01	AAGCGTTTCCTCGCTTGCATTCAGCTCCTCTGTGTTTGCCGCCTGGACAGCCGGGCTGGA	PTPRZ1
CUST_47813_PI438085371	0.0316862	4.42e-04	-4.07	0.03893	-8.77e-01	TTTAATCAATACATGTGAAAGTAACAAGCGTGTTACAGGACATGGGCTTGCCGACGGGTG	ILF3
CUST_58094_PI438085371	0.0316862	4.43e-04	-4.07	0.03866	-8.11e-01	TTCAACAATAAACCCTGGGATCTTTGCATTCATTCTTCAAGGGCTACCTGAAAGGGGAGC	CEP250
A_33_P3408529	0.0316862	4.43e-04	-4.07	0.03828	-9.77e-01	ATTGATTAGTTGTAAGGGATGGCTCACATGGTTATGGAGGATAAGGAGTCCTGGAGTCTG
A_23_P146849	0.0316862	4.43e-04	-4.07	0.03781	-1.01	TTGGACTTTTATTTTGGCAGGCTTTTTTCCAGACTCTAGGGTTTTCCAATGTGACTAATG	APBA2
CUST_2524_PI438085371	0.0317045	4.46e-04	-4.07	0.03102	-1.15	ATTGGGATATGGTTTCAGTGTTGACTGGTGGGCTCTTGGAGTGCTCATGTTTGAGATGAT	PRKCI
A_23_P20068	0.0317045	4.47e-04	-4.07	0.02998	-1.21	TTGGGCTGTTTGTTTGCACCCAAGGTTCACATCATCCTGTTTCAACCCCAGAAGAATGTT	GRM3
CUST_87122_PI438085371	0.0317045	4.47e-04	4.07	0.02888	8.42e-01	ACTGGAGCAGGCCTCCCAAGGTGGGGAGGGTACCTGGGCCACCTCCGAGGAGCCGCCGGT	RBM10
CUST_12574_PI438085371	0.0317045	4.48e-04	4.07	0.02772	2.13	TTTATATAATACGTTGTTCGCGGCGCGGCGGACATGGCGGTGGAGTCCTGAGCTAGTCGT	ZCCHC11
CUST_63463_PI438085371	0.0317045	4.48e-04	4.07	0.02699	1.86	TCATAATAAATTAGGACACAGTGCTGCTGAGCGAGCCCGAGGAGGCGGCGGCTCTGTATC	APEH
CUST_7101_PI438085371	0.0317045	4.49e-04	-4.07	0.02461	-8.42e-01	TAACGCTGAAAGGCTCACTTCATGGACTCACTTTGCGTGCTTGTTAAATGTGCTGTGTTG	TIAM2
A_23_P391778	0.0317045	4.50e-04	-4.07	0.02446	-8.57e-01	TTTTCATGTGAATATTTATGTAGATAAAATTTGCCTCCTGGTAACCCTGTAATGGATGGG	MACF1
CUST_1141_PI438085371	0.0317045	4.51e-04	4.06	0.02199	1.12	CTTCGGGGAGGGAAGCTCATCAGTGGGGCCACGAGCTGAGTGCGTCCTGTCACTCCACTC	RPPH1
CUST_72178_PI438085371	0.0317045	4.51e-04	4.06	0.02199	9.04e-01	AAGGCTACAGGTTGGTGACTTTGGAGATGCAATCAATTGGCCCACACCTGGAGAGATAGC	LARP1
CUST_63899_PI438085371	0.0317045	4.51e-04	-4.06	0.02102	-1.44	TGTAGATAAGCCAAGTGTGCCTCTTGATCCCGTAACTGCTAACTGGAAGTCAAGAAACTA	GLT8D1
CUST_8786_PI438085371	0.0317045	4.52e-04	-4.06	0.02023	-1.13	TGCAGTACACAACTCCCAGCTGAAAGCTGAACAAAAGGTTCATCCTCAGTTTTCTCCATG	SMG6
A_22_P00012919	0.0317045	4.52e-04	-4.06	0.01992	-1.04	GGACAGAACTTCCACTTTGAATAATGGAAGTTAGAACAATGAATTTCACAGGGGAATAAA	NMNAT1
CUST_40712_PI438085371	0.0317045	4.52e-04	4.06	0.01991	1.19	CTACCTGCAGGCAGTAGGCGGCGGTGGCAGGGGGAGGTGGAGGCTGTGGAGCGGCAGCGG	FXR2
A_19_P00813347	0.0317913	4.54e-04	4.06	0.01526	6.88e-01	ATATTTACTCCTTCAAGAAGTCAGGAGTATATCCAGGCCTACCTATCATCCTTGCCATCC	KPNA4
CUST_951_PI438085371	0.0317913	4.54e-04	4.06	0.01478	1.35	GATGGAGGAGGCCGAGCAGCTGCGCAGGCAGAAGGTGGAGGAGGACAAGCGGCGGCGGCT	INCENP
CUST_36754_PI438085371	0.0325026	4.66e-04	4.05	-0.00757	7.90e-01	ACATCTCTGAGACGGTGCGGGCTTCACAGGGCCCCGTCTACAAAGGAGTCTGCAAATGCT	CARHSP1
A_24_P349117	0.0325026	4.66e-04	-4.05	-0.00821	-1.10	TAAGTGTCTTCACTTAATCTGTGGTTCTCCTAAAACTATTATCTGAAACCTACAGCATCC	GPR158
A_33_P3655646	0.0325026	4.67e-04	-4.05	-0.00937	-8.20e-01	CGGGTAGGGTTCACCGAAAGTTCACTCGCATATATTAGGCAATTCAATCTTTCATTCTGT	RARB
CUST_14851_PI438085371	0.0325977	4.69e-04	-4.05	-0.01335	-8.04e-01	TCATCAAGCAGCTTCAATTAGTGGAGACACAGGGGTTATCCACGTAGTAGAGAAAGAGGA	NCSTN
CUST_77514_PI438085371	0.0328076	4.72e-04	-4.05	-0.02052	-9.00e-01	TACGCTGCAGCCGAGTTCCTGTTCTGGGCTTCGCTGTGCATGACCCATCTCAGCAGGATG	ASL
CUST_37342_PI438085371	0.0328654	4.75e-04	-4.04	-0.02541	-9.71e-01	ACTAATAGGGGTTCTGTACAGAGTAATGAGATGTGTGACGGCTGCAAACCAGGTGTTTTT	LOC100271836
CUST_53141_PI438085371	0.0328654	4.75e-04	-4.04	-0.02559	-1.39	TTTTACAACAAAGAATACTGAATGGCTCTTCTAACAGGCGTCTTCACTCGAGGACAGCTG	WDPCP
A_33_P3419098	0.0328654	4.76e-04	4.04	-0.02754	1.75	GACCCCTTGGGCGCCTGGCTGCAGGACGCCAGGCGGCGGCAGGAGCAGATCCAGGCCATG	PLEC
CUST_51929_PI438085371	0.0328654	4.76e-04	-4.04	-0.0281	-1.49	AGTGATGCCTTGAAAGCATTTCATGATATGGTGAGTTCCTTCGGGGTTACTCCTGCAGTA	BIRC6
CUST_22766_PI438085371	0.0328654	4.76e-04	4.04	-0.02865	7.48e-01	CCACCAAGGGGCAGAAGGTGGTGGAGGGCAGCCTGACGCACCCCTTCGCCCTGACGCTCT	LRP5
CUST_29682_PI438085371	0.0330891	4.81e-04	-4.04	-0.03788	-4.36e-01	AGGAATGGAAATAAAATTTGATGCTGGGACTCTCCTTCTTAGTACACACCGACTGATTTG	VPS36
CUST_54622_PI438085371	0.0330891	4.82e-04	-4.04	-0.03868	-9.56e-01	AAAGATTGACTTGTGTTGCAGTTTGAGGACGGAGCTGTGCAGTCACATTATTGGGGATTC	FAM168B
CUST_61740_PI438085371	0.0330891	4.82e-04	4.04	-0.03874	7.16e-01	ACGCAGACGGAAGCGGTCCGCCCCGCAGCTCGGCCGTGGACGGCCGCACCGGCGCTAAGG	MAPK12
CUST_83828_PI438085371	0.0330978	4.83e-04	4.04	-0.04027	7.62e-01	TACACTGCCAAGGAGGCTGGTGGTAACCCAAAGGGAGCAGCTGCCCACCCTGACAGTGAG	TLN1
CUST_76399_PI438085371	0.0331383	4.84e-04	-4.04	-0.04329	-1.16	GCACAAGGAGGATGTGCAGAACAAGTTAAAGGAGTCAGCACAGTGCGTCGGGGACGAATT	SNX8
CUST_26709_PI438085371	0.0331383	4.85e-04	4.04	-0.0448	1.12	CGAGCTTAAGGAGGAGGAGCTGGCTACCCTATCTGAGGAGGAGATTGCTATGGCTGTTAC	MARS
CUST_78692_PI438085371	0.0331383	4.85e-04	4.03	-0.0453	7.51e-01	GGGGCCGTCCGTCCTCCTGCTAGAAGCAGCAGAACGGCCCTCCAGCCCGGACAACGACCT	COL26A1
A_33_P3293474	0.0331383	4.86e-04	-4.03	-0.04696	-6.69e-01	CTATAAAAGTTGTCTCCCCTTGTTTCCTTTCCATTCTGGCACATGTAGACATTTAATTTA	OPN3
CUST_1609_PI438085371	0.0331383	4.87e-04	4.03	-0.04884	1.17	AGACGGGAGATCGGGTTACAAGATGGCGGATCTGTAGTAGTTACCGCGGCGGCGGGAGAG	SMEK2
CUST_11094_PI438085371	0.0331383	4.88e-04	-4.03	-0.04962	-6.43e-01	CTCACAGGGGCAACTCCATGGGAAGAACCTGGTTTTTAGTGACGGCTACGTGGTAAAGGA	RPS6KA1
CUST_46764_PI438085371	0.0331383	4.89e-04	-4.03	-0.05146	-1.10	TTGAATAAAGAGAAGTGCGTTTGGATTAGAACGCGCGGTGACCGTTGGCGCCGAGGGGAG	DAZAP1
A_24_P349616	0.0331383	4.89e-04	-4.03	-0.05167	-8.74e-01	GGAATGTATTTTCATTTAAAAACAACTTTGAATGGGGCACTTTTTCTTTCCTGTTTTAAA	UBTF
CUST_45842_PI438085371	0.0332644	4.92e-04	4.03	-0.05841	7.96e-01	TTCAAGCAAAGATTAGCTCTGCTCTGGTATCATACTGTAGTCCGCCCGTTTTTTGCCTTG	TTC39C
A_33_P3363254	0.0332644	4.92e-04	-4.03	-0.05857	-5.73e-01	ACTGGTATTTATTGCACCCAGAGAACTCGGCAGGGCGGTGTGGCTCCATAGGGTCTACCT
CUST_44866_PI438085371	0.0332644	4.93e-04	4.03	-0.05896	7.82e-01	TGCCCTGACTAGACGGAGTTTCGTCATGTTGGCCAGGCCCATTTGAGATCTTTGAAGATA	ANAPC11
CUST_21955_PI438085371	0.0332737	4.93e-04	-4.03	-0.06049	-1.12	GGCCAGTCAGTCATCGTCCGTGGTTCCGGACCAGGCCTGCATCAGCCAGCGCTTCCTGCA	C11orf9
A_33_P3241369	0.0333348	4.95e-04	4.03	-0.06401	5.10e-01	AGACGCCTCTTCGGGAGAGGAGGAGGAGGGCAAAGAGAAAAAGACTTTCCCCATCTCTGG	UCN3
CUST_51935_PI438085371	0.0333348	4.96e-04	-4.03	-0.06508	-1.14	ACATTATCAGATGTTCTTGACAGAGTGTCAGTGAGTTCCTTCGGGGTTACTCCTGCAGTA	BIRC6
CUST_47054_PI438085371	0.0333348	4.96e-04	4.03	-0.06597	8.02e-01	CCTATATCCTCCGGAAAACATCATGCTGCTGGACAAGAACGTGCCCAACCCACGAATCAA	DAPK3
CUST_14772_PI438085371	0.0334986	4.99e-04	4.02	-0.07171	6.09e-01	ATGATGGGCTCTTCTCTGGGGATCCCAACTGGTTCCCTAAGCCCTTGCCTTGAGTCAGTG	TAGLN2
CUST_47094_PI438085371	0.0335748	5.02e-04	4.02	-0.07582	7.06e-01	CATGGTGCAGCTCTTCCGCCGTCGTCGCCGCCATCCTCGGCGCGACTCGCTTCTTTCGGT	EEF2
CUST_72844_PI438085371	0.0335748	5.02e-04	4.02	-0.0771	1.59	CACAACGCAACTCTCTTTCACTGCAAGGCGGCGGCAGGAGAGGTTGTGGTGCTAGTTTCT	GNB2L1
CUST_80795_PI438085371	0.0335748	5.03e-04	4.02	-0.07757	1.00	TTGTCTGTGGCTTGAGGAGTTCCTGAACCAGAGCTCGCCCTTCTACTTCTGGATGAATGG	CLU
CUST_54673_PI438085371	0.0336441	5.04e-04	-4.02	-0.08071	-9.25e-01	TCTTGTGTGAATTGAGCCATACATGCCATATGAATTTACGTGCGAGGGGATGCTACAGAG	MGAT5
CUST_59942_PI438085371	0.0336627	5.07e-04	-4.02	-0.08456	-9.44e-01	TTGCTCAGTGAGTGGAGCCTTTCAGGCTGGCATGGAGAGCTTAAGGGGCAACTGAAGGAG	ADARB1
A_23_P116264	0.0336627	5.07e-04	4.02	-0.08469	1.75	GTTGTTTTGGTTTCGGACGACCCTTGCTCTGACCGGAAGAGAAGTCCCTATCCCACACCT	NRGN
A_23_P162142	0.0336627	5.07e-04	-4.02	-0.08552	-7.11e-01	CCTGGGCTGTTTCCTTAGTCTTCATTTTATAAAAGTTGTTGCCTTTTTAACGGAGTGTCA	TSKU
A_21_P0000593	0.0336627	5.08e-04	-4.02	-0.08623	-1.43	TTGGTAGCGTACTCAGCCTGTTTCTTGTATGGGTTGCTCTAAGGGACCTTAGAGACAGGC	SNORA70D
CUST_65661_PI438085371	0.0336655	5.08e-04	-4.02	-0.08755	-1.18	TAATACCCATTGAGGTTTCAGTGTTGACTGGTGGGCTCTTGGAGTGCTCATGTTTGAGAT	PRKCI
CUST_46665_PI438085371	0.0337532	5.11e-04	4.01	-0.09161	1.58	GCCCTCGTCGAGCAGCGCCGCAGCCGGACGAGAAAGCGGAAGATGGCGGCGGCGGCCGGG	TMEM259
CUST_35124_PI438085371	0.0337532	5.11e-04	-4.01	-0.09273	-7.69e-01	GTTGATATTACAACCAGTGACACTGCAGCTTCCATGTTGTGACCTCAAAGGGGAATCTTG	UACA
CUST_39355_PI438085371	0.0337532	5.12e-04	-4.01	-0.09366	-1.24	GGATAAGAGGGCAACTGCGATGTCTGTGGACTGTCTTGGGCAGCATGCAGTGCTTTCTGG	WDR59
CUST_26482_PI438085371	0.0338985	5.15e-04	4.01	-0.09882	6.43e-01	TTCAGTCGAGCCATATGTGTCATTGGCTCAGCAGATGGCACCACCTAGCCCAAGCAACAG	RBMS2
CUST_24679_PI438085371	0.0339136	5.16e-04	4.01	-0.10139	9.84e-01	GGCATTGCCCTCAACGACCACTTTGTCAAGCTCATTTCCTGAAATTGAGCCCGCAGCCTC	GAPDH
CUST_15068_PI438085371	0.0339136	5.16e-04	-4.01	-0.10171	-9.03e-01	GGCTGAAACGGTAAATCGTGAGTTAAAAAAGTTACTGGTGGCTTCTGTTGGGGATGATCT	BLZF1
A_33_P3238966	0.0339873	5.19e-04	4.01	-0.10584	6.47e-01	TTGGATTTGCATTACATTGACCCCAGCCCTGCAGTGGAACCTAATAAAAGCGCCTGAAGC	NPLOC4
CUST_34157_PI438085371	0.0339873	5.19e-04	4.01	-0.10616	2.45	ATAGTTAAGTGGGATCGAGACATGTAAGCAGCATCATGGAGAATATAAGTGGAGGCGTCG	B2M
CUST_61524_PI438085371	0.0339941	5.20e-04	-4.01	-0.10758	-6.99e-01	GGCTGTGGCGGTACAAGCTTGGGTTTTGCCGGTTCTGCACAGTGAAATACACCCCGAGTA	TTLL1
CUST_65157_PI438085371	0.0341044	5.22e-04	-4.01	-0.11263	-8.05e-01	TTCGGCTACTCGGGAGCCTTCAAGGGCTTTGCCTGTCATTCTGCAGTTCTAGTGTGGGGT	TF
CUST_39738_PI438085371	0.0341044	5.23e-04	4.00	-0.1144	7.37e-01	TGGATGACAAGTATGACCGCATGAAGAGAGGCCGCCCTGAGACGGTGCGCGATGGACCGA	ANKRD11
A_33_P3248664	0.0341044	5.25e-04	4.00	-0.11715	8.04e-01	AAGGTGGATGAGGCCATCGCCCTATTCCAGAAGATGCTGTGATCCACCACCCAGCTTCAC	VARS
CUST_18195_PI438085371	0.0341044	5.25e-04	-4.00	-0.1175	-1.26	GCAATTTCAGCTGCTGCTGAAGGGAAAGGCAGAAGTGGGGAAGACTTTTTTCAAAAGATC	BICC1
CUST_19875_PI438085371	0.0341044	5.25e-04	-4.00	-0.11772	-8.35e-01	TAAAACATTTGCATTTTACCACCAGTTGCCCGACATGTGAGTGCCATTCCTTGGGGCATT	PRDX3
A_24_P254278	0.0341044	5.26e-04	-4.00	-0.11805	-8.51e-01	GTAACAATCTTCATTTGACACCTTAATACATTTCTGACTGTTCTTAAAACAGTGGGGATG	SLC23A2
CUST_83851_PI438085371	0.0341044	5.26e-04	4.00	-0.11948	1.16	GGCTGCCAAGAAAAAAAGCAAGGATCACTTTGGGCTGGAAGGAGATGAGGAGTCTACTAT	TLN1
A_24_P75230	0.0341044	5.27e-04	4.00	-0.12035	1.39	GGGATCAGTTTACGGATGAGGAAGTGGATGAGCTGTACACAGAAGCACCTATTGACAAAA	MYL12B
A_33_P3351189	0.0341579	5.28e-04	-4.00	-0.123	-8.00e-01	AGAAGACTCCCAGCCTGAGGGTCTTGTTGAGAGTTTTAATGTCCCCTTTAGGGACATCTT	LOC100129603
CUST_77719_PI438085371	0.0342348	5.30e-04	4.00	-0.12627	6.69e-01	CAGTGGCCTGGTACTTCCAGTGCCCACCCAAGTTTGGTCTCTTCGCGCCCATCCACAAAG	CLIP2
A_33_P3214076	0.0342692	5.32e-04	4.00	-0.12847	9.76e-01	ATTGAACTCTCAAGATCATTTTAAGCAAAGTTTACACGACGCTGAGGGCCCGCCACTGAA
CUST_88589_PI438085371	0.0342692	5.33e-04	4.00	-0.1305	9.97e-01	ACACCAAGGATGCAGGAGAGGGCCTGGTGGAGCCAGTGGACGTGGTAGACAACGCTGATG	FLNA
CUST_31505_PI438085371	0.0342692	5.34e-04	-4.00	-0.13285	-8.14e-01	AACGAGAAAGTGCTCCTCCCTGATGCTGATCGAAAGCACCAGAGACTCCCTGTGCTTCAC	PLEKHG3
CUST_75100_PI438085371	0.0342692	5.34e-04	-4.00	-0.13298	-9.69e-01	TTTTAATGTGATGATGAAACATGCTTGGAATAATTATAAAGGTTATGCCTGGGGATTAAA	MAN1A1
CUST_86585_PI438085371	0.0342692	5.34e-04	-4.00	-0.1334	-7.19e-01	GATTCCACCGGGGCTGACTTTGACTTAGCAGATGCCTTTCGTGATGGAGGAAATAACGAC	TCONS_l2_00030652
A_23_P162486	0.0342692	5.35e-04	4.00	-0.13446	7.11e-01	AGTACAAGTTCATCTACGTGGCCATCGCCCAGTTCATTGAAACCACTAAGAAGAAGCTGG	PTPN6
CUST_41475_PI438085371	0.0343635	5.38e-04	3.99	-0.13994	7.90e-01	GACCGCCGAACGCCTCCGCCTTCGGAGGCTGACGCGCCCGGGCGCCGTTCCAGGCCTGTG	DHRS13
CUST_16767_PI438085371	0.0343635	5.38e-04	3.99	-0.14025	6.21e-01	GGGCCCCCAGGTCGCGACCCTGGTCCGGACCTGACCTGAATTGCGACCCCAACCTGGACT	NTPCR
CUST_31517_PI438085371	0.0343635	5.39e-04	3.99	-0.14058	1.27	GAGCAGCAAGGCTGACAAACGGGCTCATCATAATGCACTGGAACGAAAACGTAGGGACCA	MAX
CUST_51082_PI438085371	0.0344255	5.41e-04	-3.99	-0.14421	-1.05	GATGACTATAGATGGGCTTCTTTCTCAAGGTTATTCTGATTTTATAAATAGGATGCACAA	DDX1
CUST_10280_PI438085371	0.0344255	5.41e-04	-3.99	-0.14462	-8.84e-01	TATTCTACTTTATTAACAAGACGGGCTCTACGAGTGCATTCTCTGTGCCTGCTGTAGCAC	SDHB
A_32_P199767	0.0344526	5.42e-04	-3.99	-0.14654	-5.10e-01	GCAAAACCTTCTCCCAGAAATCACTCCTCATTATTCATCTGAGAGTTCACACAGGGGAGA	ZNF630
CUST_76561_PI438085371	0.0345122	5.44e-04	-3.99	-0.15038	-6.36e-01	AGTATACAAGTACTTTGCCAGACGTTTATCAAAATGGGGCTGCTGTCTTCTTTCACTTGT	EIF2AK1
CUST_46269_PI438085371	0.0345122	5.45e-04	3.99	-0.15183	7.06e-01	AATAATCAGTGAGTTCATGATCAAGTGTTGCCCACACCAAATGCTTCATCCAGAGTCATA	POLI
CUST_69995_PI438085371	0.0345122	5.45e-04	-3.99	-0.15188	-6.86e-01	TTATAACATTGAACAGATTCTGATAGTTGGTGGTGGTGTTGCTGGGCTTGCTTCTGCAGG	NNT
CUST_88742_PI438085371	0.0345122	5.46e-04	3.99	-0.15289	5.60e-01	CAGCCCTGAGGTGTACCAGGATGAGTTTGTGTCCTCCCAGATCAAGATCCCCTCAGACAC	PLXNA3
CUST_55478_PI438085371	0.03467	5.50e-04	3.99	-0.15932	7.04e-01	TGGTCAACCAGGCCCTCCTGGTATTCCTGGGAGAAATGGTGACCCTGGTATTCCAGGACA	COL3A1
CUST_1137_PI438085371	0.03467	5.50e-04	3.99	-0.15943	6.25e-01	CCTGTTAGGGCCGCCTCTGGCCCTATCTGACCTCGCGCGGAGCCCCGTTCTCTGGGAACT	RPPH1
CUST_57514_PI438085371	0.0348151	5.53e-04	-3.98	-0.16443	-1.38	AGGATGCTCACCAAGCCCTGTTGGAGACTATGCAAAACAAGTTTATCAGGGTGACTACTT	TASP1
CUST_22894_PI438085371	0.0348168	5.54e-04	3.98	-0.16566	5.95e-01	GTTTTCACAGTTGCCACCTTCCAGAGAAGAGGTACGAGATGACAAGACAACCATAAAGTG	PPFIA1
A_33_P3364776	0.0348534	5.55e-04	-3.98	-0.1683	-1.02	AGGGACCATCTATGGGAACTGCTGTGTTCCAGCTACAGTACCTGCTGGATCTCCTGGGGT
CUST_86665_PI438085371	0.0348534	5.56e-04	3.98	-0.16899	2.45	TAAAAACTTACTTTTCCTCCGCAACCATGTCTGACAAACCCGATATGGCTGAGATCGAGA	TMSB4X
CUST_40656_PI438085371	0.0348601	5.57e-04	-3.98	-0.17034	-1.37	TTTACTAATTTTGACCAAAAGTGTGGTGGTGGAGAATGGGGAGCTGATCATGGGCATCCT	POLR2A
CUST_46166_PI438085371	0.0348751	5.57e-04	3.98	-0.17192	6.82e-01	AAGTGACCAACAGTTGAATCAAAGTATGGACACAGAAACGCCACCTCCTGGATATATCAG	SMAD2
CUST_39516_PI438085371	0.0348909	5.59e-04	3.98	-0.17433	6.93e-01	TTTTTCAGAACGCGCTCGCAGCTTGCAGGCGCCGCGTAGCCGTCGCCACCGCCGCCAGCC	COTL1
A_33_P3311820	0.0348909	5.59e-04	3.98	-0.17468	8.96e-01	TCAAAAGGTGCAGGTGGGCCCTCACCTCCTTTAGAGGTGAGGATGAGCTACCCAAAGTGA	FLJ44674
A_23_P142750	0.0349417	5.61e-04	-3.98	-0.17743	-8.97e-01	AGAACAGATTTCTTCGCAAGACTATGGAAAGGAAGTGGACCTCTACGCTTTGGGGCTAAT	EIF2AK2
CUST_78789_PI438085371	0.0349417	5.61e-04	3.98	-0.17836	7.36e-01	CTGCAGCAAGCTGCCCCAGAGCACATCAGCTATGTGCCCCAGCTCTCAAACGACACCTTG	POLR2J2
CUST_44220_PI438085371	0.0349578	5.62e-04	3.98	-0.18005	6.48e-01	ATTCGAACAGGATGAGACAGGAGCCTATCTGATTGACAGGGACCCCACCTACTTTGGTCC	KCTD2
A_23_P122144	0.0349578	5.64e-04	-3.98	-0.1821	-5.33e-01	ACCACTGAGGCTTCTTGACTTGCCCCTTGTGACTTGAATTCCCAGCTCAGATACAAATTT	UGT3A1
CUST_21223_PI438085371	0.0349578	5.64e-04	3.98	-0.18314	1.05	TTATGAAGAGTTATGTTTGCTTATGAACAGTGCCTGCTTGTGCTGGGCCATCACCCTGAT	CSTF3
A_24_P59220	0.0349578	5.66e-04	3.97	-0.18596	1.09	GAGCAAAAGAGGCATCCTGACCCTGAAGTACCCCATGGAACACGGCATCATCACCAACTG	POTEF
CUST_55792_PI438085371	0.0349578	5.66e-04	3.97	-0.18632	5.77e-01	TGTGACCACCCCTGAAGAAATTGCACAGGTGTGATGTTAGCTGTTGATGCTGTAATTGCT	HSPD1
CUST_440_PI438085371	0.0349578	5.67e-04	3.97	-0.18701	1.04	TTCCAAGAAGGGGTTGATAGTTCTTGGGGAGGTACCTCCCCCAGAGCATACAACAGACTT
CUST_24393_PI438085371	0.0349578	5.67e-04	-3.97	-0.18766	-9.37e-01	ATTTTATTTCTTTTTAACTGTGGGCTGCGGTCATTCACGAGACAGGCTCGTGTTGTTGGG	ST14
A_23_P215744	0.0349578	5.67e-04	-3.97	-0.18811	-1.68	TTTATGTTCACTTGATGGGGAATGACTAGAATGGGGCAATAACAAATCATTTCTAAACAG	CTTNBP2
CUST_86307_PI438085371	0.0350474	5.70e-04	-3.97	-0.19161	-1.24	TTAATAAAGTCCCTTTTCCTACATGTCGGTGCCTCAGGCCATGGAGTGGCTAATTGAACA	UBAC1
CUST_88103_PI438085371	0.0350645	5.71e-04	3.97	-0.19399	9.07e-01	TAAAAATGGTTTTACCCACTATCAAGTATCATCACGTGGGCAAACTGCTGAAGGAGGGGG	PGRMC1
CUST_87904_PI438085371	0.0350645	5.72e-04	-3.97	-0.19475	-1.02	TTGGCATCAGTGAGAGCAAATAATCACCAGCAGCAGATGAGGGGTATGTCTGATAAGTCA	POF1B
A_24_P58337	0.0350645	5.72e-04	3.97	-0.19552	1.99	TGAATAAGCAGGTGAAAGCCATCAAAGAATTGGGTGAGCACGTGACCAACTTGTGCAAGA	FTH1
A_21_P0000585	0.0350801	5.73e-04	3.97	-0.19708	9.91e-01	GTTTTATCCCCTGCCTAATGCTGCGAGAAGCACAGAATAAACTTTTTGTCACTCTCTGCG	TRAPPC1
A_24_P942030	0.0351026	5.74e-04	-3.97	-0.19882	-7.65e-01	TCTTGGAACAAATCAGTAGGAATTGAAAAGAAAGCATGACCAACCCAATTACAGGGGATA	VAMP4
CUST_1132_PI438085371	0.0352023	5.77e-04	3.97	-0.20256	2.31	TGGAACAGACTCACGGCCAGCGAAGTGAGTTCAATGGCTGAGGTGAGTTCCCAGAGAACG	RPPH1
CUST_19593_PI438085371	0.0354509	5.81e-04	3.96	-0.21013	8.40e-01	AACGAGAGCGGTGCCGACGCCACCGCCGAGCCCATGATCCTGGAACAGTACGTGGTGGTG	SH3PXD2A
CUST_76506_PI438085371	0.0354587	5.82e-04	3.96	-0.21148	2.12	ATGAAGATCAAGCTCACCATGGATGATGATATCGCCGCGCTCGTCGTCGACAACGGCTCC	ACTB
A_33_P3316683	0.0354698	5.83e-04	3.96	-0.21291	8.33e-01	GACGAGGAGGCTGGCCCTGACCAGCTGCCCCTCGGGGATGGGACGTCAGGAGAAGACGCA	SNX21
CUST_21844_PI438085371	0.0354829	5.84e-04	-3.96	-0.21439	-1.18	TCCTGTCCAGGCTGTTTTCACAGTGGTGTCGTCCGAGCTGAAGGGGATGTGTTTTCACCT	VWCE
CUST_26456_PI438085371	0.035585	5.86e-04	-3.96	-0.21816	-5.92e-01	ATTGACAGGAATCCTCCTCAATTACAAGGGCTGCTGGTGAGACTCCAGGAAGGCAATGAG	STAT2
A_24_P132518	0.0356246	5.89e-04	-3.96	-0.22185	-8.88e-01	TGTAACATGTCTCAAACACTCATACTGGGTTCCACAATCCACTGTTAGAATACCTATGGT	IKBKB
A_33_P3231820	0.0356246	5.89e-04	-3.96	-0.2219	-9.59e-01	CCAGCTCTGCCAGGGGGCTGTGTACCTAGAAATCATTTCAAGGGGATGTCCGAAGATTAA	ASTL
CUST_8086_PI438085371	0.0356246	5.90e-04	3.96	-0.2236	5.24e-01	AAGGATCAAGGGATAAACCATGAGAGAAGACACGGTTCAATGTGTAGACCTTCTCCCTCT	ATXN7L1
CUST_10988_PI438085371	0.0356246	5.90e-04	-3.96	-0.22396	-9.42e-01	CGAGGCAGCGGTCAGCACCTCATCTATGGGCACTTTACCAAAGCGGGTGAAAATTGTGGA	HMGCL
CUST_49124_PI438085371	0.0356246	5.91e-04	3.96	-0.22487	1.09	AATGACAAGAAGCGGAGTGGCCACCCCAGGCAACAGAGACATCCAGATGATCAGCTGTGG	WDR62
A_23_P389250	0.0356279	5.92e-04	-3.96	-0.22609	-9.23e-01	CTTGTTACCCTCCTAAAGATACAGAAGTTACTGTCACCCTACTGACTTTCTCACCAGTAA	SMCO2
A_23_P210747	0.0356311	5.93e-04	-3.96	-0.22795	-1.46	TACCGAAAGGAGGGCAATTCATGGAAGAAATTTCCTCTGTTCATTCCGTTCTCTTCAACC	TRMT6
CUST_73390_PI438085371	0.0356311	5.93e-04	-3.96	-0.22844	-1.11	TCGTGCCCCGGGGGCACAGGGCCGCACAGGCCGCAGGAATGCTGGGGAGAAGATCAAGTA	ITPR3
CUST_23530_PI438085371	0.0356826	5.95e-04	-3.95	-0.23089	-1.15	GAAAATCATCCATTTACCCTCACAATGAGGGCTGCTGAAGTATCAAACTAATTTAGATAC	NOX4
CUST_43244_PI438085371	0.0356847	5.97e-04	-3.95	-0.23448	-9.50e-01	TCTTTGGCTTATCTCTCACTTCAAGATTCCGAAGTACATCGTGTTTGTCACAAACTACCC	ACSF2
CUST_12114_PI438085371	0.0356847	5.97e-04	-3.95	-0.23495	-6.63e-01	GGGCATCATCCTCATGGAACTGGCATTCCAGAGCACTAGCTCTCCGGTAACCACCTACCA	SZT2
A_33_P3382606	0.0356847	5.97e-04	-3.95	-0.23509	-1.33	TTTACCAGTGGACCATACTTGTTACTCTTCAGCATCACTGGCTTCCTGCTGCAACGATTT	FBXW12
CUST_86663_PI438085371	0.0356847	5.98e-04	3.95	-0.23592	2.17	AAGAAGACAGAGACGCAAGAGAAAAATCCACTGCCTTCCAAAGAAAGACAACTCGGTGGT	TMSB4X
A_23_P114221	0.0356847	5.98e-04	-3.95	-0.23657	-8.32e-01	AATGTAAGTGGGGTGGCTTATGGCTTCTTTATCCTCTGATTCTAGCACTTTCAAGTGAGC	RBBP7
A_23_P19182	0.0357732	6.01e-04	3.95	-0.23996	9.37e-01	CTCCCGGTTCCTTGGGAAGAGGGTGCCCATTGGACCTTTGGCACTGGATGAGCCAATAAA	REEP2
CUST_71362_PI438085371	0.0358925	6.05e-04	-3.95	-0.24633	-7.75e-01	TTTCCTAGATGGGTTCTCGGTGCTCTTCTGATGCCAATATGCTTGGAGAGATGATGTTTG	FNIP1
CUST_48305_PI438085371	0.0358925	6.05e-04	-3.95	-0.2471	-1.22	TTTGTCATGCTGGCTTCTCAGACCCATGCCTGAACGGTGGCTCGTGCCAAGACGGCGTGG	NOTCH3
CUST_22153_PI438085371	0.0358925	6.05e-04	-3.95	-0.24722	-1.64	TCTGTGTTCACTCCAGGCTGAAGTTACAGCATCTCATAATCTATCCTGGGGAATTCAGCT	SNHG1
A_33_P3277913	0.0358925	6.06e-04	-3.95	-0.24815	-8.35e-01	ACATTCATAGGCTGATAGACTCGACTCCTGGGGACACACTTGGATGGAGGCAATTAAAAT	MAP2
CUST_64151_PI438085371	0.0358925	6.06e-04	3.95	-0.24858	8.47e-01	GGAGTCCCAGGCTTGGTGGAGCCAGTGAACGTGGTGGACAATGGAGATGGCACACACACA	FLNB
A_32_P65616	0.0359756	6.08e-04	-3.95	-0.25181	-1.98	TCATCTATTTCTGAGAAGGTCCTTAATGATCCGTTCCATTGCAAGCTTCTTTTAGTTGTA	PRL
CUST_77678_PI438085371	0.0360243	6.10e-04	3.94	-0.25416	8.04e-01	AGCTGTACTGGTGGCTGGGGAGCTGAAGTACCACCCCGAGTGTTTCATCTGCCTCACGTG	LIMK1
A_33_P3217495	0.0360312	6.11e-04	3.94	-0.25592	5.98e-01	TTCCCATGAGGGCCTGGCCCACCCGCTGCAGTTGCCCTAAGGAAAAATAAAGCTGCCTTT	SLC5A2
CUST_39572_PI438085371	0.0360312	6.12e-04	3.94	-0.25655	1.58	TTCTTCCGAGAGCGCGGCAGCAAGCGTGGGAACGCGGGCGGCGAGACGGCGGCAGGACGG	IRF8
A_23_P430181	0.036314	6.17e-04	-3.94	-0.26479	-1.00	CAAGGGCACTGGGAATTTTCCTGAGGTGTAATCGCTTCTCACTGTATGTTCTGGAACATA	ZBTB3
CUST_44763_PI438085371	0.0363734	6.19e-04	3.94	-0.2674	1.20	ATGAAGATCAAGGGCGTCATGGTGGGCATGGGCCAGAAGGACTCCTACGTGGGCGACGAG	ACTG1
A_33_P3349546	0.0363734	6.20e-04	-3.94	-0.2685	-7.41e-01	TGGGCTCTTTCTGCTTGTTTTTTACTGTTATGAATAAAGCTGCTATGAACATTCTTAGAC	DCAF17
CUST_83212_PI438085371	0.0364022	6.21e-04	-3.94	-0.27046	-7.96e-01	ACAGTATCCTGTAGGTTCATTCCTGGGCTTCACAGACGTACACATCAGAGACATGGAATA	RIC1
CUST_63477_PI438085371	0.0364022	6.22e-04	-3.94	-0.27143	-1.03	CCAATCGCAGGGGGATCAGTTTGTGTTTTATGAAGACTGGGGAGAAAACATGGTTTCCAA	APEH
CUST_1488_PI438085371	0.0364119	6.23e-04	-3.94	-0.27277	-1.38	ACATCATTCTGTGGAGATCAAAATTGAAAAGTTGTCGGGGCCAAAGTGGTAACGAACGCC	SAFB2
CUST_49026_PI438085371	0.0364599	6.24e-04	3.94	-0.27507	8.08e-01	AGAGAGAGAGGTATTTAACTGCAATAAACTGGCCCCATGTGGCCCCCGCGCGGGGACGGC	USF2
CUST_47057_PI438085371	0.0365233	6.27e-04	3.93	-0.27913	1.02	GAGTTTGTGGCCGGAAAACATCATGCTGCTGGACAAGAACGTGCCCAACCCACGAATCAA	DAPK3
CUST_22535_PI438085371	0.0365233	6.28e-04	-3.93	-0.28062	-1.37	TTCATTCAATAAATTGGTGATTTCTTACCGACTGCGCGATGGGGACGATTCTCCTGTGGT	PACS1
CUST_38055_PI438085371	0.0365233	6.28e-04	-3.93	-0.28101	-8.27e-01	TTTATATGGGGATGTGATGTTAGAGAACTACGGAAACCTGGTCTCTCTGGGGACTGTTGA	ZNF720
CUST_75097_PI438085371	0.0365233	6.28e-04	-3.93	-0.28105	-1.28	AGTTTTGGTGATACATGATGTAGTTAAGCGACCTGCGTTCCGACTTACCTCTGAGTGATG	CEP85L
CUST_78916_PI438085371	0.0365638	6.30e-04	-3.93	-0.28315	-1.33	ATGTTAGCTGATCCAAGAAAACATTCTTGGCCAAAATCTAGGGGAAGTTACTGCCACTTC	PUS7
A_33_P3265866	0.0365879	6.32e-04	3.93	-0.28592	5.03e-01	ATTTGCATATCCACTTCCTACCCGGGAAACACGGATTCCCCACCTGGCCATCAGGGTCTG
CUST_37768_PI438085371	0.0365879	6.32e-04	3.93	-0.28665	4.15e-01	TACTTCCGAGGCCTCCCTGGACCAGCCAACACAGACAGTGGTGATGCACCGCACTGAGCC	EIF3C
CUST_88200_PI438085371	0.0365879	6.32e-04	-3.93	-0.28703	-8.76e-01	ACACTTGCATACTGAAAAACCTGTGTCAGGGGATGTTGTTCTCTACTGCCTCCAGAAAGA	BCORL1
CUST_40349_PI438085371	0.0367763	6.36e-04	-3.93	-0.2928	-1.17	TGATGCTGCGTTGATAAAAATGGTGATGTGTGCATTTCTATTCTTCATGAGCCTGGGGAA	UBE2G1
CUST_65311_PI438085371	0.0367917	6.39e-04	3.93	-0.29675	1.01	TTCTAATAAAGTTTGTCATTCAGTCCTTCAGGCGGCGGCGGCAGCAGACCCCTCTCCAGG	SPSB4
CUST_6869_PI438085371	0.0367917	6.40e-04	3.93	-0.29733	1.42	CCAGAACTAGTTACCTTATCCCATATCACACAACTGGTCCTCAGCCATAACAAGCTAACA	RSU1
A_33_P3341540	0.0367917	6.42e-04	3.92	-0.30013	9.10e-01	GACAGGTCTCACTCTGTTGCCCAGGCTCAAGTGCAGTGGTGTAATCACAGCTTACTGCAG
CUST_33679_PI438085371	0.0367917	6.42e-04	-3.92	-0.3012	-7.24e-01	TAGAATCTAGGCTGAGGCAGCTAAATTAGTTCCAATGGGTTTCACCACTGCAACTGAATT	RAD51
CUST_67856_PI438085371	0.0367917	6.44e-04	-3.92	-0.3029	-1.60	TTCACTGGGTTTGGCTCAATGGAGGAATTGGTGCTCCTATTGTACAGGCGACGCTGCCGG	PAQR3
A_33_P3379939	0.0367917	6.45e-04	3.92	-0.30447	1.51	ACTTGTAGCTGTGGTCACTGGAGCTGTGGTCGCTGCTGTAATGTGGAGGAAGAAGAGCTC	HLA-F
CUST_52829_PI438085371	0.0367917	6.45e-04	-3.92	-0.30457	-1.55	CTTCGGTGCTGGACAGCACGCAAGATTCAAGAAGTATGTGGGGCACAGTGCACATGTCAC	EML6
CUST_81258_PI438085371	0.0367917	6.45e-04	3.92	-0.30458	5.28e-01	TTTGTCAAGGAGCCCTCCTTTGATTGGAAGGAGTTAGTCCAAAGAGTCTGAAACACTCTC	PRKDC
CUST_82785_PI438085371	0.0367917	6.46e-04	-3.92	-0.30602	-1.24	GCCGGCATTGGGGGCCGCGCGGCTGCCTGGGAGGCTCCGGGCCAGCCGCGGTCCAGAGCG	LY6E
CUST_86420_PI438085371	0.0367917	6.46e-04	3.92	-0.30633	6.04e-01	CCCGGTTCAGCGCCGGGTTCCCGCTCGCCCGGCGCCATGGATCCGCTGTCGCCGCCGCTC	C9orf142
A_32_P57854	0.0367917	6.46e-04	3.92	-0.30647	2.22	TCCTCAGAGTCTTCCTTAATCCTATGGAACAAGAAGCTGCCACTGAATAGGGCCCAGTAT	OST4
CUST_73617_PI438085371	0.0367917	6.47e-04	-3.92	-0.30726	-9.45e-01	CCAATGAGAGAGAAAGATGATTATTGAAGATGAAACAGAGTTTTGTGGGGAAGAGCTGCT	CMTR1
CUST_34880_PI438085371	0.0367917	6.47e-04	3.92	-0.30735	1.44	CTGCTTCCAGACCAGCAGAGGCGGTGACGATGCTCTCGGGCATAGAGGCGGCGGCAGGGG	PIF1
CUST_21736_PI438085371	0.0367917	6.48e-04	3.92	-0.30896	7.09e-01	TCTGGAAGGGAATGTCCAAAGAGAAGAAAGAGGTACGGCTTCCGGTGGCGGGACGCGGGG	SSRP1
CUST_11085_PI438085371	0.0367917	6.48e-04	-3.92	-0.30963	-1.17	TGACTTCTTGCTATGGCAGGGAGAAACTGCAGAAGCATGGGGTGTGTATCCGGGTCCTGG	DHDDS
CUST_19203_PI438085371	0.0367917	6.49e-04	-3.92	-0.31043	-1.57	TATTCCTTTGACTCGACTCTTGGTTACACATAGCATGCACTTTCTTCCTCAAGTGGATGA	ABCC2
CUST_79180_PI438085371	0.0369261	6.52e-04	-3.92	-0.31482	-7.01e-01	TTATTGATCACCCTGGGCATTTCCAGCTCGAGAGTTCCTTCGAAAGAAGCTGATTGGGAA	SND1
CUST_36069_PI438085371	0.036965	6.53e-04	-3.92	-0.31685	-7.19e-01	GCGGAAAATGCCTCCTCCTAGTCAAAGCCAAGACAAGGACATGAAAAAGAAGAAAATGAA	TARSL2
CUST_44507_PI438085371	0.0371169	6.57e-04	3.91	-0.32165	1.64	ACATTAAGGTGTACCTCTTCGACAACAGCGTCATCTTGAGCGGCGGCGAGTCTCCATGGC	PGS1
CUST_41348_PI438085371	0.0371444	6.58e-04	3.91	-0.32355	7.93e-01	ATTCTATCATGAAGCAATATCCCAGCCCCGAATTCTGCTATATAGTAGTACCCTGCGCTG	KIAA0100
A_23_P58788	0.0371444	6.59e-04	-3.91	-0.32445	-8.65e-01	TTCCAGCTCCTGTGTTCTAGACCTCTGGGGGATACGGGAGTCCAGGGTGGATGATCTCAA	CDX1
CUST_82822_PI438085371	0.0371468	6.60e-04	3.91	-0.32557	6.62e-01	CCCCGGCCAGGAGCCAGTGACCTTCAGGGACGTGGCCATCTACTTCTCAAGGGAGGAGTG	ZNF707
CUST_25196_PI438085371	0.0372237	6.63e-04	3.91	-0.32963	8.47e-01	ATACGCTTGCAGCTTTGAGGCAGGAGAGGGTAGTTGTGCTTCCCTAGAGGCGTAGATCCC	TM7SF3
CUST_35739_PI438085371	0.0372237	6.63e-04	3.91	-0.32977	8.82e-01	CACCCACAGGGCTCTGAAGAGCGGCCATTCCTCAGATTCGAAGCTGAACACATCTCCAAC	SEMA4B
A_33_P3331451	0.0372237	6.64e-04	-3.91	-0.33126	-9.64e-01	GAATAGGATTGCTCTCACATTAAAGATAGTTACTTCAATTTGAAGGCTGGATTTAGGGAT	TGFBR1
A_24_P210829	0.0372237	6.65e-04	3.91	-0.33226	6.55e-01	TGAGGCTGCCCCAGGAACCATAAGGGGTGACTTCAGCGTCCACATCAGCAGGAATGTCAT	NME4
CUST_44206_PI438085371	0.0372237	6.65e-04	3.91	-0.33314	6.82e-01	CCAGCCCCCGACTTGCACCTAGCTGCGGAGCTGGGGAAGACTCTGCTGGAGAGGAACAAG	CDR2L
CUST_36920_PI438085371	0.0372237	6.66e-04	-3.91	-0.3338	-1.32	AAATGGGAAGGTTTCCCCAAAGTCAGTATTCTCCTCAGGGGAGTGGCCGCTCTAGGCAGC	BFAR
A_32_P228268	0.0372418	6.68e-04	-3.91	-0.3368	-1.16	TTTTTGAAGCTGATCTCTTTACCACGAGGCACATTTCTCACTGGGTGCTGCAAGGAGTAT	DNAH10
CUST_10218_PI438085371	0.0372418	6.69e-04	3.91	-0.33823	1.06	TATACACAATAAAGGACAGTCTCACAGACCCCGCCCCGGTGGGGCAGGCAACATCAAGAC	HSPB7
CUST_42355_PI438085371	0.0372418	6.69e-04	3.91	-0.33836	1.51	CCTCGTAGAGAAGTTTGCCTGCAATGGTACTGTAATTGAGCATCCGGAATATGGAGAAGT	EIF1
CUST_62021_PI438085371	0.0372418	6.69e-04	3.91	-0.3386	1.08	TTTTTGAAAAGGCCTGGCGGGAAAGTCGAAAACTACGGGCGGCGACGGCTTCTCGGAAGT	FANCD2
CUST_34473_PI438085371	0.0372418	6.70e-04	3.91	-0.34018	9.51e-01	GGGTCCCCAGATGGAGACTATTTTACCTTTACAAGACATGAACCCATTGGAGTGTGTGGA	ALDH1A2
A_33_P3284662	0.0372418	6.72e-04	-3.91	-0.34183	-6.89e-01	ATCAGCGAAATCCTCACAGGGTGGACCTCGATATTTTAACCTTTACGATAGCTCTGACTG	EID2
CUST_72693_PI438085371	0.0372418	6.72e-04	3.91	-0.34224	1.14	AGGACGCGGGAAAGGGCGCCACGAGTCGGCATTGTCAGGCGGCGGCACCGCGCGGGACGG	HNRNPAB
CUST_64077_PI438085371	0.0372418	6.72e-04	-3.91	-0.34263	-1.18	CTTTTAAAAGAGCACTTGCTTTCAAAGAGTGGCGGGGACTGCACTTTTATTCATCAATTC	SLMAP
A_23_P82738	0.037265	6.74e-04	-3.90	-0.34535	-1.90	CAAGCTACTGGCACATAGTGAAAGATTACTTCTGACATTCCATTGCTCTTCTTTTGAAAA	RAD54B
A_33_P3399181	0.037265	6.75e-04	3.90	-0.34578	4.92e-01	GCGCTGCATGAGCCTCCCGGGCGGCCCGGTGGAGAGAGTCGCCGCCAGCCCCGGCCGCGC
CUST_7621_PI438085371	0.037265	6.75e-04	-3.90	-0.34632	-1.35	TTTATGAAACACTCCAAGGGGAATGAGTTTCAGAATATTCCAGGGGAGCAGGTGACAGAG	ANK1
CUST_48904_PI438085371	0.0373128	6.77e-04	-3.90	-0.34933	-4.99e-01	AGAGACAAGTAGTCCTCACTAGGCTCATCGACTTCTTCATTCCAGTCCATGGGTTCTTAT	LSM14A
CUST_80313_PI438085371	0.0373128	6.77e-04	3.90	-0.34956	6.61e-01	ATGCTGCCAGCAGGAACAGGAGGCCAGCCCCGATCGAACCACGCTCTACAGCCTGATGAT	ARHGEF10
CUST_85174_PI438085371	0.0374956	6.81e-04	-3.90	-0.35505	-1.33	ATAATTCCAAATACTGGGTCCTATGGAAGGACATACAGCATGTGTCAGGGGAAGCTGATG	PHF19
CUST_17921_PI438085371	0.0375008	6.82e-04	-3.90	-0.35622	-1.03	TATACATACCCACAGTCCAAGCCTTATGCATTTGATCGGGTGTTCCAGTCAAGCACATCT	KIF5B
CUST_34489_PI438085371	0.0376036	6.86e-04	3.90	-0.36138	1.67	TGATTATGATACCTCTCATATTTACACTGGACATATTTATGGCGGCGGCAGGCCTAGCAG	ADAM10
CUST_31504_PI438085371	0.0376036	6.86e-04	-3.90	-0.36167	-5.14e-01	AGCAGTACAGCATCCAGTGCTCCTCCCTGATGCTGATCGAAAGCACCAGAGACTCCCTGT	PLEKHG3
A_23_P121596	0.0376036	6.87e-04	3.90	-0.36181	2.80	GACAGTGACTTGTATGCTGAACTCCGCTGCATGTGTATAAAGACAACCTCTGGAATTCAT	PPBP
CUST_52141_PI438085371	0.0377177	6.89e-04	-3.90	-0.3656	-1.04	ACGTGACAAATACAAAGATGTTCAGCTCGGGGTGTGGTTTTCTCTCGGTTGTGCCTATTT	TTC27
CUST_21225_PI438085371	0.0377511	6.91e-04	3.89	-0.36825	1.38	TTTCAATGGTAGCAGCCATTTTAATTCATATTTGAGTGGGCGGTGGCGATTGGTGTTGGC	CSTF3
CUST_74289_PI438085371	0.0377511	6.92e-04	-3.89	-0.36847	-4.77e-01	AGGGTTTCACCAGGGAGGCGGTACTTCCTCCAGCATTTGCCGCGAGTTATTGGCAAGTTC	GUSBP4
CUST_85007_PI438085371	0.0377616	6.93e-04	-3.89	-0.37054	-1.02	ATTTCTTTAAGAGGGAAACAGAGTGGACTCATTGGCTGCATGAGCTTTGGGGTGAAGTCT	RGS3
CUST_30823_PI438085371	0.0377616	6.94e-04	3.89	-0.37175	6.28e-01	AACAACAATTCTTGACTGTTGGGATCCAGAATGCCTCGCTGTCGCCGCCGCCGGCAATTC	HEATR5A
CUST_84684_PI438085371	0.0377616	6.94e-04	3.89	-0.3718	5.71e-01	ATCCTGATCTCTGTTCGGCTGAGCTACCCACCCTATGAACAACATGAATTTAATGACCAG	ABCA1
CUST_47388_PI438085371	0.0378618	6.97e-04	-3.89	-0.37524	-9.00e-01	ACTGTGCCGCTGTGCTGAGGTTCTCTATCGGATCTTCACCGTCAACCACAAGCTGCTACC	C3
CUST_51531_PI438085371	0.0378986	6.98e-04	-3.89	-0.37715	-1.31	TTTCAGACTAAAGGCCAAAACCTAATCGTAGGGGTCTGGAGCGGCGCCGTTTCCGCTTCC	PPM1G
CUST_47017_PI438085371	0.037935	7.00e-04	3.89	-0.3801	7.07e-01	AGTGCATTGGGAGGAACAAGTTCATCGCGACCATTCCCCTGGTGATGTACCTCAGCGGCT	MFSD12
CUST_13201_PI438085371	0.037935	7.02e-04	-3.89	-0.38273	-9.80e-01	TATTCACTTTGAATTAACACAGTCAAGAGCAAAAGGTTCGAATTCTGTGCTGCCGGGGTT	CCDC18
CUST_83811_PI438085371	0.037935	7.03e-04	3.89	-0.38371	7.40e-01	AAGGAGCTCATAGAGTGTGCCCGGAGAGTCTCTGAGAAGCAAGCAGCTCACACCCAGGAA	TLN1
A_23_P59718	0.037935	7.04e-04	3.89	-0.38434	7.96e-01	AATCCACGTCAGGATTCACCTTAGAAGTTTAGCACACGCCCTTCAAAACCTGTTGAATAA	SRI
CUST_84013_PI438085371	0.037935	7.06e-04	-3.89	-0.38687	-1.32	TGCTCCAATGATCAGCTTTGGGGGAATTCTGTCACCCGGAAGATCACGGGCATTCACACG	CNTNAP3B
CUST_81659_PI438085371	0.037935	7.06e-04	3.89	-0.38691	1.46	CAAAAGGAAATCTGATAAGAGGGGCGGAGCCCCGGCCCGGAGGTCTGTCATGCTGTTCCC	CSPP1
A_23_P203994	0.037935	7.07e-04	-3.89	-0.38811	-8.74e-01	AGGAAAAGGACTGCTGGGCTGCAACATTATTCCTCTGCAAAGATGATTGTCCCTGGGGAA	PSMD9
CUST_9819_PI438085371	0.037935	7.07e-04	-3.89	-0.38825	-9.32e-01	GGCTACCAAGGACCTTCTACCGCTTTGAGGCTGTGTGGGATAGCTCTCTGCATAACTCCC	KIF1B
CUST_57394_PI438085371	0.037935	7.07e-04	3.89	-0.38862	8.94e-01	ACAAATTTGAGCAGGATTTTCTCACAGGGTGGATGAGGAGGCTCGGGCCCTTCCACCCAC	PANK2
CUST_4132_PI438085371	0.037935	7.08e-04	3.89	-0.38938	1.20	TTGCATGTTGGTTGGATCAAGTTTAAATGACTGTGCTGCCCCTTTCACATCAAAGAACTA	TMSB4X
CUST_10076_PI438085371	0.037935	7.09e-04	-3.88	-0.39071	-6.37e-01	TCCTGTCTTGGGTGAGAGATCAAGCCCAGCGCTGTTCACGGGTTCTCCTGGATATTGAGG	VPS13D
A_22_P00009331	0.037935	7.09e-04	-3.88	-0.39129	-1.30	GCAGAGCCATTTTTCGGCTTTGGTGTACTCAACTTTTTCAGTATTTAAAAAAGTGTTTTG	LRRC7
CUST_64290_PI438085371	0.037935	7.10e-04	-3.88	-0.39223	-1.45	ATTAGATGCAGAGTGACTCAAGTCTGGTGTGTTCCCGTTATCTTCAGTACTGCAGAGCAA	EOGT
A_24_P30194	0.037935	7.10e-04	-3.88	-0.39246	-1.69	AATGTGGCTTCTCTAATGTAGTTTCTTTGATTACCGACTACACAATTATGTACCATCACA	IFIT5
CUST_43314_PI438085371	0.037935	7.11e-04	3.88	-0.39378	6.31e-01	TCATTCTTTTATAGAGCATATTTGCCAATAAAGCTTTTGGAAGCCGGAAGGCGGTGGGGG	NME2
A_32_P198923	0.037935	7.11e-04	3.88	-0.39423	1.54	AAACAGCAGATGGCTCGCGAATACAGAGAGAAAATTGAGACGGAGCTAAGAGATATCTGC	YWHAZ
A_23_P87591	0.0380126	7.14e-04	-3.88	-0.39761	-6.37e-01	TAAACTGAAAATAAGGTGGGCTTCACTGGAGAAATGGACTTACTGCAAATGCTGTGATGT	YEATS4
A_24_P318656	0.0380126	7.15e-04	3.88	-0.399	2.75	ATGTGTGGACACATTGGACCTTTCCTGAGGAAGAGGGACTGTTCTTTTGTCCCAGAAAAG	ITGB3
CUST_79740_PI438085371	0.0380126	7.15e-04	3.88	-0.3991	6.69e-01	CCACAACCAGGGCCCCTGAGATCATCCTTGGTTTACCATTTTGTGAGGCAATTGACATGT	HIPK2
CUST_46498_PI438085371	0.038026	7.16e-04	-3.88	-0.40042	-1.26	ATGACTGATCTCATTTTGCTGATGGGTGGAGTGCAGCAACAAAGACCTCCATTCTGGGGT	CNDP2
A_33_P3332348	0.0381018	7.18e-04	3.88	-0.40324	1.62	TCAAAACTCCCGTGCTGATCAGTAGTGGGATCGCGCCTGTGAATAGCCACTGCACTCCAG	RN7SL1
A_21_P0000478	0.0382001	7.21e-04	-3.88	-0.40658	-1.19	TGAAGAATGCTTCTTCTGTTTACAACACACCCAATAGGAATCTGGGGTCATTGTGACGGG	SNORA11C
A_23_P147845	0.0382045	7.22e-04	-3.88	-0.40813	-1.10	GGGAAAATTCACACTGGGTTTCTGGACTGTAGTATTGGAAGCCTTAGTTATAGTATATTA	PDXDC1
A_33_P3807268	0.0382045	7.23e-04	-3.88	-0.40936	-7.69e-01	GGGACTGTAATCCTAATATGCTCACTACTTGCTATTGTTTTGGTTTTACTATTCAACTAG	DNAJA1P5
CUST_22767_PI438085371	0.0382045	7.24e-04	3.88	-0.40967	6.68e-01	CGGGACCCAGGCAGAAGGTGGTGGAGGGCAGCCTGACGCACCCCTTCGCCCTGACGCTCT	LRP5
CUST_4547_PI438085371	0.0382511	7.26e-04	3.88	-0.41289	5.02e-01	AGAATAGCAGATAACTGTGTCCAGAGGACCCCCAGGCCATCCGTGGATAATGTGCACCAT	ETV6
CUST_28762_PI438085371	0.0382511	7.26e-04	3.87	-0.4134	6.49e-01	ACAGGATAGGGGCACCCTCATCCAGCATCTGAAGGAGCACCTGCTGCACGGCAACATGAC	AACS
CUST_9645_PI438085371	0.0382511	7.27e-04	3.87	-0.41429	5.34e-01	ACATCATGGTGGACTCAGGAACTCCCTTTAAGGAGCAGCCCCAGCCCTGCTAACAGCACT	PHF13
A_32_P218332	0.0382511	7.28e-04	3.87	-0.41475	7.72e-01	CAAGAACTGTTTGGGATGAAATCACCATGTGGGGTCCCCAGCCTCGGGCCAGTTGTTGCA	ACSF3
A_33_P3424489	0.0382743	7.29e-04	3.87	-0.41646	7.62e-01	TGGTACCAGCAGAAGCCAGGCCAGGCCCCTGTGCTGGTGATATATAAAGACAGTGAGAGG
A_33_P3350828	0.0382743	7.30e-04	-3.87	-0.41728	-5.25e-01	TCTGTCCCTCGCGTTATTTATTCTACACTGCCACTTCTGTAAGAAAAACAGTTTCTCAAT	EPS15L1
CUST_35073_PI438085371	0.038347	7.34e-04	-3.87	-0.42259	-1.24	TGTACTACTGATCGACTCCTTTGAGCTGCTCTACTATTATGATGAGTACCTGGGTCACTG	CLN6
CUST_12711_PI438085371	0.038347	7.34e-04	3.87	-0.42309	7.24e-01	AATGCAAAGTCAAGGAGCATGGAATCCCGGCCCCTCAGGAGCAGGTTGGCAGCTGTTTTG	PCSK9
CUST_57221_PI438085371	0.038347	7.34e-04	-3.87	-0.42326	-1.20	ATGATGTCAGCTACGACTAATAGACTGGGGTTTGGCTGAGTTTTATCATCCTGGCCAAGA	CSNK2A1
CUST_36164_PI438085371	0.038347	7.35e-04	3.87	-0.42364	6.97e-01	AGTTAGGTGCTCAATAAACGGAGTTGCCGCTGACCCCAAGCGTGACCCAGCTGCAGAGAA	NHLRC4
CUST_17622_PI438085371	0.038347	7.36e-04	3.87	-0.4249	8.92e-01	TGGCAGACTGGCAATGAAGTTGTGAGGAGTGACTTGAAGAAGCTGCCAGCCCTTCCCACC	FRMD4A
CUST_72117_PI438085371	0.038347	7.37e-04	3.87	-0.42692	7.99e-01	TACATCGCCCTGGATGAGTGGGCCGGCTGCTTCGGCATCAAGCAGAGTACCTCTCCCACA	SPARC
A_23_P391857	0.038347	7.38e-04	-3.87	-0.42717	-5.52e-01	CCATGATGGAAAATGCCCCTTCCAATCAGCTGCCTTCACAAGCAGGGATCAGAGCAACTC	ESRRB
CUST_45222_PI438085371	0.038347	7.38e-04	3.87	-0.42734	4.72e-01	TCAAAGATGCCCTTAAAAGGTCTCCTCGCTGCAGTCGCTCCGGAGCTGCACGGGTGTTTT	USP14
CUST_31782_PI438085371	0.038347	7.38e-04	3.87	-0.42786	5.87e-01	TTGCTCAGTCATCCCGAGAACCTGGGCCCTTTCCTGGGATTGTGGACATGTTCGGAACTG	ACOT2
CUST_1558_PI438085371	0.0384068	7.40e-04	3.87	-0.43025	7.26e-01	TAGCAGGCGAAGATGATGCAGGCAACGAAGGTCTCCAGCACCTTCAGCAGCCCGGGTACG	MYADM
A_23_P132388	0.0384782	7.42e-04	3.87	-0.43316	8.20e-01	AGTCACAGTTACCGCGTGTACTACAATGCCGGCCCCAAGGATGAGGACCAGGACTACATC	SCO2
CUST_61371_PI438085371	0.0384782	7.43e-04	3.87	-0.4339	8.58e-01	AAAGTCGTGTGGCAGCTTCATCTGCAGATCTCCAGGGGAGCCCACCAGCCTAGTCAACAT	RANGAP1
CUST_88553_PI438085371	0.0386948	7.48e-04	3.86	-0.43999	6.52e-01	AAGCTGGAGTGCCAGGTGTCGAGCTTGGCAAGCCCACCCACTTCACAGTAAATGCCAAAG	FLNA
CUST_83287_PI438085371	0.038709	7.49e-04	-3.86	-0.4413	-4.97e-01	TGATGCACAGAGCCGTCAGCTCCTCCTCAAGACATTAGTTGCACCAGCCCAAGTTCCACT	PTPRD
A_23_P23074	0.0387417	7.50e-04	-3.86	-0.44304	-1.35	AAGGATGTTCTAATTCTTTCTGCTCTGAGACGAATGCTATGGGCTGCAGATGACTTCTTA	IFI44
A_33_P3410026	0.0387718	7.52e-04	3.86	-0.44543	9.33e-01	AGATGCTCATAAAATAACCCCTGGCCCGAAAGGGCAGTAGAAAACGGAAATTTGTTGGCT
CUST_55507_PI438085371	0.0387718	7.53e-04	3.86	-0.44569	6.97e-01	TGGTCCAAAGGGTGACAAGGGTGCCCCTGGGTTCCGAGGACCTGCTGGACCAAATGGCAT	COL3A1
CUST_82824_PI438085371	0.0388297	7.55e-04	-3.86	-0.44823	-5.33e-01	TGCTGGTGGACTGTGCCGTGGTGATGAGTGGGAGCTACAGTTCCTGCGCGTACGGACTGT	FAM83H
CUST_22370_PI438085371	0.0388297	7.55e-04	3.86	-0.44898	5.62e-01	TAGAGACCATGTTCCGGAGCTGGATGACCAGATCCAGGCCAATCTCCCCGATGAGCAAGT	CAPN1
CUST_14507_PI438085371	0.0388996	7.58e-04	3.86	-0.45159	4.45e-01	AGGGCTGTGTTGATGACTGCCTCAATAGGCTCCCAGCCAACCTCTGATAAACCCTCCCAG	ASH1L
CUST_36472_PI438085371	0.0390479	7.61e-04	-3.86	-0.45602	-1.11	ATGGTCAGCACCTTCTTCAGCAAAGGAGTACATGCGCATGATGGGGCTCAGCAGCTGGCT	ABCA3
CUST_88003_PI438085371	0.0394154	7.69e-04	-3.85	-0.46577	-9.52e-01	GGTCAACCTGGCTTGCTATGGGTGTTCTCCAGGATCAAAGTGTGACTGCAGTGGCATAAA	COL4A5
A_32_P191786	0.0394154	7.70e-04	3.85	-0.46649	5.58e-01	GTACAGAAGCCACCTCCTATATGCCATTCAGGGCCAGATGGATGAAGATGTGCAGCGGAT	ANKRD24
CUST_25527_PI438085371	0.0394339	7.71e-04	3.85	-0.46789	1.03	TCGGCAGCAGCGGACGGCGGACGGCGGGCGGGACGGCCAGGACGCGCGGGCTCGGAGGAC	ADCY6
A_33_P3319640	0.0394339	7.72e-04	3.85	-0.46884	8.58e-01	AATTTTTGTTGCTTTAGTAGACACGGGGTTTCATCATGTTGGCCAGGCTGGTCTCGATCT	HDGFRP2
CUST_19237_PI438085371	0.0394608	7.73e-04	-3.85	-0.47042	-1.29	TGAATTAGCTGAAAACATTACTTATCTGGGATTGTTGCGCGGTCGCATTTTTCCGGGGAG	CWF19L1
CUST_71647_PI438085371	0.0394623	7.74e-04	-3.85	-0.47142	-7.90e-01	ACAGTCCCAGCTTATTTCAATGACTCGCAGAGACAGAAAATTACTTGGGGCACACAGCAA	HSPA9
CUST_45845_PI438085371	0.0394747	7.75e-04	-3.85	-0.47266	-1.13	ATGAGTCAAGTTTGTCAGGGAGCCACTGGTGATGTGGATGGGGCACAGATTGTCTTTAAA	TTC39C
CUST_40241_PI438085371	0.0395468	7.78e-04	3.85	-0.47596	5.72e-01	ATGTGAAAGTGGAGTCCTTCGCCTGTCCAAGGACCGGACCAGGGCTGCCCTCCTGGACAA	RAP1GAP2
A_24_P158468	0.0395468	7.78e-04	3.85	-0.47624	7.06e-01	AGACAAGAAGCACGTCGCCCATTTCTCATCAAGGCCAACCCCAGACCACGAGAGCGCTTT	C10orf91
CUST_43122_PI438085371	0.0395915	7.80e-04	3.85	-0.47822	6.84e-01	AAACAGCTCCCAGTTTGTATGCAGGCCCGGCCCGTCATCAACATCGTCCACAAGACCTTG	ITGA3
CUST_37485_PI438085371	0.0396765	7.83e-04	-3.85	-0.48113	-1.12	ACTGACATCGGATAATAGCCACCTGTGGAGAGCTTTTGCGGCATTGTGGGGACTTCGAGC	COG7
CUST_45823_PI438085371	0.0397969	7.87e-04	3.84	-0.48574	4.95e-01	ACTACACCTTGGAGGTGCTCCAGGCCTCCCGGGACTACATCGGCATGGCAGTTGTGGATG	LAMA3
A_23_P422732	0.0397969	7.87e-04	-3.84	-0.4858	-7.98e-01	TCATACATGGAGGTGATGTAAAAAAGCTTCCTGAAGGGGTGTTTTGGGGACTTCTTCCCT	WDR63
CUST_74052_PI438085371	0.0398303	7.88e-04	-3.84	-0.48752	-1.04	CATACAGCAGGGTGCCTGCTAGCCGTGTGCTTTCCTTTGGACCACAAGAGAACTTCTGGG	AARS2
CUST_41287_PI438085371	0.0398857	7.91e-04	-3.84	-0.49079	-1.12	GGTAGTGGGCCAGCTTTTCCTTCATAGCATTTTTGGCTACCGAGGTGTCGTCCTGTTTCC	POLDIP2
A_33_P3220670	0.0398857	7.92e-04	-3.84	-0.4924	-6.77e-01	TGAGGGCTTTCTCTGGCATTCTGGGCTGGTGATAGACACAAGGATTGCAGGGCTTGATAT	APOOP5
A_33_P3383226	0.0398857	7.92e-04	3.84	-0.49248	1.81	AAGCCTGGTCAGCCCAAACCACCAGAAGCCCAGAATAAACTGGCAGCTCAGCTGTTTTAT	GP9
CUST_47050_PI438085371	0.0398857	7.92e-04	-3.84	-0.49258	-9.18e-01	TGGAAAACAGCTCCTCCCAACACGCTAAATTTCAACGGAGCGCATCGTAAGAGGAAGACG	ATCAY
A_23_P28625	0.0399496	7.95e-04	-3.84	-0.49498	-7.33e-01	GAGCAGACAATAAATTGTATTCCTACAGATATTCACCTACCACTTCCCATGTTGGGGCAT	WDR12
A_22_P00008885	0.0399816	7.96e-04	3.84	-0.49666	1.03	TAATAGGAGCAAAAGGATCGTGAGAACACCGACATCAGTGAGAAGGAGGCTGGCTGCAGA
CUST_2626_PI438085371	0.0400101	7.99e-04	3.84	-0.50003	5.25e-01	GAATGCAAAGGTTCTCTTGCTGCAAATGGCCCTACCACCTTGGTTGATAAAGTTTCAAAT	NUP50
CUST_374_PI438085371	0.0400101	7.99e-04	3.84	-0.50005	6.41e-01	AAATAAATGTTCAATGGATGCAGTTCTGGGACGAACGTGTTTCCCCAGCCCTTGGCATAA	XRCC3
A_21_P0000287	0.0400101	7.99e-04	-3.84	-0.50059	-1.69	TTCTGCCAAATGAAATATAATGATATCACTGTAAAACCGTTCCATTTTGATTCTGAGGTT	SNORD47
A_23_P52986	0.0400101	8.00e-04	-3.84	-0.50108	-5.38e-01	GGATTCCACTCACTGGGACTGTACCGCCAGGTGTCATGCGTCTCTCTGAGGTTTCCTGAT	VWCE
CUST_49777_PI438085371	0.040016	8.01e-04	3.84	-0.50216	7.24e-01	CAGGTGGCCCGTCCTGCGGCAGACGGAGCCGAGCCCCAACCAGGAAGGGAGTCCGAGCAC	CEACAM16
A_24_P342944	0.0400654	8.03e-04	3.84	-0.5045	8.35e-01	CCTGCTCAAGACGGAGAATACCAAGCTGCGTAGGACCAACAAATTCCGGACCCCATCTGA	CSPG5
CUST_79160_PI438085371	0.0400654	8.03e-04	-3.83	-0.50516	-7.32e-01	ATCACTATGGATTCAAGTATATAAAAAGGAGACTCAGGGTATCACCAGCTCTGGCTTTGC	POT1
CUST_3152_PI438085371	0.0401026	8.05e-04	-3.83	-0.50694	-1.37	ATTCGTAACTGTCATGGAATATCAGCCTGGAGGGGACTTGCTGTCACTTTTGAATAGATA	CIT
CUST_49101_PI438085371	0.0401774	8.08e-04	3.83	-0.51001	1.43	CCGCCTGAGGTTTCCCGCGGCTGTTCGCTGTTCCAGTGGGTCGTGGCGGTGGCGGCAGCG	WDR62
CUST_51101_PI438085371	0.0401774	8.08e-04	-3.83	-0.51051	-1.32	CAGCAAATAATATCAAGTGGGTTGGCTGATTCCATTCTTCTGTTACCGACTTTTTGACTT	LAPTM4A
CUST_61446_PI438085371	0.0402904	8.11e-04	-3.83	-0.51401	-5.17e-01	AATCTGTTCCATTTTGATGACACCACCAAAACCCTCAACAGGGGCATCTCTGAGTTCATC	NHP2L1
CUST_52630_PI438085371	0.0403114	8.13e-04	-3.83	-0.51542	-8.17e-01	AGCAAATGGGAACTTAGACTTTGTATTATCATTTTACATGCTCCTCCTGTCCTTCTGGCG	LRPPRC
A_23_P107051	0.0403234	8.14e-04	3.83	-0.51662	6.41e-01	AGGCAAGGATGGTGGGGCCCCCAGCACCCTCTGTTAGTGCCGCAATAAATGCTCAATCAT	TCAP
A_33_P3325296	0.0403914	8.16e-04	3.83	-0.51909	6.05e-01	AAACACCATCTGCCAGCCCCAGTAAGGGCCTTCACTGTGGCTGTATCATGGCCAGAAGCT
CUST_10003_PI438085371	0.0403916	8.17e-04	3.83	-0.5204	6.97e-01	AACCACTGAAGATGTGTTCATGTTCCTGACCAACCGGCACACCCTTGGCCATCTGCTCTC	PLOD1
CUST_57161_PI438085371	0.0403916	8.18e-04	3.83	-0.52107	5.43e-01	ACTCTGACATGCGACGCCGAGCACCGCCCTCGCCGTCGCCTCCGGGCTTTCTCCGGTCGC	STK25
A_33_P3482534	0.0403916	8.18e-04	-3.83	-0.52208	-1.12	TGTCCCTCTAAGTCTATCCTTGGGGGCAAATAAATTAAAGTCTGAGGACAGTGTCAGGAA	LOC613266
A_33_P3420013	0.0403916	8.20e-04	3.83	-0.52359	7.57e-01	TAAAGGAATTCTCCAGGAAGGTAGGCAGGCCTCCTACACCATCCCGCAGGGTATACAGGG
CUST_15424_PI438085371	0.0403916	8.20e-04	-3.83	-0.52374	-8.75e-01	GCTGTACAATCATCCTGGCCACTGCAGGAACCCACTTCAATACTCACGTGGACCTGAGGA	CACNA1E
CUST_16592_PI438085371	0.0404326	8.22e-04	-3.83	-0.52559	-9.07e-01	TCATGTCAGGGTTCAGTCCTCAGTGGCTGTAGGAACTCCAGATTATATCTCTCCTGAAAT	CDC42BPA
CUST_49122_PI438085371	0.0405255	8.25e-04	3.82	-0.52932	9.10e-01	AAGAAGCGGAGTGGCCACCCCAGGATCCACGAGCTGCACTTCATGGACGAGCTGGTCAAG	WDR62
CUST_85053_PI438085371	0.0405255	8.26e-04	3.82	-0.53038	9.02e-01	TTCACAACAGAAGCCGAACCGGAAGTTGACAACCTTCTGGTTTCAGATGCCACCCCAGAC	TNC
CUST_69294_PI438085371	0.0405255	8.26e-04	3.82	-0.53045	8.36e-01	TACGAGATAAGAGATGGAAATCCAAGAGAAAACAGCCCATTCCTCAACAATGTCGAGGTG	SLC12A7
A_23_P59069	0.0405767	8.28e-04	3.82	-0.53252	1.31	AAAGGCCGTCACCAAGTACACCAGCTCCAAGTGAGCTCTCGCAGCTGCCAGCAATCCAAA	HIST1H2BO
A_23_P366216	0.0409892	8.37e-04	3.82	-0.54266	1.17	GCACTAAGGCCGTCACCAAGTACACCAGCTCCAAATAAATGGACGCATGTTCAAACCCAA	HIST1H2BH
CUST_26583_PI438085371	0.0410212	8.39e-04	3.82	-0.54429	6.99e-01	AGAAGGGCCCCGTGGGTCCACAGAGTAAGGCCCAGCGATGCCAGCCAAACGAGCATAACT	LRP1
CUST_44436_PI438085371	0.041044	8.40e-04	3.82	-0.54572	7.13e-01	AGACTCATGCAGGTGCTGGGAGGCCCTCCTTGGCTTAGGAGGACACTTCCAAAGCTGGGG	AANAT
CUST_44527_PI438085371	0.0412791	8.46e-04	3.81	-0.55184	8.88e-01	GGCGGCGGGCGAGCAAGAGCAGCTCTACCTGAGGTCAGGTGTGGTGTCCTCTGCCACCTT	PGS1
CUST_85905_PI438085371	0.0413986	8.49e-04	-3.81	-0.55539	-1.54	TGTTGAAAAGGATCAGTTTGACAACTTAGAAAAACACACACAGTGGGGAATTGATATTCT	FNBP1
A_24_P154080	0.0414881	8.52e-04	-3.81	-0.55828	-6.35e-01	AAATGCCATGCGGTTTTTCAACTTCTCATGGAGGGTCACTGCCGATCAGCTCAGGAAAGC	ECE1
CUST_13662_PI438085371	0.0414902	8.53e-04	3.81	-0.55924	1.15	TGATCCTGATGTTCATCTGCTCTACGTGGCCACGGAGGCCATCCTCATTGCACTGGTTGG	SLC22A15
CUST_15107_PI438085371	0.0416293	8.56e-04	-3.81	-0.5632	-1.29	TCCCAGTATAGAGCTATGATGCCTCCTTATATGTTGCTTGTTGGAGAGATGGTGGTAAGG	PRRC2C
CUST_44189_PI438085371	0.0417626	8.60e-04	3.81	-0.56703	7.20e-01	CAGCGAGGAGCGCGAGCTTCGGCCTCGGCTCTGTACCATGAAGAAGGGCCCCAGTGGCTA	SLC9A3R1
CUST_49728_PI438085371	0.0417705	8.62e-04	3.81	-0.56878	9.62e-01	TTTTTTAACGTGAGCGTTGGAGACCAGGGCCAGCCCTGGCCACACCCCAGGCTGTGTCAC	ETHE1
CUST_39247_PI438085371	0.0417705	8.62e-04	-3.81	-0.56902	-1.01	TTATTTGTAAAACATGAGTCTACGAAGATCTACACTCCAGGCCGGAAAGAGCAAGGGGAG	DHX38
A_33_P3307886	0.0421182	8.70e-04	3.80	-0.57749	7.54e-01	ATTTTTGTATTTTCAGTAGAGACGGGGTTTCACTGTGTTGGCCAGGCTGGTCTTGAACTC	TBXA2R
CUST_31566_PI438085371	0.0421812	8.72e-04	-3.80	-0.57976	-9.73e-01	TGCTCCTCCTGATTCTGTGATTCACCTCCAAGAAATTGTCCACCAGGCTGCAGATCCCGA	ZFYVE26
CUST_77598_PI438085371	0.0422768	8.75e-04	-3.80	-0.58273	-6.87e-01	AACACTCTAATTGCCTCCTGATAGCACACAGAAAGGGCGTTACCTACTGCAGAGAAAGTT	TYW1B
A_23_P145388	0.0423907	8.78e-04	-3.80	-0.58632	-7.60e-01	ACTACTCAGAATGTGTCCTCCTCATCTAATGCTCATCTGTTTAATGGTGATGCCTCGCGT	MTCH1
CUST_53717_PI438085371	0.0423907	8.79e-04	3.80	-0.58699	6.03e-01	ACTTCAGGAGGCCTCTCCCAGTATGTGTCCTGTGCAGTCTGTACCTACAACAGTTTTTAA	KDM3A
A_33_P3326992	0.0424529	8.82e-04	-3.80	-0.58992	-1.43	TCCCAGATACCATTTCAGGCTTAACCTAGCACATCCTATTTCTTTTCTTCTATGATATCC	PDE4DIP
CUST_54499_PI438085371	0.0424529	8.82e-04	-3.80	-0.59014	-8.65e-01	GAACAGATGGTTTCTCACCCACGGATAATAAATTTGCTACATGCTCTGATGACGGCACTG	WDR33
A_33_P3287105	0.0425386	8.85e-04	3.80	-0.59288	7.61e-01	CCCGGGTTCAAGTAATTCTCCTGCCTCAGCCTTCCACGTAGCTAGGAATACTAGCGTGCG
CUST_39432_PI438085371	0.0426285	8.88e-04	-3.79	-0.59624	-8.94e-01	TCATCCTGGGCTGACTCTAAAGAGGATGCAGTTAACTGGCTCTCTGGCTTGAAAATCTTA	PLCG2
A_23_P130149	0.0426285	8.89e-04	-3.79	-0.59745	-9.56e-01	CTCGGAGCGTCTGGCCAAATACAACCAACTCATGAGGATCGAGGAGGCTCTTGGGGACAA	ENO3
A_23_P43119	0.0426285	8.89e-04	-3.79	-0.59752	-1.54	GACATGTGGGCTCTTGGTGTGATCACATATGCTTTACTTAGCGGATTCCTGCCTTTTGAT	PSKH2
CUST_58560_PI438085371	0.0427029	8.92e-04	3.79	-0.6	5.95e-01	TGGGGAACAGGTCGCCCAGAGCAATTTTGAGGCCCTTCAAGATTTCTTCCGCCTCTTTCC	CTSA
CUST_26801_PI438085371	0.0427242	8.94e-04	-3.79	-0.60247	-8.05e-01	AGCTATTCAGGTATTAGTGATAGAACAGAAAAATGAAGATGGAACATGGCCAAGGGGTCC	USP15
CUST_63741_PI438085371	0.0427242	8.95e-04	-3.79	-0.60367	-6.74e-01	TAAAAGCCTCCTCTTTTGGGGCCTCTGGTGACCGCAGCAAGCTCATTCTCATTTGGGAGG	RRP9
A_23_P13442	0.0427242	8.96e-04	-3.79	-0.60409	-5.77e-01	GGACACGGGGATTTCCCGCAGAATAAACTGCTCTCTAAAGGCCTGTCTCATACTCATCCT	MICAL2
CUST_17667_PI438085371	0.0427242	8.97e-04	3.79	-0.60502	2.27	AGATCAGTAGCCTTCAGAAACTCAAACACCTGAACCTTGGTTACCTTATCCCATATCACA	RSU1
CUST_46772_PI438085371	0.0427242	8.97e-04	3.79	-0.60578	6.43e-01	AGAGCTCAGGGAATACTTCAAGAAGTTCGGAGTGATCGACCCCAAGCCATGCACACCCCG	DAZAP1
CUST_43119_PI438085371	0.0427242	8.97e-04	3.79	-0.60585	8.80e-01	TTCAAACGGAACCAGAGGGGCCCGGCCCGTCATCAACATCGTCCACAAGACCTTGGTGCC	ITGA3
CUST_46935_PI438085371	0.042772	8.99e-04	3.79	-0.60786	1.08	TTACACCCGACCGCCTTGCTCCGAACCTTCAGCTTTTTGGGCTTTGAGATTGTGAGACCG	OAZ1
CUST_70572_PI438085371	0.042772	9.00e-04	-3.79	-0.60865	-5.34e-01	CAGTGCTCCTCCTCACGATTTTGATGAATGTCGATTTGATATTAGTGTAAATGATAGTGT	COL4A3BP
CUST_2245_PI438085371	0.042775	9.02e-04	-3.79	-0.61019	-5.66e-01	TTGCATGAAGTACTTTGCCAGACGTTTATCAAAATGGGGCTGCTGTCTTCTTTCACTTGT	EIF2AK1
A_33_P3239849	0.042775	9.02e-04	3.79	-0.61051	1.85	TCACCTGGTCTCCGGTGTGTCGCAACGATGTTGCCTGGAACTTTGAGAAGTTCCTGGTGG	GPX1
A_21_P0013759	0.043005	9.08e-04	3.79	-0.61683	5.70e-01	TTTTGATGAAGGACGTGGGAGCTGCCCATTTGGAGAGAACTGTTTTTACAAGCATATGTA
A_32_P205053	0.043005	9.09e-04	-3.79	-0.61717	-1.06	TGACTGGGGATGCATTTCTTCTTGGGAAGGCAAACAAAGCCATCATTCTGGGGCTTAATT	UBXN10
CUST_13344_PI438085371	0.0430277	9.10e-04	-3.79	-0.61854	-8.67e-01	TAAAAATCTCCTTAGGCTTGATTTCCGACTCTTTTCACATGTTTTTCGATAGCACTGCCA	SLC30A7
A_33_P3338494	0.0430629	9.12e-04	-3.78	-0.62103	-9.49e-01	AGAGCTAGCTTTTAAAATGTTTTCTCACCTCACCGGGCATTCCAAATATCCGAACAGCAC	RTCA
CUST_24313_PI438085371	0.0430629	9.13e-04	-3.78	-0.62116	-9.75e-01	AGATTTGGCTTCCTGCCACATGATCGGACCATCGGCTCTGGGGAATCCTGGGGCAAAAAG	CHEK1
CUST_76499_PI438085371	0.0430629	9.15e-04	3.78	-0.62313	1.69	TTAAAAATGAGCATGGAGTCCTGTGGCATCCACGAAACTACCTTCAACTCCATCATGAAG	ACTB
A_21_P0011715	0.0430629	9.15e-04	3.78	-0.62356	6.15e-01	ATCCCACCCAGGGAGAGTGGGGATCACATGGTGGCAAAGCACAAAGTTAAAACTTGTTTC	ZNF865
CUST_11507_PI438085371	0.0430629	9.15e-04	3.78	-0.624	8.29e-01	TAAAATGTCTGAACAAGGGCACCCAGATGCAGACAGCCTGTATGTAGAGAAGATTGACGT	YARS
CUST_63722_PI438085371	0.0430629	9.16e-04	3.78	-0.6246	8.23e-01	TCTGTGTGTGTTGCAAGACCCATCCCTGGAAGGCATGTGTGGCACTGAGCATGCCCAGTT	RAD54L2
CUST_33191_PI438085371	0.0432071	9.20e-04	3.78	-0.62853	5.55e-01	AACTCTAATATTGGGGCAGTTGCCTTGAGAGGCCCACCGCCTGCTGGCATGACAGATGGT	SNORD116-10
CUST_44148_PI438085371	0.0432079	9.21e-04	-3.78	-0.62943	-1.50	GCTTTCAGTAGCTGTTATATCGGCTTTCCTGGGTTCTTCTATATACAAGTTTAATTTTTC	ABCA5
A_24_P143843	0.0433568	9.25e-04	3.78	-0.63347	6.50e-01	GTGGAGCCTCTCCAAACAATAGAAGTAGAAACCCAAGAAGTTTCTACTTTTCTTTTTCAC
A_33_P3359157	0.0433568	9.26e-04	3.78	-0.63433	8.62e-01	TTCCTCCAGATATCCAGGAAAGCCCCAGACCCCAGTGGGACTGGAGCTCATGGACATAAG	FAM189B
A_21_P0000477	0.043362	9.27e-04	3.78	-0.63564	5.27e-01	GGGTCATTGTGACAAGGGACACAGAGCTTGTGACCTCCCTACAAACAAATGCCCTACACA	SNORA11B
CUST_57608_PI438085371	0.043362	9.28e-04	3.78	-0.63639	5.71e-01	AGACAAGAAGGATATCTTAAATACGATCATAAGGCACTGTCCACCCCGCTTTTTCTCCCT	RALGAPA2
CUST_44180_PI438085371	0.043362	9.29e-04	-3.78	-0.63707	-6.44e-01	TGAGAAGAACGTAGCCTCTTCCGTACCACATGGCTTACCTCACTGATGCTGCCTGGAGCC	DNAI2
A_23_P108265	0.0433933	9.31e-04	-3.78	-0.63916	-1.51	CAATAACATCGTGATGTATTTTGTGACCATTGTCCTGGGTGTTTTTCCTCTCTGTGGAAT	OR7C2
A_23_P312344	0.0433933	9.31e-04	-3.78	-0.63959	-9.31e-01	GGGCTGCTGAGCTAGAATTCCCACCTATGTCTTTCCAAGGGACTGTTCACGGCTTGGGAC	RBM19
A_23_P65031	0.0433933	9.32e-04	3.78	-0.64041	1.95	AAATTTTCAGCCTTGCTAAGGGAACATCTCGATGTTTGAACCTTTGTTGTGTTTTGTACA	DYNLL1
A_23_P118122	0.0433933	9.34e-04	-3.77	-0.64198	-4.61e-01	GGGCTGGCTCACATCCAGTCACTCCCAACAGCGTCCAGCACACAAATAAAAGACCCTTGG	RGS11
A_33_P3351264	0.0433933	9.35e-04	-3.77	-0.64282	-8.12e-01	TGTTGTGGCAAGGGCTTTCATGACGCCTTCGATCTCAAGCGCCACATGAGGACTCACACT	OVOL3
CUST_65563_PI438085371	0.0433933	9.35e-04	3.77	-0.64369	7.64e-01	TAATCTCTACAACTGGGAAAGGTATGGGATAGTTACGGCCGCCCACTGTACAATTCACAA	IFT80
CUST_734_PI438085371	0.0433933	9.36e-04	-3.77	-0.64386	-7.84e-01	GATATTACAGGGGGATTCCCGAAGTCTTCCGTTTTCTGAGAATGTGAGTGCTGTTCAAAA	PKN2
CUST_60060_PI438085371	0.0434366	9.38e-04	3.77	-0.64621	5.57e-01	TGCCAGTGGAGATCCTCCCCGGCGTGAAGGTCATCATCGCACACACCGAGACCAAAGGAC	DIP2A
CUST_11698_PI438085371	0.0434366	9.38e-04	-3.77	-0.64651	-8.75e-01	GCCACTAGAAATACACACCTGTGGGGCGTTCATTTTTCTCCGCTCCAGAAGGATATGACC	AGO3
A_33_P3283001	0.0434652	9.40e-04	3.77	-0.64811	7.79e-01	ACCAAACGAAATGCCAGCTCGAGCTCCTACAGCTCTACGGAAGGCCTCCCGGAACTAAAG	LOC728093
CUST_33598_PI438085371	0.0434652	9.41e-04	3.77	-0.64884	1.28	GACTCTGACGCTGGACTCTGACTCAGACCGCATTGGAGATACCTGTGACAACAATCAGGA	THBS1
CUST_34817_PI438085371	0.0435624	9.44e-04	-3.77	-0.65175	-1.07	ATTTCTTTTGGGAAAAATGGAGAGGTCTATGCTTGGGGCTGTGGAGCTTGTCTAGGTTGT	HERC1
CUST_38732_PI438085371	0.0436187	9.46e-04	3.77	-0.65379	5.50e-01	AGGCCTTCCAGCAGAACTTGACTGATGCCATCGCCCGAGCAGCTGCAGACACATTACAAG	EDC4
CUST_82245_PI438085371	0.0436855	9.49e-04	-3.77	-0.65647	-7.61e-01	TATATTGGTGGATGGAACAAAATTCATCTGTATTGGGGCTCTGTATTCTGAACTTCTGGC	UBR5
CUST_84753_PI438085371	0.0436855	9.49e-04	-3.77	-0.65692	-7.32e-01	TGCTCAGCCTCAGCGCATTAGCAGCAATCCTTGGAGCAGTGCCATTCCTGGGGACATACT	TMEM245
CUST_85922_PI438085371	0.0437039	9.52e-04	3.77	-0.6594	9.46e-01	AGTGTGCGAGGTGGGCGGCGGCACTGCGTGCTGGGGAAGCACAGATTCTTGTGCCCTCTG	ASS1
CUST_80541_PI438085371	0.0437039	9.52e-04	3.77	-0.65987	5.70e-01	AAATGCAATCACAGACGTCACAAGGTTTTTACAGAGCCTGGCCCAACTAGAGAATCTGTG	XPO7
CUST_63080_PI438085371	0.0437039	9.52e-04	-3.77	-0.65989	-1.01	TTGACTGGAGATGTGTGTGCTGTGATGAGTATGTTCATGCGGATGCTCCTACCAATAAAA	SMARCC1
CUST_42184_PI438085371	0.0437349	9.54e-04	3.77	-0.6614	7.53e-01	AGAGAGCCAGGCTCCCCAGGGAGTATGTGAATGCCAGGCACTGTTTGCCGTGCCACCCTG	ERBB2
CUST_59753_PI438085371	0.0437436	9.55e-04	-3.77	-0.66244	-4.95e-01	TCGACGCCTCCTCCATTGGCATCGTCCAGGTGCTCGCGGTGAGGATCGATGACCTGGACC	PRDM15
CUST_17295_PI438085371	0.0438177	9.57e-04	-3.76	-0.66484	-7.40e-01	TAAACATTTGCCTATGACTCCAACAGGGCTGGGTTCTCAGAGAAAGAAAACGTGATGCAG	PFKP
CUST_57370_PI438085371	0.0439071	9.60e-04	3.76	-0.66756	8.46e-01	AGTGCCAGCTTCCAAGCTCACCTTAACCCCATGGGTCGGCCTTCGGAAGATCAATGTGTC	ATRN
A_33_P3235432	0.0440611	9.65e-04	3.76	-0.67161	9.61e-01	AGATGGAGTTTTGCTCTCTCACCCAGGCTGGAGTGCAGTGGCATGATCTCAGCTCACTGC	NMNAT1
CUST_48468_PI438085371	0.0441114	9.67e-04	-3.76	-0.6735	-7.68e-01	AATTGATTTAAGAAATAAACCTGAAGACCGTCGTGGTTCAGTACATCGGGGAGATCTGCC	SLC27A1
CUST_79385_PI438085371	0.0443006	9.72e-04	3.76	-0.67826	5.40e-01	ACGGACTCCATGGAAGGACACGTCTGCCACATCCCAGTCAGTTAATGGATCACCCCAAGC	ZC3HC1
CUST_63439_PI438085371	0.044385	9.75e-04	3.76	-0.6813	6.44e-01	AGTTTTCTAAAAAACATCCCAGAAAAGTGGACCCCAGAAGTCAAGCATTTCTGTCCCAAC	RHOA
CUST_30238_PI438085371	0.044385	9.75e-04	-3.76	-0.6817	-1.39	TCGGAGTTTGACGTTTGATGCAAATGATTTGTATCAGGGGCAGAATTTTAACAAGGTCCT	ARHGEF7
A_21_P0000275	0.0445055	9.79e-04	3.76	-0.6856	1.20	AGATGGCATTGTCAGCCAATCCCCAAGTGGGAGTGAGGACATGTCCTGCAATTCTGAAGG	SNORD96A
CUST_5641_PI438085371	0.0445055	9.82e-04	-3.75	-0.68803	-1.01	AACGGGGATTTCCACCATCTGTCCCAGGACAGAACGTCTAACGGATGCGTCAGAACCTGC	FKBP11
CUST_88600_PI438085371	0.0445055	9.82e-04	3.75	-0.68814	1.54	CCAAGTGACGGATCCCGAAGGCAAGCCGAAGAAGACACACATCCAAGACAACCATGACGG	FLNA
CUST_46181_PI438085371	0.0445055	9.83e-04	3.75	-0.68848	6.54e-01	GAATGACATCGAGAAGGTCCTTCCAGCCTGGCAGGTGTGGCAAAGGGAAGCTGGAAGATG	CTIF
CUST_60576_PI438085371	0.0445055	9.83e-04	-3.75	-0.68891	-1.14	AACTGGGCAGATTCCTCTCTTTGGTGCTGACACTATTGGCCAGAGAAGTCCTGATGGACC	TTC28
CUST_29761_PI438085371	0.0445055	9.84e-04	-3.75	-0.6902	-1.35	TCTTTGAAAGAGTTCAGGTTGATGAGGTAATGCTGACTCTGAAACAGGCCTTCAGTACGG	TBC1D4
CUST_8538_PI438085371	0.0445055	9.86e-04	3.75	-0.69117	1.45	GCCTAGCACAACCAGCAGAGGCGGTGACGATGCTCTCGGGCATAGAGGCGGCGGCAGGGG	PIF1
CUST_52428_PI438085371	0.0445055	9.87e-04	3.75	-0.69211	7.68e-01	GATCTGACAGTTGGCCAAGTGAAATTTGATCCACCCTTAAGAAAGGAGACAGAACCACAT	MAP4K3
A_32_P212471	0.0445055	9.87e-04	-3.75	-0.6928	-7.66e-01	AGTGTGGGTTTCCAAGCTGCCTTGGGCTCTGTCTACTGTCGCAAAAGCTTTTAAAGATAT	RIIAD1
CUST_88547_PI438085371	0.0445055	9.87e-04	3.75	-0.69289	5.35e-01	GGAGTGCCAGGCCCCGGAGAGGCCCCTGGTGGGTGTCAATGGGCTGGATGTGACCAGCCT	FLNA
CUST_34881_PI438085371	0.0445055	9.88e-04	3.75	-0.69353	1.44	GCCTTTGCAGACCAGCAGAGGCGGTGACGATGCTCTCGGGCATAGAGGCGGCGGCAGGGG	PIF1
CUST_25024_PI438085371	0.0445146	9.89e-04	-3.75	-0.69473	-5.98e-01	CAAGGGGACTTGGCTACGGATCATCACCTACCTTTTCCCAGACGGACAGAGAACATGGTT	EPS8
CUST_70119_PI438085371	0.0445146	9.90e-04	-3.75	-0.69541	-8.82e-01	ATCATCAACAAAGGGACTTGCCATGAGGTGTTGAAGCCTTGTTTCACTGAGTTGGAGAGA	GPBP1
A_23_P49279	0.0445878	9.93e-04	-3.75	-0.69775	-1.47	ATTCTGACTGCATCAATAAGGGCCATCGATTGTTTCTTTCTCGCCTGTCGTTTAGCCTGT	C16orf87
CUST_44961_PI438085371	0.0447796	9.98e-04	3.75	-0.70294	7.69e-01	TTCGTTTGTGAGCCTGACTGCCATCCAGGTGGGCGACCCCCAGGAGCTGAATGGCATCAC	FASN
CUST_20448_PI438085371	0.0447796	9.99e-04	3.75	-0.70334	6.35e-01	TCCCATCTCGTAACAGTGTGAAGAAATCCCAGCCAGACTTGCCCATCTCCAAGATTGATC	LSP1
A_24_P418809	0.0449137	1.00e-03	3.75	-0.7075	1.96	CGAAGATTGAGGACTACTTTCCAGAATTTGCTCGCTACACTACTCCTGAGGATGCTACTC	GNAS
CUST_706_PI438085371	0.0449137	1.00e-03	-3.75	-0.70775	-1.36	CTCTGTTTCTGTTGCAAATAACTAGAAATCAACTGGGGCTACTTGAAGCCTCAAAGAAGG
CUST_51917_PI438085371	0.0449466	1.01e-03	-3.75	-0.70926	-1.33	AAGAAACCTTTGAATGTGAGTTCCTTCGGGGTTACTCCTGCAGTAGGTGGACTATCATCT	BIRC6
CUST_62751_PI438085371	0.0449734	1.01e-03	-3.74	-0.71228	-1.03	AATGAAGGTGTGGCTGCTTTATTCTCCCATTGAAAACATCCAAAGAGTAGCTGCAGGGGT	CTNNB1
CUST_47037_PI438085371	0.0449734	1.01e-03	3.74	-0.71328	6.78e-01	CTACTACATGGTTTGGCTCAGAAGAAGGCGGCCCCAACAGAGGTTCTGTCCATGACGGCA	PIP5K1C
CUST_55967_PI438085371	0.0449734	1.01e-03	-3.74	-0.7145	-1.16	ATTATTAAAGCTCTTTGGAATTTTGGACGTGCTCTTCAGTCTCCTACGTACCAGCCCAAC	NBEAL1
A_33_P3229083	0.0449734	1.01e-03	3.74	-0.71461	1.65	AAGAAGCGCAAGCGCAGCCGCAAGGAGAGCTACTCCGTATACGTGTACAAGGTGCTGAAG	HIST1H2BK
CUST_7923_PI438085371	0.0449734	1.01e-03	-3.74	-0.71473	-1.09	TACGCCAGCTGATAACAAAGCCATTGACCTTTGCCGATTGTGTTGGGGACGAACTTCCTT	WWC3
CUST_35032_PI438085371	0.0449734	1.01e-03	-3.74	-0.7154	-9.25e-01	ATCCGCATGAGCTTCGTCAAAGGCTGGGGAGCGGAGTACAGTTCTACCTCCTGTGTTGGT	SMAD3
CUST_43227_PI438085371	0.0449734	1.01e-03	3.74	-0.71566	6.45e-01	TTTACATCCATGTGGACAAGGGAAGATGAGCCCCGGCATCCAGTGGGATGAGAGCCAAGC	XYLT2
CUST_57314_PI438085371	0.0450575	1.02e-03	-3.74	-0.7185	-8.03e-01	ACTTGTTTCCAAAATAAACCAGCTATATCTGTTTTGAATACGCGCCTTGGGGTCCGGGTC	ITPA
CUST_16521_PI438085371	0.0450575	1.02e-03	-3.74	-0.7193	-1.02	AAAGTAACAGATGATTTAGTTGGTGCGAGGAGGCGCCGCCATCTTGGGGCTGCTGGGACT	SRP9
A_22_P00009393	0.0450575	1.02e-03	-3.74	-0.71986	-8.11e-01	GTGGGATTCAGACGCTTTCGCTTTTCAACTCACTTAGCAGCAAAGGGGATCAGATGATTT	MCM3AP
A_23_P29975	0.0453033	1.02e-03	-3.74	-0.72565	-8.13e-01	ACACCTTGACCTTAACTTTTTTACATTATTACTTTTAAATCTCCTTTGGGATTGGGGAGG	C4orf19
A_23_P141974	0.0453055	1.02e-03	3.74	-0.72652	1.26	AGGCCAAAGAAGAGAACGTGGGCTTACATCAGACACTGGATCAGACACTAAACGAACTTA	TPM4
CUST_51942_PI438085371	0.0453254	1.03e-03	-3.74	-0.72802	-9.20e-01	AGCTCTCAAGTGAGTTCCTTCGGGGTTACTCCTGCAGTAGGTGGACTATCATCTGGGACA	BIRC6
CUST_76507_PI438085371	0.0453254	1.03e-03	3.74	-0.72892	1.09	AAGGAGATCACTGCCCTGGCACCCAGCACAATGAAGATCAAGACCGCCGAGACCGCGTCC	ACTB
A_33_P3227731	0.0453254	1.03e-03	3.74	-0.73094	1.87	GAAGGTCAAAAATCTAGCAAGACAATGGAACAACTGTGCATTCTTAGATTCTTCTACAAA
CUST_41366_PI438085371	0.0453254	1.03e-03	-3.74	-0.73154	-1.35	ATACCTCAAGGTACATTATTGGGCCTCATTTGCCCAGCAACGGGGCATCCAGATTGAGTG	KIAA0100
CUST_25150_PI438085371	0.0453254	1.03e-03	-3.74	-0.73156	-1.21	TGAAAATCAGGTTAGTGGATGACAGATGTGTGGTGCACCCAGAGGCCGGGGACCTTGCCA	ITPR2
A_33_P3311646	0.0453254	1.03e-03	3.74	-0.73241	6.64e-01	TATGATCTCGGCTCACTGCAACCTCTGCCTCCCAGGTTCAAGCAGTTCTCTTGTCTCAGC
A_33_P3403666	0.0453254	1.03e-03	3.73	-0.73272	1.01	AAGCAAAGGGGATGACCTTGGGCACCCCCAAGGTGCTGAGACTACAGCCAGTGAGCCCCT	NDOR1
A_23_P162547	0.0453315	1.03e-03	-3.73	-0.73367	-8.04e-01	AAGGAGGCTCCGGGTCCAATTAACTTTACTGTGTTCCTCACAATGTTTGGGGAGAAACTT	MYL2
A_33_P3272412	0.0454093	1.04e-03	-3.73	-0.73606	-9.63e-01	AGAATGCCTGCAGGAAAGCCTGTTTTCTTCCTCATAAATAGGGCTGTTTGAACTGGGTGA	FLJ45482
A_23_P76488	0.0454577	1.04e-03	-3.73	-0.73797	-1.11	CATGTAATTTGCATTACTCTGGTGGATTGTTCTAGTACTGTATTGGGCTTCTTCGTTAAT	EMP1
A_24_P143189	0.0454577	1.04e-03	3.73	-0.73867	2.60	CTTTTAGCTGTTTAACTTTGTAAGATGCAAAGAGGTTGGATCAAGTTTAAATGACTGTGC	TMSB4X
A_24_P367410	0.045458	1.04e-03	-3.73	-0.73976	-8.52e-01	GGTTCTCCTTCGATCTCTTTAATCCTGACTACGTCCCAAAGGTCGACAAGTGGTCCCGGT	GABRQ
A_21_P0010221	0.045458	1.04e-03	-3.73	-0.74032	-9.99e-01	GGGTTGCTCTAAATGACACTGTTTGATTATTCTGATAGCCGAAGAATATTCCCCAGTGTA
A_33_P3221234	0.045537	1.04e-03	-3.73	-0.74283	-9.56e-01	GGGAGAATATGTGCATTCTTTTCAATGATCACAAGACTCTAACAAAGGGGATTTTTAATC	IPP
CUST_42061_PI438085371	0.045537	1.04e-03	3.73	-0.74354	6.35e-01	AAGAAGGGGAAGGCCTACTCCCAGGATGCCTACCTGAAAGGGAACGAGCCGTATTCTGGA	ARHGAP23
CUST_63104_PI438085371	0.0456126	1.05e-03	-3.73	-0.74715	-6.69e-01	TTTTACCCAGACAGAAAAACCGGCGCTCACTAGGGCAGAATGCAGCCTACGGAGGATGGC	SMARCC1
A_23_P48550	0.0456126	1.05e-03	-3.73	-0.74746	-7.90e-01	AGCCTTTGCCTGGGAACTGGTCCTTGTTTGCCGGGCTTCTCGGAGGGTTCACTGTACATT	CEP170B
CUST_39218_PI438085371	0.0456126	1.05e-03	3.73	-0.74751	5.53e-01	AGACATGCTTGCGCATTTCAGAAAGAATGAAAGTGTCCTCCACACATCTGTAGTCCTCCT	AP1G1
CUST_85210_PI438085371	0.0456691	1.05e-03	3.73	-0.74977	4.59e-01	GTGCTTCCAGGTTCAAATGGTGAAAGACGATGACCCCTCCTGGAAGCCCACTTTTATCGT	TTLL11
CUST_85878_PI438085371	0.0456691	1.05e-03	3.73	-0.75042	5.63e-01	CGACCCCGACGTGGAACGCTGCCTCAGGCCTTTGCCAACCCCGAGGATGCCCTGAGACAC	PTGES
A_23_P49559	0.0456691	1.05e-03	-3.73	-0.75109	-1.61	TCACTGTCTCACTGTCTATTTCATCCCTTGTGGCGTGTTCCTGGTCACCAACTCGGCCAT	GPR142
CUST_37343_PI438085371	0.0459579	1.06e-03	-3.72	-0.75771	-8.90e-01	TTGACTACAATTGGAAATGCCAAAAACTCACTAATAGGGGACCTCAGCCATGTGGCCTCT	LOC100271836
CUST_73188_PI438085371	0.0459579	1.06e-03	-3.72	-0.75845	-1.12	TCAACTTAGACAGGAAAGACAACGACAACTTGAAAGCATGGGGATTTCCCTGGAGATGTC	KIF13A
CUST_13080_PI438085371	0.0460528	1.06e-03	3.72	-0.76114	6.05e-01	ATTTGGATCTAATTGTGTTCAATTAGACCTTCAGGACCTCTCCAAGAAGCCTCCGGACTG	MCOLN2
CUST_17744_PI438085371	0.0461517	1.07e-03	-3.72	-0.76445	-6.86e-01	AAAGAACAGATAATGGGGCTTGCTATGGCATTGTTCAAGTACCCACTGGACCGTGGTTTT	MLLT10
CUST_42615_PI438085371	0.0461517	1.07e-03	-3.72	-0.76472	-5.92e-01	AATCTCAGTGACCTTCAGGTGAGTGGCCGGGGTTTGCCTGATGATCATGCTGGGCCCATT	AARSD1
CUST_44761_PI438085371	0.0461567	1.07e-03	3.72	-0.76636	1.10	GAAGATCAAGGTATGGAATCTTGCGGCATCCACGAGACCACCTTCAACTCCATCATGAAG	ACTG1
CUST_73811_PI438085371	0.0461567	1.07e-03	-3.72	-0.76704	-1.15	CTTGTACATGGTGGCGGGAAATGTTTTTTAAAGTGAAGAAAACAGTTGGGGAAGCTCCAG	PEX6
CUST_31555_PI438085371	0.0461567	1.07e-03	-3.72	-0.76725	-1.44	TTTTGCTAAGGGCTTCTTAGCTGGAAAATGCTGTCCAGTGGGGTGTGTACATCAACTGTT	RDH11
A_21_P0007218	0.0462388	1.07e-03	3.72	-0.76967	1.60	CGATTCACCAGCTTGCTTCTCCTGTTCAATCATTTCTTTGGAAGGCAGTGGATTTTTCTC	BCAS4
A_23_P21409	0.0462433	1.08e-03	-3.72	-0.77071	-8.05e-01	GAGTTACATCAGCGAGATATCACTATTGCTTCCACCAAAGGTTCTTCCTCAGACACGGAA	CEP63
A_23_P90855	0.0462433	1.08e-03	-3.72	-0.77244	-1.07	AAGTTCAAAAACAGTCATGGCTGGCAGAAGCTCTGGGTCGTCTTTACCAACTTCTGTTTG	FARP2
CUST_13877_PI438085371	0.0462433	1.08e-03	3.72	-0.77363	1.59	CTATTGAAGGTTTTTTAGGTGGTGGCGGCAGTCGGATAGACAATACCACAACAACACATT	RNF115
CUST_14256_PI438085371	0.0462433	1.08e-03	3.72	-0.77451	1.43	CCCGGCCCAGTGGTGCCAGCTTCCTGCAGCTGCTGCAGAGCCTGGGCCCTGAGCTGGCTA	DENND4B
CUST_9865_PI438085371	0.0462433	1.08e-03	3.72	-0.77518	5.86e-01	GCAGGTCGTGGATCTGTGCCAGTTCAGAAGCAGGCGAGCCTCTTCCCTGATGAAAAAGAA	EXOSC10
CUST_16649_PI438085371	0.0462433	1.08e-03	-3.72	-0.77522	-1.47	ATTAGAAAAGAAGCACCTGGGTTCAGCAATACGTCACTGATTATCCTTCACCAGCTAGAA	NUP133
CUST_59062_PI438085371	0.0462433	1.08e-03	3.72	-0.7754	4.65e-01	GGCGTCCCCGGACTGCCAGCACAACACCGAAGGGGCCCACTGTGAGCGCTGCCAGGCTGG	LAMA5
CUST_36952_PI438085371	0.0462899	1.08e-03	-3.72	-0.77712	-7.01e-01	ATCTGGCAACATTGGCTCTGGGTTATGTCTCCTCATCAGTGCTGCTCGGCTTGCCCTTCC	PDXDC1
CUST_41352_PI438085371	0.0463327	1.09e-03	3.71	-0.77877	7.02e-01	GGAAGATCTCCTAAAGAAGCAGGAAGCAATATCCCAGCCCCGAATTCTGCTATATAGTAG	KIAA0100
A_33_P3413083	0.0464149	1.09e-03	-3.71	-0.78159	-1.63	CTTTTGCAGCTAAAATTTCACAGGGCTATTTCTAATACGTAAGCAAATGTTACCATTGAC	RHEB
CUST_18257_PI438085371	0.0464149	1.09e-03	-3.71	-0.78255	-1.22	ACTACATAGGGCAGCACACTTCTGCTTTTGTTCCTTCATCAGGACGAATTTACTCTTTTG	HERC4
A_23_P117037	0.0464149	1.09e-03	-3.71	-0.78278	-1.09	CTTCACTGGCATGGGCTAACCACTTCTTTTTCAAACCCTCTGAACACCTTTTTCTGATGG	LETMD1
A_33_P3339276	0.0464239	1.09e-03	3.71	-0.78407	4.84e-01	GGGGAATGTTGCCGTCGTATCAGAACCACCCGGCCCTTCTGTTTCTTCAATTGCTATTTG	ACSM5
CUST_87420_PI438085371	0.0464239	1.09e-03	-3.71	-0.78472	-1.15	AAGATACTCAATCCATTGTTTCTCCCACTACTAAGGGCAGCAAATCTCCAGCGAAGGTGA	HUWE1
CUST_67863_PI438085371	0.0464239	1.09e-03	-3.71	-0.78536	-1.10	TTGGGAGATTCTATACTGACCTTATTCCTGAGTCACTGCATCGGGTCCATCTGTACAACT	PRDM8
CUST_13355_PI438085371	0.0464328	1.09e-03	3.71	-0.78633	7.55e-01	AGGCCCTCCTGGAAAACTTGGAGTTCCAGGATTACCAGGATATCCAGGAAGACAAGGTCC	COL11A1
A_23_P211167	0.0464758	1.10e-03	-3.71	-0.78797	-1.03	CATCTGAGAGGGGTTTTCTTTCCTCTGGGAAGAGTCGCAAGTCTTATGAGGATGCCACAA	C21orf2
CUST_63323_PI438085371	0.0464786	1.10e-03	-3.71	-0.78882	-7.55e-01	ACTGGGTTATCCCGGAGTGCTGAGTCTGCAGGAGTTCTCCAACATGGACCTTCGGGACTT	P4HTM
CUST_79453_PI438085371	0.0465272	1.10e-03	-3.71	-0.79138	-6.13e-01	CAGCCCTGGGGTCATATCTCCGTACCTCACTTCCTGACACAAACAAGTTTTCACTGTTGT	FLJ43663
A_23_P71316	0.0465272	1.10e-03	-3.71	-0.79168	-6.84e-01	GAGGGTTCTCTTATAAAGCTCACATCTAAACAGCCTGTAGGTTTTGTCAGTTTTGACAGT	RBPMS
CUST_6920_PI438085371	0.0465272	1.10e-03	-3.71	-0.79215	-1.04	CATTGACTATGTGGGTTGCCTATGAAAAAGAACATTTTAAAGGCCAGCAGTTTCTGCTTG
CUST_29054_PI438085371	0.0468053	1.11e-03	3.71	-0.79837	6.42e-01	GGAAGAAGTGGCACCACCTTCCATGGTCAATAATGAACAACGCCAGCATGCAGAGCACAT	XPO4
CUST_33086_PI438085371	0.0470253	1.11e-03	3.70	-0.80343	4.25e-01	TGTTTTGGGGTGGGGAAATGGAAATGAACATGCAGAAGAACAAAACTAGACCCCTACCCT	ADAM6
CUST_7680_PI438085371	0.0471069	1.12e-03	3.70	-0.80653	7.23e-01	TGGAACTCAGGTACATGTGCTCCCTGTCATTGTTCCACTATTCTGAATACTTGGTGACAG	ICMT
CUST_59704_PI438085371	0.0471069	1.12e-03	-3.70	-0.80702	-9.54e-01	ATGGTGATCGTGGAGATACATCGAGGAAAACAACTCACAGGGTGTTCCACTTTTAGTACA	BRWD1
CUST_73400_PI438085371	0.0471069	1.12e-03	3.70	-0.80738	8.01e-01	CTCCAAAGATGCTTCGGCCCGTGAAGGAGATGGCCCAATCCCACGAGTACCTGAGCATCG	ITPR3
CUST_76090_PI438085371	0.0471645	1.12e-03	-3.70	-0.8102	-1.34	TTGCTCAAGTCTTCAGTCAGTCTGTGGTATTTTTACTGATTGGGAAGGAATGCCCCTTTC	ERMARD
A_23_P205900	0.0471645	1.12e-03	3.70	-0.81115	8.02e-01	GTTGAACATCAAGGAGATCTACAAAATCCTCCATGCTTTGGGGAAGGCCACCCCAATCTA	NTRK3
CUST_76867_PI438085371	0.0471645	1.13e-03	3.70	-0.81223	8.33e-01	ATATGGTGGAGGAATCTGGAAAACCAGGGGCTCATGTAACTGTGAAGAAGCTGTTTGTTG	HNRNPA2B1
CUST_53883_PI438085371	0.0471645	1.13e-03	3.70	-0.8124	1.02	CCAGCCCCAGGGCGAGCTGCAGCTGCTGTGCATGCAGTTGGACCGCCACATCAGCACGCA	FAM178B
CUST_78529_PI438085371	0.0471645	1.13e-03	-3.70	-0.81243	-9.71e-01	GGGTGCAAGGAGGCTCTCAACTCTCAGGCCTTTTCCAGAGCCAAAAGAATGAAGTTTTTT	AP4M1
CUST_19029_PI438085371	0.0473677	1.13e-03	-3.70	-0.81713	-5.74e-01	TGGAACAATGGAAGGAGATGGATAAAGCAGATGTTTATTGGGGCATTCCTTATCCCAGCT	TM9SF3
CUST_83994_PI438085371	0.0473817	1.13e-03	3.70	-0.81858	7.13e-01	ATCCACTGAGCACCAAGGAAGCACAGGCGAGCCCTTCCCATCATGCGCTCACTAGTCCCC
CUST_1215_PI438085371	0.0473817	1.13e-03	3.70	-0.81897	2.26	GTCTCCATGTTTGATGTATCTGAGCAGGGTTATAATAATGTTAACATGGACATGATCTTC	B2M
A_33_P3289745	0.0474311	1.14e-03	-3.70	-0.8207	-7.64e-01	AAATGTGGAAATGCATGGCCTGTTAAAGCTGCCTTAAGAAAATATGTTGCCTGGGGCTGG	LOC399900
CUST_50760_PI438085371	0.0477214	1.14e-03	3.69	-0.82704	4.82e-01	CACACCGCAGCGAAGCGGTACTGCAAGGACCCCAGCCCCAGCAGCAGCAGCACCAGCAGC	MYT1L
CUST_77680_PI438085371	0.047724	1.15e-03	3.69	-0.82807	5.81e-01	TAAATTCCGTACTCCCCACCCAGTGGCTGGGGAGCTGAAGTACCACCCCGAGTGTTTCAT	LIMK1
CUST_272_PI438085371	0.047724	1.15e-03	3.69	-0.82865	7.54e-01	CTGCTGAGAGATTGAACAGGAGGGTGTCACAGTGAAGAGCAGCTCCCACTTCAACCCAGA	ANXA8L2
A_23_P28169	0.0477801	1.15e-03	-3.69	-0.8305	-9.18e-01	GGAAAGCAAATAATGCCTACTACTCCGACTTTTATAGAAGCTACTTTTAAATCAGAATAT	ARL6IP6
A_23_P200637	0.047829	1.15e-03	-3.69	-0.83278	-1.48	AGGTGGGGTTAGGTTCCCAGAGGACTGAGGGAATCCTGTACAGGATGTCCCAGGGTAGAT	FBXO44
CUST_72127_PI438085371	0.047829	1.15e-03	3.69	-0.83299	2.16	GAAGCTGCGGGTATCTGTGGGAGCTAATCCTGTCCAGGTGGAAGTAGGAGAATTTGATGA	SPARC
CUST_26276_PI438085371	0.0478449	1.15e-03	-3.69	-0.83407	-7.04e-01	ATGTTCTCGTCAGCTCAGGAGAGGGCAAGGGGTACTTCGGTCCTTGGTGGAAGCATCTAG	PA2G4
A_23_P152838	0.0479106	1.16e-03	3.69	-0.8361	2.66	AGATGAGCTAGGATGGAGAGTCCTTGAACCTGAACTTACACAAATTTGCCTGTTTCTGCT	CCL5
CUST_78365_PI438085371	0.047933	1.16e-03	-3.69	-0.8373	-1.07	TTGCAAGTATCATCCTGGGCTCCAAGGAGAGGGTTTTCGTTCTCAAATTCCACACAATTG	TRRAP
CUST_83062_PI438085371	0.047936	1.16e-03	3.69	-0.83814	6.61e-01	CCAGCTGCAGGCAGAACCACCTTTACGAGGACCTATTCCGCGCCCGCTACAACCTGGGCA	TONSL
CUST_61240_PI438085371	0.0480132	1.16e-03	3.69	-0.84038	7.52e-01	TCTATAAGAATTGAGGTGAACAAGAAGGAGGTGGTGGAGGCTGTGACCATTGTAGAGACA	RPL3
CUST_49850_PI438085371	0.048054	1.16e-03	3.69	-0.84207	5.67e-01	AAGAAAACAGGAGCTGCGGGAGCGAGTACTCAGAGGGAAGTACCGGGTCCCTTTCTACAT	MARK4
A_33_P3382595	0.048054	1.16e-03	3.69	-0.8427	1.41	TCCATTTGTAGGAGAACGTAGGGTAGTCAAGCTTCCAAGACTCCAGACACATCCAAATGA	RN7SK
A_22_P00012286	0.0480656	1.17e-03	3.69	-0.8437	6.20e-01	TGGGCTCTGAAGAGAAGCCATTGCCCTTCAAGAGCCACCCTCATTTCCTGGGCACTGGTT	LOC101930611
A_33_P3373134	0.0481006	1.17e-03	-3.69	-0.84514	-1.11	TCATTTCCAAGGCCCCATGCATGGTTCTTCGCCTGGGTTTTCCCATTGGCACACCAGCAC	SZT2
CUST_14400_PI438085371	0.0481249	1.17e-03	-3.68	-0.84637	-7.28e-01	TCTCACTGTGGGTCTTCTTTGGGGAAAAAGGTGGCAGGTGCCCTACAGACCATTGAGACC	FLAD1
CUST_10073_PI438085371	0.048135	1.17e-03	-3.68	-0.84802	-6.26e-01	TACATTTCAGGTGAGAGATCAAGCCCAGCGCTGTTCACGGGTTCTCCTGGATATTGAGGC	VPS13D
A_32_P140139	0.048135	1.17e-03	3.68	-0.84847	2.25	ATACATCATACTTAACTTTACTAAGTAATCTCACAGCATTTGCCAAGTCTCCCAATATCC	F13A1
CUST_11623_PI438085371	0.048135	1.17e-03	-3.68	-0.84888	-1.09	AATAATGCAGGTTGCAAATTGCTTTATAAACATGACTTGGCAAAACGCTGGGGAAATCAC	ZMYM4
CUST_41799_PI438085371	0.0481554	1.18e-03	-3.68	-0.85141	-1.04	TGCATCAAAGATTTGAAAAAGGGCGCATCTATACGTTCATTGGAGAAGTCGTCGTTTCTG	MYO1D
CUST_72126_PI438085371	0.0481554	1.18e-03	3.68	-0.85167	9.67e-01	TTCTGACTGAGAAGCAGAAGCTGCGGATCCCTGCCAGAACCACCACTGCAAACACGGCAA	SPARC
CUST_17073_PI438085371	0.0481554	1.18e-03	3.68	-0.85226	8.62e-01	TATATGATAAAAAGGCTGAGTCATCACTAGAGAGTGGGAAGGGCAGCAGCAGCAGAGAAT	AKT3
A_33_P3630129	0.0481554	1.18e-03	-3.68	-0.85234	-6.15e-01	GGCCTCTTTCCTATGCATTAAAATAGAAAATCCTATGGGATTACATTCATGTTTGCTTTC	FLJ46875
A_33_P3347320	0.0481643	1.18e-03	-3.68	-0.85328	-1.23	TGCTTTCATGAGCTGACTTTTCAGTGAACCTTCAGAGGGTAAAGGGGAAGTTTTCCCTTG	ADIRF-AS1
CUST_80641_PI438085371	0.0482891	1.18e-03	3.68	-0.8564	1.08	GCTGTGAAAGTTCCTCGATGACCCCGGCCTGAGGAACGACACTCGAAATATGCCTGTGCA	POLR3D
CUST_36354_PI438085371	0.0482998	1.18e-03	3.68	-0.85737	6.78e-01	CGGAACGAGGGGGGGCGCCGAGGGGCGGCGCGCGGACATGGAGGCGGAGGCGGCGGCAGC	ZNF598
CUST_50934_PI438085371	0.048324	1.18e-03	-3.68	-0.85859	-9.29e-01	AATGCTCTTCTTGGGTTTTGCCAGGCCGGGAAGGACCTGCGCCTTGTCTCCATTTCCAAC	GREB1
CUST_58843_PI438085371	0.0483273	1.19e-03	3.68	-0.85942	9.17e-01	AAAGCTCCAACTGGAGGCCACCCTGTGGTTCAGAAGAGCCGAATGCACATAAGGTCGCCA	NFATC2
A_23_P48807	0.0484053	1.19e-03	-3.68	-0.86165	-1.17	AAAGTTTGTTTGCTACCAAACCTGGAGGTGGGGCTTTGGTTTTGCTTGAGGCCTGAAAAA	GALK2
A_33_P3381191	0.0484253	1.19e-03	-3.68	-0.8629	-7.03e-01	TAGCTACGAATCCAAAGGAAGCCGGGGTCTGTTTATCCTGGGTACTGCCAGCCACTCGGT	FOXRED2
CUST_52343_PI438085371	0.0484253	1.19e-03	-3.68	-0.86422	-1.19	TGTAGTGTTTCCTCATGTTTCTTATAAACACCGCTCCAGCCAAACAGTGCCTCTGGAAGT	HEATR5B
CUST_44599_PI438085371	0.0484253	1.19e-03	3.68	-0.86495	1.26	AGTGGAAATACTGCACCGAGATGCAGCTCAAAGACCAGGACGGTGGCGGCTCTCGGAGCC	TBC1D16
CUST_61984_PI438085371	0.0484253	1.19e-03	3.68	-0.86508	7.39e-01	GGATACGTGGGGCGGGCGGAGAGAGCCGCCGAGCCGAGCCGAGCCCCAGCTCCAGCAAGA	CAMK1
A_33_P3333033	0.0484387	1.19e-03	-3.68	-0.86609	-7.87e-01	TAACATGGCGAAACCCTGTCTTTACAAAAAATGCAAACCTTTGCCGCATGTGTTGGGGTG	SGSM2
CUST_27461_PI438085371	0.0484846	1.20e-03	3.68	-0.86771	6.40e-01	AAAGCATCAATACCGACAACTGTGTGGATATTTACAACCATGCCAAGCTCCTCCTGGATG	BTBD11
CUST_67757_PI438085371	0.048521	1.20e-03	-3.67	-0.86916	-9.80e-01	ACAACAGGCAGGGCACCTGTAGCGGATGAGACTGTAGTCCGAGTCCCTGGAAAATGTTGC	FRAS1
CUST_62178_PI438085371	0.0485408	1.20e-03	3.67	-0.87029	9.97e-01	AGGGAATGGAGAGATGTTGCAGTAAAGATCCTAAAGGTTGTCGACCCAACCCCAGAGCAA	RAF1
A_23_P341532	0.0485826	1.20e-03	-3.67	-0.87193	-1.02	GAAGCTGGGACTGTGCCTGAGAAGGAAATCTTCTGCCAATGTGGGGTTAATAAATGTAGA	SETDB2
CUST_74413_PI438085371	0.0485826	1.20e-03	-3.67	-0.87259	-7.28e-01	CCTGCAGATGAACGTGGTTCTCCTCAAGATTTAGTTACTAAAGACATCACTGACACATCA	COL12A1
A_33_P3371109	0.0486857	1.21e-03	-3.67	-0.87527	-1.20	TCATTTTGAATTTGGCCAAATTTCCCTCCAGGGTTTCTGCTTTGAGTGTCAGCTGAGAGC	LOC100130597
CUST_30673_PI438085371	0.0487013	1.21e-03	-3.67	-0.87647	-7.92e-01	CTGAGTACAGGCTCTGTGTGTACTACTCGGAAGAAAACTGGAGTGGGGTATCCACAGCTC	GMPR2
A_33_P3274763	0.0487013	1.21e-03	3.67	-0.87759	9.02e-01	CGGGGTCCCGAGCCCCGGGAATGCCGGCTGAGGGGCACGCGACCCCTCTTCACGGAACCC
CUST_44666_PI438085371	0.0487013	1.21e-03	3.67	-0.87784	9.53e-01	TACAGAAGCAGTACGAGAACTGGCAGCCAAGGCGGTGCATTCTGGGTCCTGGCAATATGG	RPTOR
A_33_P3401262	0.0487316	1.21e-03	-3.67	-0.87928	-6.55e-01	ATTATCGGCATCTCCGTATCCAAGGCTGCAGCTGCCATGGGCGGTGTCTTTATTGGCGCT	KNCN
CUST_61574_PI438085371	0.0487316	1.21e-03	3.67	-0.87991	7.87e-01	AACAAGCCCATGGAGTCCCTGGACTTGAAGGACAAGACCAAGCCCGCGTGCCTGCGCAGT	FAM118A
A_33_P3613358	0.0488807	1.22e-03	3.67	-0.88344	7.28e-01	TAGTATTTTTAGTAGAGATGGGATTTCACCATGTTAGCCAGGCTGGTCTCGAACACCTGG
CUST_10640_PI438085371	0.0489555	1.22e-03	3.67	-0.88559	7.38e-01	GCAGGGTGTGGCCCCTGCCCTGACGGCCACTTCTACCTGGAGCACAGCGCCGCCTGCCTG	HSPG2
CUST_29248_PI438085371	0.0489967	1.22e-03	-3.67	-0.88722	-1.18	ATTCTATGGCTTCCATCTTCTAGGTTCCATGTTTCCCATGCCTCGGGTTATCTATGCCAT	SLC7A1
CUST_32813_PI438085371	0.0489967	1.22e-03	-3.67	-0.88786	-1.06	TAATTTGCTCCACGGGGGATGCACCGTGCCTGGGGAGTGCAGCGCTCCTTTACCCTCATC	JAG2
A_23_P7144	0.0491237	1.23e-03	-3.67	-0.89096	-8.22e-01	CATACTGCCTTGTTTAATGGTAGTTTTACAGTGTTTCTGGCTTAGAACAAAGGGGCTTAA	CXCL1
A_33_P3544887	0.0493116	1.23e-03	3.66	-0.89587	7.53e-01	TATTTTTAATAGAGATGGGGTTTCACCATTTTGGCCAGGCTGGTCACGAACTCCTGACCT	TTC28
CUST_15240_PI438085371	0.0493116	1.23e-03	3.66	-0.89633	5.94e-01	TAAAATTCAGGGTTTGAACATAATCTTTCATGTAGCTTTGGCTCTCCTAAAGGTAAGTCT	RABGAP1L
CUST_4736_PI438085371	0.0493116	1.24e-03	-3.66	-0.89668	-8.11e-01	AAGCTACCTAACTACAATCCAGCTTTTCATGTTTCAACTTTTGCGGGGCCTGGCGTACAT	CDK15
CUST_29319_PI438085371	0.0493446	1.24e-03	-3.66	-0.89842	-1.25	GTTATTACAAACTACTTGTTGAACGGATCTTTGCTCAATACATGGTTCCTCACAATTTAG	PDS5B
CUST_16001_PI438085371	0.0493446	1.24e-03	3.66	-0.89879	9.07e-01	TTCAGCAGCAGATCCAGGACTGTAGCTCTCCAGAGGGTAATGGGTCCCCAGAACCCAAGA	SOX13
CUST_63217_PI438085371	0.049372	1.24e-03	3.66	-0.90066	9.70e-01	ATCCAAAGGGGAGCAGAAGTGCCTGGGTCCCCGCAGACACTTCCAGGGATCTCAAGCTCC	COL7A1
CUST_76140_PI438085371	0.049372	1.24e-03	3.66	-0.9011	6.82e-01	TAAGGACAAGAGCCCACCCAGTGATGCTCAAACAGGGCTCAGGAGGAAAGTACAGGGCTG
A_33_P3280784	0.049372	1.24e-03	3.66	-0.90154	7.75e-01	CTTTCAGCGAGGCAGTCTGTTCTGGTTCACAGTCATCACCCTCAGCTTTGGCTACTACAC	TMEM254
CUST_45993_PI438085371	0.0495571	1.25e-03	-3.66	-0.9066	-7.77e-01	AAATAAATGACTGGACCCACTGTGTAGAAACAAGTCAAAGGTGGTTGTCTGGGGTGAGTG	ELP2
CUST_88767_PI438085371	0.0495571	1.25e-03	3.66	-0.90678	5.11e-01	ATTAAATCCGCAAACAGCCGGGTGCCCTTCATCCTGCGCTGCGGCAAGGCCCTGAACGAG	G6PD
CUST_78607_PI438085371	0.0495571	1.25e-03	-3.66	-0.90717	-1.18	CCACCGAGTGGTGGTGAGGCCAGTCTTTGGGACATACCAATTAACTCTTCGACTCAGGGT	GIGYF1
CUST_88024_PI438085371	0.0497473	1.26e-03	-3.66	-0.9114	-1.61	TGCTGTTCCGGCGTACTTTATTGTCGGCTTCCAAAGATTACTAACTTTTATCTGTATCAC	ACSL4
CUST_69532_PI438085371	0.0498037	1.26e-03	-3.66	-0.91394	-1.28	ATGCTGGAAGGAGATACAGCAGCGACATGGATTAGCCAATTCCATTTCTTCCTACCTTAT	TRIO
CUST_85861_PI438085371	0.0498037	1.26e-03	3.65	-0.91557	5.42e-01	TACAACACCCTCATCAAAGCTGTCTGAGTGGTGGCTCAAGACCGCCTACCTCCAGTACCG	CRAT
CUST_60973_PI438085371	0.0498037	1.26e-03	3.65	-0.91742	7.16e-01	GGTCAGACAGCTGCCCAAAAGGTGTCCCATCTCTTGGGTATCAATGTGACCGATTTCACC	MYH9
A_33_P3380807	0.0498037	1.26e-03	3.65	-0.91754	6.01e-01	CAAAACCCTCTTTGAGAACCTGTGGGCCTCGGTCTATGGCAGCCGCAAGACGCTGTTTGT	TLR9
CUST_7893_PI438085371	0.0498037	1.26e-03	3.65	-0.91789	6.11e-01	CACGTACTTGAGGGAACACCCTCCTTCAGAGGGTCCGGCCAACAAGCCCTAACCAGGACC	MYH9
CUST_15045_PI438085371	0.0498037	1.26e-03	3.65	-0.91822	8.26e-01	ATTGCCATCGACCGAGTCTCACCCTGTTGCTTAGGCAGATGGCGCGATCTCGGCTCCTGG	GPR161
CUST_36492_PI438085371	0.0498037	1.27e-03	3.65	-0.91843	6.39e-01	AGGATAGTGGCAGATGGTCCCCACTGTGGTGGATTACAAGGAGGTCCTGCTGACGCTAGT	CCNF
CUST_22497_PI438085371	0.0498037	1.27e-03	-3.65	-0.91943	-9.39e-01	TCACAAGCCACCTGGTGTGCACTGCTCTCCGGGGAAAGCTGGGCGTCTTCTCTGAGATGG	FIBP
A_24_P194081	0.0498037	1.27e-03	3.65	-0.91991	9.52e-01	GAACGGATGGGCCTCTAGTGACAGATCCAGAGACACACAAGAGCACCAAAGCAGCTCATC	FXYD5
CUST_43509_PI438085371	0.0498037	1.27e-03	-3.65	-0.91994	-1.33	CCATGTTCTACTACACTTCTGGAAAATTCAGTATGGACAGTCTCCGACTTAGGATTTTTC	PTRH2
CUST_43005_PI438085371	0.0498037	1.27e-03	3.65	-0.92068	6.60e-01	TTACAGGCAGATGATGGCGGCTTGACTGAACAGAGTGTGGCCCAGGGCGGCGAGCGGAAT	COPZ2
CUST_23435_PI438085371	0.0498037	1.27e-03	-3.65	-0.92178	-1.45	AGGAGCACAGATCCTTTCTCTGCTACTGTAGATGCTGTTGATGATGCCATTCCAAGCTTA	PICALM
CUST_13012_PI438085371	0.0498037	1.27e-03	-3.65	-0.92205	-8.80e-01	TATATAGCAGGTTTGTTGTCTCATGTGTCCCTAGCTGGTTTTGGGGTCCAGTAGTAACCT	USP33
CUST_30604_PI438085371	0.0498054	1.27e-03	-3.65	-0.92293	-7.36e-01	TTTCCACTTCAAATATACCCAAATATGGCTTTCCTCAGTGTGCCTGCACAGGAGACAGCA	THTPA
CUST_65961_PI438085371	0.0498054	1.27e-03	-3.65	-0.92355	-1.22	TTTTTGATCATGCGGCACATCTTGGGGGAGCTCTTTTTGGAATGCCCTGAAAGCCATTAT	PARL
CUST_5714_PI438085371	0.0498189	1.27e-03	-3.65	-0.92518	-9.26e-01	TAGGACATACCAGTAGGTGATTTCAAATCGGAGAAGTCCAACGGGGAGCTAAGTGAATCT	BPTF
CUST_8497_PI438085371	0.0498189	1.27e-03	-3.65	-0.92527	-7.15e-01	AAGGAAACTCCAGGCTCACTTCATGGACTCACTTTGCGTGCTTGTTAAATGTGCTGTGTT	TIAM2
A_23_P376488	0.0498323	1.28e-03	-3.65	-0.92624	-8.77e-01	GGGGTATCCTGGGGGACCCAATGTAGGAGCTGCCTTGGCTCAGACATGTTTTCCGTGAAA	TNF
CUST_37898_PI438085371	0.0498414	1.28e-03	-3.65	-0.92733	-1.18	CACATTCTGGGGCTATACCAAGTCCATCGACATCTGGTCTGTGGGCTGCATTCTGGCTGA	MAPK3
CUST_72120_PI438085371	0.0498414	1.28e-03	3.65	-0.92787	1.07	ATCAAGCAGAATCCCTGCCAGAACCACCACTGCAAACACGGCAAGGTGTGCGAGCTGGAT	SPARC
CUST_31730_PI438085371	0.049863	1.28e-03	-3.65	-0.92909	-1.15	AACTGGATGAACAAGGGAACACTGGAACTATTTTGGGGCTGATGAGAATCTTGGTCCAGT	SIPA1L1
CUST_54551_PI438085371	0.049863	1.28e-03	-3.65	-0.93078	-8.81e-01	ACAAAGAAAGGAGTTTGCTATAAAATGGGAGTTCTGGTTGTACTCACTGTTCTGTGGCTG	UGGT1
CUST_87226_PI438085371	0.049863	1.28e-03	-3.65	-0.93108	-1.02	AGCTCTGCCGGTCATCTACAAGAAGTTCCAACTTGGCTGTGCTATAGGCCACAATGAAAC	SLC38A5
CUST_34752_PI438085371	0.049863	1.28e-03	3.65	-0.93172	8.99e-01	GAAAAGAAAGGTGAAAATTTGTGATATGCAGATGCGTGGCACACCCCGAGACTTACTTCC	HERC1
CUST_14501_PI438085371	0.049863	1.28e-03	3.65	-0.93213	4.77e-01	ATTATAACTTTCATTCCTTCAATGTGGAAAAACAGGCTCCCAGCCAACCTCTGATAAACC	ASH1L
A_24_P7934	0.049863	1.29e-03	3.65	-0.93265	1.51	CTGGTGCAGCTCTTTGAAGACACCAACCTGTGTGCCATCCATGCCAGGCGCGTCACAATT
A_23_P135769	0.0500293	1.29e-03	3.65	-0.9364	9.72e-01	TTTAAAAACTGGAACGGTGAAGGTGACAGCAGTCGGTTGGAGCGAGCATCCCCCAAAGTT	ACTB
A_24_P200694	0.0501056	1.29e-03	3.64	-0.93877	5.89e-01	GAAATTCTGGAAGGTGTCCCGGCCACTGGAGCTGTGCTATGCTCCCACCAAGGATCCAAA	RING1
CUST_46572_PI438085371	0.0501056	1.29e-03	-3.64	-0.93924	-8.86e-01	TGTTTTATTTATTAAACTTGATTTGAAGCCCCTGTAACGTGATGACCTGCTGACTCCTGG	MIER2
CUST_5296_PI438085371	0.0501244	1.30e-03	-3.64	-0.94031	-1.20	TGTTGGAGATATTGCTCAAGTGAAATATGTTTGTGGAGAAGTTTCTGTTGGGGAGGAAGA	ATP2B1
CUST_49248_PI438085371	0.0501441	1.30e-03	3.64	-0.94139	7.93e-01	AGACCCTCAAGAGAGGCTTGCTGGTGGACCATGCACCCAGCCTCCAAGCAGAGGTCTGAA	RYR1
CUST_83904_PI438085371	0.0503227	1.30e-03	-3.64	-0.94535	-1.66	TCTGTTTCAAACTGTATTAGATTGGTTGTTCCCTTTTCGGCTCTGCAACACCGCCTAGAC	CLTA
CUST_46370_PI438085371	0.0504703	1.31e-03	-3.64	-0.94898	-1.36	GTACAAAACAATGTGTGCATTGCAATGTTGTGTACTCTGATGTGGCTGCTCTGAAGTCTC	ZNF532
CUST_26040_PI438085371	0.0504703	1.31e-03	3.64	-0.94946	4.89e-01	CTCAGTATAATAAAGATACATCATTTAAACCCTGGAGTTCCTGTCCAACCCTCCAGCTGG	ESPL1
CUST_28289_PI438085371	0.0505308	1.31e-03	-3.64	-0.95127	-1.07	TCCATGTCTGAGATACAGTCCATCCGGGTTCTTTGAGATGCTGTTTGGCGACTCGTCGCC	RNF10
A_23_P103104	0.0507201	1.32e-03	-3.64	-0.95595	-5.92e-01	CCAATTGTGATGATCCTTTTTGCTCATTTCCCAGCCTTTCTTGCTGTTAGGGGCTACCAT	MFNG
CUST_46688_PI438085371	0.0507201	1.32e-03	3.64	-0.95611	9.67e-01	TGGCTTGGCAACTTTCTCTGGGACATGCTGGGTCAGCCCCAGAGACTGACCAGGGCTCTG	ABCA7
CUST_904_PI438085371	0.0509241	1.33e-03	3.63	-0.96048	5.03e-01	GATGGCACAGAAAATGACAGATGGCGAGACCTGGACAGGAAATGCCCTCTTCAGATTGAC	FAM53B
CUST_39079_PI438085371	0.0510574	1.33e-03	3.63	-0.96358	5.52e-01	ATTGTCACTAGCCTTTTTCCGCCGCGCGCCACCAGAATGTCCCTGTCTTGAGGTCTAATG	SF3B3
CUST_1376_PI438085371	0.0511988	1.33e-03	3.63	-0.96681	1.35	AATTCTGATGTCCCGGCGGCGGCAGTAGGCAGCCAGCTGCCACTGGTTCTTCTCCTTGAG	CNP
A_33_P3420083	0.0513128	1.34e-03	3.63	-0.96955	7.28e-01	TCATTTGTATAGACTCTGGCCCCATAAGGGAACCGGAAGGCAGAGCAGCGTCTGCCTGAC	CFAP74
CUST_26682_PI438085371	0.051429	1.34e-03	-3.63	-0.9729	-8.08e-01	TACTCACTGGTATCAGGTCAGGGCTCATCTTCTACCGGAAAGGGGTGAAGGCTGTGGACC	SHMT2
CUST_87901_PI438085371	0.051429	1.34e-03	-3.63	-0.97304	-8.55e-01	TAGAATGCAGATGAGGGGTATGTCTGATAAGTCACTCCGACTAGTGCTGTCCACATTTAG	POF1B
A_33_P3355185	0.0515526	1.35e-03	-3.63	-0.97594	-7.30e-01	TTGTGGCCTTCTTTGAGTTCGGTGGGGTCATGTGTGTGGAGAGCGTCAACCGGGAGATGT	BCL2
CUST_88647_PI438085371	0.0515631	1.35e-03	3.63	-0.97685	6.09e-01	AAAGTGGCACCACCAACAAGCCCAACAAGTTCACTGTGGAGACCAGATTCGCGTGGAGGC	FLNA
A_33_P3336038	0.0515757	1.35e-03	3.63	-0.97779	1.55	CATCCACCTAAGTTCTTTGATTTGTGCCATTCCTTCAGATGAAGAAATTTGGTACCCCCC
CUST_43388_PI438085371	0.0516198	1.35e-03	-3.63	-0.97928	-1.47	TTCATGCTTGGCATGGGGATGCTGGGGTTTGGCTTTGTCACTTTTGAGAATGAAGATGTT	MSI2
CUST_44839_PI438085371	0.0516285	1.36e-03	3.63	-0.98082	1.20	TGTGAATAAAGGCGGCGGCACTGGGCCTTCAAGCCCATCGACCTGAGTGACCTGAAGCGC	FAM195B
A_23_P411953	0.0516285	1.36e-03	-3.63	-0.98116	-1.50	GCTGCTCAACTCTTGTGTTTGTTGTTCTGTTTGCCCCATTTATCTGTTGCTGTTTTTGTG	PYGO2
CUST_47284_PI438085371	0.0516285	1.36e-03	3.63	-0.98158	5.48e-01	AATAAAGAACAGCTTGACAGAAGTTTCCCGCACTGCCGGTATCCGCCGCCATCCGGACTC	RPL36
CUST_53623_PI438085371	0.0517098	1.36e-03	-3.62	-0.98501	-1.01	TCTCAGGCTGGTCACTTTTCAATAGGATGGACTTTGAAGACTTGGGGTTGGTAGTAGATT	RNF181
CUST_40574_PI438085371	0.0517098	1.36e-03	-3.62	-0.98544	-8.16e-01	TAGAATAAACATCTGGGTTCTCCAGTCAGACGCTGGTTTACCATGACTTCTTCAGAGACC	C17orf81
CUST_3831_PI438085371	0.0517098	1.36e-03	3.62	-0.98627	6.85e-01	TTGGGAAGAATGATGGGGCGGTGGCGGGCACCAGGCTCCCCACTGCACAAACAGTCATCT	CLIP2
A_23_P76078	0.0517098	1.36e-03	-3.62	-0.98644	-1.07	GAAGGGAAATTTGGGGATTATTTATCCTCCTGGGGACAGTTTGGGGAGGATTATTTATTG	IL23A
A_33_P3395274	0.0517098	1.36e-03	-3.62	-0.98657	-7.97e-01	AGCAGTGTCATTTAGGGGTTCCTTTGATGATGACTACTGCTGTTAACTGACCTCAGCATT	ZADH2
A_33_P3352407	0.0517347	1.37e-03	3.62	-0.98777	9.28e-01	AAACTGGCCACTGACAAAAATGACCCCCATTTGTGTGACTTGAGATACATTACCTGAATG
A_23_P153372	0.0517347	1.37e-03	-3.62	-0.98843	-5.62e-01	GAATCCGAGCCCTTTTCCCATATCATCTGTTTGTTCTGTTGTCTAAAAGCACACTGCAAG	HSH2D
CUST_9961_PI438085371	0.0517374	1.37e-03	-3.62	-0.98919	-7.35e-01	AGCATTAAAGTTTGGGGAATTCTGTAGAGGGCTGCATTGTATTCTCAGGCTCCTATGCCT	AGTRAP
A_33_P3378272	0.0517435	1.37e-03	-3.62	-0.99004	-8.84e-01	ACTTTTCTGGGGGACCTGTTCACGATGCCTTCTGTAGCATACTCCAAGAATCCGGCGCCC	CLDN4
CUST_44736_PI438085371	0.0517435	1.37e-03	-3.62	-0.99128	-1.01	ATGAAGGTGGAGGCAGCGCGGCTCTCAGGTGGGGTTTTTCGGCTACGTCAGCTTCACCGA	SLC38A10
CUST_22178_PI438085371	0.0517435	1.37e-03	-3.62	-0.9923	-7.49e-01	GACTGTGAAGGCATCCGTGTCATTCTGGACCTTACTCCCAACTACCGGGGTGAGAACTCG	SLC3A2
CUST_2855_PI438085371	0.0517435	1.37e-03	-3.62	-0.99239	-1.47	TTTGTGCTTCATTGTCGTGGCTTCCTGCTGAGGATGCAGACCTGGGGTACTGGACAGGAC	PRKCA
CUST_88664_PI438085371	0.0517435	1.37e-03	3.62	-0.99284	8.37e-01	ATGACAACACCTACACAGTCAAGTACACGCCTGTCCAGCAGAGGGAGAGGAGCGCGTGAA	FLNA
CUST_16270_PI438085371	0.0518511	1.38e-03	-3.62	-0.99564	-1.21	TTACAAGAGCAAGGTATAATGGGTTTGTCCTGCCATGCTTGGGTGTTCATCCAGTTCAAG	TATDN3
CUST_56929_PI438085371	0.0518511	1.38e-03	-3.62	-0.99614	-5.65e-01	TTTTTTCCTAGTTCATTTTGTTGGCCTGTGATGGGCTCTTCAAGGTCTTTACCCCAGAAG	ILKAP
CUST_36127_PI438085371	0.0518533	1.38e-03	-3.62	-0.99688	-1.49	CTCCATGTGGGTGCTGTTTCTTCTGGGTACACTGGTCATCGCCATGTCCTTGCAGCTGGA	TMEM8A
CUST_55820_PI438085371	0.0518542	1.38e-03	3.62	-0.9978	6.11e-01	TCCTGTTCAGGCATCACCCAGCCAATGCCTGTCTGATTCCCATCTGTTCTCTGTATGGTG	AOX1
CUST_63319_PI438085371	0.0518542	1.38e-03	3.62	-0.99848	6.09e-01	AGAATCTGGCCGTGACCTTTTATACCCAGTAAAAAGTAGCAATCAAGCCTCTGCCCTTCA	P4HTM
CUST_60085_PI438085371	0.0518542	1.38e-03	3.62	-0.99926	6.43e-01	TGGGGTGCGAGAGCCCACCCACCTTTGGGTTCCTGTTGGACATCGATGGAGTGCTTGTGC	CECR5
CUST_74476_PI438085371	0.0518542	1.38e-03	-3.62	-1.00036	-8.20e-01	CAAGGATCATTTTCGACTCACTAGTACTTTGAGCATAACAGTTTTGAACAATTTTGCATC	MYO6
CUST_40714_PI438085371	0.0518542	1.38e-03	3.62	-1.00042	1.36	TACTTATGTCCCGCAATGAAGAAGCTACCAAGCACCTAGAGGCAGTAGGCGGCGGTGGCA	FXR2
CUST_8866_PI438085371	0.0520262	1.39e-03	3.61	-1.0049	8.90e-01	AGCTTGGCAGAGTGAAAGCAGCAGCAGTAGCAACATCTCCACCATGTTGGTGACACACGA	TRIO
A_24_P146211	0.0520262	1.39e-03	3.61	-1.00497	1.43	ACGGGAAGAAGCGCAAGCGCAGCCGCAAGGAGAGCTATTCAGTGTATGTGTACAAGGTGC	HIST1H2BD
CUST_74948_PI438085371	0.0520262	1.39e-03	-3.61	-1.00553	-7.02e-01	TGTGGCCCAAGCTTGGGAATTGGCCCAGTTCATCCAGGGCATTCCGTACTTGAGCAAGCA	SMPD2
CUST_81043_PI438085371	0.0520306	1.40e-03	-3.61	-1.00719	-1.12	CTGAACCAAGCCAGCAAGATCACCTTATCAATGCCCTGTCTCAGAGATATTTCCTTCAAG	PLEKHA2
CUST_83740_PI438085371	0.0520306	1.40e-03	-3.61	-1.00781	-9.15e-01	AAAGTTGTATGGGGAGTAAGGTGGGAGATGTTATTCCAGGCTTCCTGCGCGCTGCCCTCC	ARHGEF39
CUST_9238_PI438085371	0.0520306	1.40e-03	3.61	-1.00791	9.29e-01	AGCCCTGCAGGCTGGTCTCCAGGAGGTAAGGCCCGCCCTGCAGGCAACACCGGTGCTTGG	C21orf58
A_23_P27724	0.0520306	1.40e-03	3.61	-1.00841	8.10e-01	CCTCAGGCATCCTTCTCAAGGGGAAGCCAAGAGAGGCATCAGGATGGGTGGGTTTCTGAT	SEPW1
CUST_56263_PI438085371	0.0520876	1.40e-03	-3.61	-1.0101	-7.30e-01	ATGAAACAATGCAGCTGTTGTGCTGTGTATGGACGTGGGCTTTACCATGAGTAACTCCAT	XRCC5
A_21_P0014103	0.0521588	1.40e-03	3.61	-1.0131	1.58	AACCAAATAGTCTCTATTACCTTCATGCCTGTTGGGTCCCAATAAAGGAATCATTCCAAT	LOC101929947
CUST_22816_PI438085371	0.0521588	1.40e-03	-3.61	-1.01331	-1.21	AGAACCTCATCAATTTCCACATTTCTTCCAAGTTCTCTTGCCCTGAGACGGTGGAACAGA	CPT1A
A_22_P00017486	0.0521588	1.40e-03	3.61	-1.01343	7.89e-01	CCGGGTCCCCGGTGCCGCGCGCTGTTCTCAGACCGCGGCTCCGCGGCGCTCATCGTGTTC	TMEM88B
CUST_5688_PI438085371	0.0521926	1.41e-03	3.61	-1.01472	1.94	CAAAGAAAAGATCAATGAACTGAGCCATGTTCAAATCCCTGTTATGTTGATGCCAGATGA	PIP4K2A
A_33_P3266614	0.0522333	1.41e-03	3.61	-1.01614	4.56e-01	CCGGCGTGGCCGGAACGGCAGCACAGGCTCCCAGCCCCGCGCTGCTCTCGGACTACCGAG
CUST_43039_PI438085371	0.0522333	1.41e-03	-3.61	-1.01759	-1.01	TTGTTTTGGCAGAAGGAGAGGGGTGATGGAGAAGTCCTTTCTGGAGTATTACGACTTCTA	UBE2Z
A_23_P83200	0.0522333	1.41e-03	3.61	-1.01786	7.76e-01	ACCCATACACAGTCTTCGAATACATCGAGAGTGGGATCATTAATCCCCTGCCCAAGAAAA	AK8
CUST_15675_PI438085371	0.0522333	1.41e-03	-3.61	-1.01821	-7.95e-01	CGTGATTATCTCGAGCAAATTAAGCACTCATTCCTACTTCATTGCCCCTGATGTAACTGG	DENND1B
A_21_P0013620	0.0523481	1.42e-03	-3.61	-1.02089	-1.16	CACTTCTCCAGAGCCAATTTTTGGTACCAGCAATGTTTCTATGGGGTCAATCTGTCCAGT
CUST_25603_PI438085371	0.0523862	1.42e-03	3.61	-1.02249	6.88e-01	ACAGTCATTGCGTGAGTGCATCTCCATCCACGTTGGCCAGGCTGGTGTCCAGATTGGCAA	TUBA1C
CUST_33488_PI438085371	0.0523862	1.42e-03	3.61	-1.02294	8.37e-01	AACCTGGTGTGCGTGGCCAATGCGACTTACCACTGCAAAAAGAGCCGCTGCGCCCGAGCT	THBS1
CUST_61013_PI438085371	0.0524747	1.42e-03	3.61	-1.02583	3.61e-01	ACAACTCCTCCCGCTTCGGCGAGCTGGAGCGGCAGCTGCTGCAGGCCAACCCCATCCTGG	MYH9
CUST_85268_PI438085371	0.0524747	1.42e-03	-3.61	-1.02586	-8.60e-01	CCTGCCTATGGTGCTGGGTCTTCAGCTCTAAAGAGGCCATTTGAAGATGGATTAGGGGAT	STRBP
CUST_78565_PI438085371	0.0525926	1.43e-03	-3.60	-1.02859	-7.44e-01	AGAAGGAAAGGTGGCTCCACAGGATCTGGTCCAAGCTACCTTTATGGGGTCACTCAACCA	PILRB
CUST_14240_PI438085371	0.0526305	1.43e-03	-3.60	-1.02993	-4.96e-01	ACCTGAGGGCCAGACACCTAGCTCCCCTGTTTGACAACCCTAAGTTGGATAAGGAGCTGC	INTS3
CUST_49457_PI438085371	0.0526766	1.43e-03	-3.60	-1.03142	-8.63e-01	GACTTCTGTCGTCGACGGCGTGTTCGTGGCTCTGCCTTTCCAGCTGGACTCGCTCCTGCA	FCGBP
CUST_51359_PI438085371	0.052704	1.43e-03	-3.60	-1.03258	-9.64e-01	TTTTGAATTTCATGAAGCTTTCTCGACCAACATATGCTACTCCAAAAGTTCTAGAAAAGG	HADHB
CUST_47058_PI438085371	0.0527193	1.44e-03	3.60	-1.03459	6.08e-01	AAGAACATCTTCGGCACCCCGGAGTTTGTGGCGGCCAGTTTGCGATCGTGCGGAAGTGCC	DAPK3
CUST_85675_PI438085371	0.0527193	1.44e-03	-3.60	-1.03479	-8.18e-01	GCGACACCAGGCTTCAACGCTTCCTTGCTGACTTCCGTGACCTCACCAGCTGGGTGACTG	SPTAN1
CUST_25869_PI438085371	0.0527193	1.44e-03	-3.60	-1.03491	-6.12e-01	GTGAGCAGATCAAGACCCTCAACAACAAGTTTGCCTCCTTCATCGACAAGCGCCTCCAGC	KRT6B
CUST_42456_PI438085371	0.0528379	1.44e-03	-3.60	-1.03764	-6.28e-01	TAAAGCTTTTTATTTCTCTGTGGGTTTCTCCAAGGACATCAAGGTGCCCAAGAGCCGCTA	KAT2A
A_23_P118038	0.05287	1.44e-03	3.60	-1.03887	4.34e-01	ACGATGCTTGGGTTTGCACCAATGACATGTTCAGGCTCGCCCTGCACAACTTTGGCTGAC	NUTF2
CUST_40164_PI438085371	0.052921	1.45e-03	-3.60	-1.04104	-6.61e-01	AGATTGGCAATCCAGTGCCCTATAATGAAGAACATCCGTCCCATTACTACGGGGAATAGT	RPA1
CUST_19215_PI438085371	0.052921	1.45e-03	3.60	-1.04112	5.47e-01	ACTGCTTTCGAAGGAGAGGACAGAGCGGCTTGTCATCTCCCCCTTAAATCAGTTACTGAG	DNMBP
CUST_51060_PI438085371	0.052921	1.45e-03	-3.60	-1.04181	-5.88e-01	ACAAGAACAGCCCGGCACCTTTTTTGCTCCCTGATGGACTGGTTCGCTTGGTTAATAAAC	NBAS
CUST_17231_PI438085371	0.0530283	1.45e-03	3.60	-1.04433	6.63e-01	ATCTTGACCCACCCTTGGATCGGATGCCAATGGTGATGGTGACCAGGGCCATGAGAATGC	LARP4B
CUST_62238_PI438085371	0.0530881	1.46e-03	-3.60	-1.04669	-8.92e-01	TCTACTCCAGATATTCTTACTGATTCTCCGGGCTCTGCAGCTCTTGACCCGGCTGGTATT	XPC
CUST_19437_PI438085371	0.0530881	1.46e-03	-3.60	-1.04672	-9.34e-01	TTTTAACAAGCTGCTAATCACTGGCACAGAGCAGTTCAATCAGAAACCAAAGAAGGGGAT	GBF1
CUST_42214_PI438085371	0.0531564	1.46e-03	3.60	-1.04903	6.13e-01	ATTAGTTCCCAGCTGGCCGCCACCGCTGCCACCTGCTCAGAGTGAAATAATGAAGGTGGT	MED24
CUST_84791_PI438085371	0.0531564	1.46e-03	-3.60	-1.04926	-1.02	TTCCTTTGTTCACGAGAACATTGAGACATTTCTTTCGAAGCAGTGGACAGGGGAGAATCC	TMEM245
CUST_46713_PI438085371	0.0532858	1.47e-03	3.59	-1.05215	9.51e-01	TGGATGAAGATCCAACCCAAGGGCAAGGGCATCCTGGGAAATGCGCGTCCCGGGACGACT	GPX4
CUST_35502_PI438085371	0.053303	1.47e-03	3.59	-1.05344	8.85e-01	TTAACTCTAACGTGAACGCGGACCAGGAGGCGGAGGGACGGAGGGAAGATGGCTGCAGAG	ST20
A_23_P117778	0.053303	1.47e-03	-3.59	-1.0538	-5.72e-01	AGGCCTCAGCAGTGACCCTATTGCTCTTGGGGTTCTCCAGGACAAGGACCTCTTCTCTGT	UBL7
CUST_63570_PI438085371	0.0535449	1.48e-03	3.59	-1.05859	6.43e-01	CTCCCATGCGGATCAAGATTATAGGACCGGCCCAAGTGAGGAGAAACCCAGCAGGCTTAT	RBM6
A_22_P00016019	0.0535647	1.48e-03	-3.59	-1.05961	-1.14	GTACTGCTTAGTATGATCTAATTGATGGATTTTCCATGGACTCCCTAGAGACTGAAAAAG	LOC101928117
CUST_47742_PI438085371	0.0535842	1.48e-03	3.59	-1.06062	6.90e-01	ATAAAGCTTTCTCAACTGCCATGGCCCCCGACTGGACGAGAGGGATTGTCCGGGAAACTG	ICAM1
CUST_9423_PI438085371	0.0537804	1.49e-03	3.59	-1.06462	5.03e-01	TCTCATCTCATGATTCACATTAAACTCTGTGCCATGGACGCCGCCGCTTGGCGCCGTGAC	SSU72
A_23_P84922	0.0538817	1.49e-03	-3.59	-1.067	-9.66e-01	GGGTCATCCTAGGGAAAACACTATCCTCTGAGATCCCAGATCATGAGTTTTTCACAGCAT	HDAC8
CUST_44944_PI438085371	0.0539481	1.49e-03	3.59	-1.0688	7.50e-01	CCTGAGCCAGGGACAGTGTCCCTGGAGGTACGGCTCCTGGAGGCCTCCCGTGCCTTCGAG	FASN
CUST_60977_PI438085371	0.0540343	1.50e-03	3.59	-1.07143	8.92e-01	CCATGCCCAGGTGGATTACAAAGCTGACGAGTGGCTGATGAAGAACATGGATCCCCTGAA	MYH9
CUST_2703_PI438085371	0.0540343	1.50e-03	-3.59	-1.0716	-8.93e-01	TTGGGTGCTTCACAGAGACTTGAAAAGATGAAAAGGAATATGCATTGAAGCAAATTGAAG	CDK19
CUST_46435_PI438085371	0.0540642	1.50e-03	-3.58	-1.07278	-5.26e-01	AACTGCAAAGGAAAACCTCACAGCACGGGTAGCTCTGAACGGATTCAGCTCTCAGGAATG	PHLPP1
CUST_66923_PI438085371	0.0541055	1.50e-03	-3.58	-1.07498	-5.80e-01	GGGACTCCTGTGGGTTGCCAGCGTTGATGTGGTGGAGAATGAAGAGGCCAGCGCTAGCAT	QDPR
CUST_87833_PI438085371	0.0541055	1.50e-03	-3.58	-1.07508	-1.70	TGAAACCTTCTTTTGTTTTTCAGCTCACTTCAAGGGTACCTGAAGCGAATTGGCACCAAA	COX7B
CUST_47490_PI438085371	0.0541055	1.51e-03	-3.58	-1.07614	-9.23e-01	ATTAAACATTGTGGTGCTGGCATCCGAGTGCTGGGGTACTGCTGCCAGCTGGTTGGTGGA	PEX11G
A_23_P29680	0.0541055	1.51e-03	-3.58	-1.07703	-1.37	GGCAATAACTCATAATCTGATTTGGAGGTTTGCCCTTTACAGGGGCAGATTTTCTGCTCA	CAMKV
CUST_78720_PI438085371	0.0541055	1.51e-03	3.58	-1.07711	4.50e-01	ATGAAACGGATGGAGAAGAAAGAAAGCACTCCAAAGACCTCCGCCAGCTGCAGCCCTGCC	CUX1
CUST_63486_PI438085371	0.0541055	1.51e-03	3.58	-1.07752	6.37e-01	ATGTGGGCTATGTAGTCATAATAAATTAGGACACAGCATTTTGGGCCCCTGGAGATGCTG	APEH
CUST_1422_PI438085371	0.054107	1.51e-03	-3.58	-1.0789	-6.54e-01	GTTTTCAGAGTCTCAGACCAGTATCCTTCAGGGGTTCTCTTACTCTGATTTGCGGAAATT	RNF213
CUST_82414_PI438085371	0.054107	1.51e-03	3.58	-1.07954	5.46e-01	CTGAGAACAGTGAAGTACATGCGAGAAGCCACGCCCTATGTGAAGAAAGGATCCCCAGTA	SNTB1
CUST_66830_PI438085371	0.054107	1.51e-03	-3.58	-1.08209	-1.12	AGCCCTGGCTGCAATGGAAGAGTTAATAGTTGAACTTCGTCTCTTTCTTGAACTCCTGGA	AFAP1
CUST_593_PI438085371	0.054107	1.52e-03	3.58	-1.08235	8.28e-01	ACCCTGCCCAGGCGCCATGATAGCAGTGGCAGTGGACATTCAGCATTTGAGCCCCTGGTG	POM121C
CUST_40176_PI438085371	0.054107	1.52e-03	-3.58	-1.08315	-6.72e-01	AACATACCTGCTGAACAAAAGGTTCATCCTCAGTTTTCTCCATGCCCATGGGAAGCTGTT	SMG6
CUST_10697_PI438085371	0.054107	1.52e-03	3.58	-1.08356	5.63e-01	CAGGTGCCAGCTGTGCCCCCGGATACGAGGGCAACCCCATCCAGCCCGGCGGGAAGTGCA	HSPG2
A_23_P372331	0.054107	1.52e-03	-3.58	-1.08587	-1.20	AAGTGGGCATTTCTTCAGGAAAAGAAATTGGGGCTCTATTACAACAGTTGCGAGAACAGT	TRNT1
CUST_80696_PI438085371	0.054107	1.52e-03	3.58	-1.08615	8.14e-01	GCAGAAGAAGAACCTGAATATCCAGGTGGAGGACATTCGGATTCGAGCCATCCTCTCAAC	LOXL2
CUST_24392_PI438085371	0.054107	1.52e-03	-3.58	-1.0864	-1.22	ATTTTATTTCTTTTTAGCTGTGGAGGCCGCTTACGTAAAGCCCAGGGGACATTCAACAGC	ST14
A_22_P00013447	0.054107	1.52e-03	-3.58	-1.08653	-7.49e-01	GAGCAGCCTCCACTGCTTACCTGTTCAAACCACCTTAATTTGTGGCCTCTGGGGTGGAAG	LOC102724966
CUST_33547_PI438085371	0.054107	1.53e-03	3.58	-1.08856	5.88e-01	GATGGAGACGTTAAACAGGATGGTGGCTGGAGCCACTGGTCCCCGTGGTCATCTTGTTCT	THBS1
A_33_P3286481	0.054107	1.53e-03	3.58	-1.08866	2.26	GAGCTCTTCATGGAGGCTGTGGAACAAAACATGCTGCAGGAGTTCCTGAAACCGGCCTGA
CUST_6300_PI438085371	0.054107	1.53e-03	3.58	-1.08887	2.03	CAACTTGACATCTCTTTTGGAAAAGTTCTTGATCCCCAATGCTTCACAAGCAGAGAGCAA	YWHAZ
CUST_72131_PI438085371	0.054107	1.53e-03	3.58	-1.0892	9.76e-01	CCTTGCAAATCAGCAAGAAGCCCTGCCTGATGAGACAGAGGTGGTGGAAGAAACTGTGGC	SPARC
CUST_15761_PI438085371	0.054107	1.53e-03	3.58	-1.08935	5.33e-01	TGAGGAGGAGAATGAGTGCTAGGCTCTGTCCCACAATGCACCCGAGAGCAGGAGCTGAAA	TMEM9
A_23_P312132	0.054107	1.53e-03	-3.58	-1.08947	-4.98e-01	TTCATCGTGGGGCTCTCAGTTCCGATTCCCCAGGCTGAATTGGGAGTGAGATGCCTGCAT	ITGAX
CUST_88641_PI438085371	0.054107	1.53e-03	3.58	-1.08954	1.35	CAAGTGCCAGACAGCAAGGCCATCGTGGACGGGAACCTGAAGCTGATCCTGGGCCTCATC	FLNA
A_24_P303874	0.054107	1.53e-03	3.58	-1.09009	6.15e-01	TTAAGGGAGCCGCCACCGCCCCAATGGGGTTGGTTTCTTTCTTCCCTGTTTTTAAAGATC	C9orf62
CUST_13716_PI438085371	0.054107	1.53e-03	3.58	-1.09025	1.34	AATTAAAGAGGGAAGAGGAAGAACGTCTGAGAAATAAAATTCGAGCTGATCATGAGAAGG	MAN1A2
A_23_P81934	0.054121	1.53e-03	3.58	-1.09176	7.67e-01	CTCCACTTGTGAAAACCGAGCCCCAGAGGCCAGTAAAGGAGGAAGAGCCCAAGATTCCAG	C6orf25
CUST_88668_PI438085371	0.054121	1.53e-03	3.58	-1.09202	5.77e-01	AACACCTACACAGTCAAGTACACGCCTGTCCAGCAGGTGATCACCCCCGAGGAGATTGTG	FLNA
CUST_57317_PI438085371	0.054121	1.53e-03	3.58	-1.09247	5.55e-01	CTTCAATGCCCTTGGAGGGCTCCCCGGCCCCTACATGTACAGGGGCCCGTGCTGGTTGAG	ITPA
CUST_50691_PI438085371	0.0541476	1.54e-03	-3.58	-1.09447	-8.94e-01	TTTACTTCTGTGGATTTAATAAAAACTTCACCAGTTAAGGTGACTGAGGGGCAGCAGGAG	TRIM28
CUST_28013_PI438085371	0.0541476	1.54e-03	-3.57	-1.09506	-1.29	ATAGCTGCGGAATTTGAAGTTCCGAAACTGATATACATCAGGGGATGTGAGAGTGTGGGA	FBXW8
A_32_P154342	0.0541476	1.54e-03	-3.57	-1.09554	-9.55e-01	GGGTTCACCTAGATCATATGAGTTGATGTGATACTTCTAGAACAAAATTATTCATAGTGC	SLCO4C1
CUST_18720_PI438085371	0.0541476	1.54e-03	-3.57	-1.09601	-7.49e-01	ATCACGAAAAGACTCACGGCAGCTGTGTTCTGATTTCGTACTACTGCTGGGGCTGCCACC	ZMIZ1
A_24_P936010	0.0541476	1.54e-03	-3.57	-1.0963	-6.94e-01	TCACCCTGCTTTGGGTGGGGTTTCCTTACCCCAGCTACCTGGGAACACACAAGGCAACTT
A_23_P92895	0.0541476	1.54e-03	3.57	-1.09688	5.13e-01	TTGTAGTGGCCTAAGTGTGATTTAACTCTTGAAGTCACACCCTCCGAAAGATGAGTAGAA	RBM22
A_33_P3384652	0.0541919	1.54e-03	-3.57	-1.09981	-1.08	GGCTTCCTGGAGATAGGGACCGTCTCTGTTTTGTTCATGGCTGAATTGTTTGGTGTATAT	ERCC5
CUST_84121_PI438085371	0.0541919	1.55e-03	-3.57	-1.10001	-9.99e-01	ATGGGTGTTACTGGTGTGAAGAGGGCTTCTTTCTCTTAGCACTGCAGTGACAATACACAT	PCSK5
CUST_4291_PI438085371	0.0541919	1.55e-03	-3.57	-1.10094	-7.39e-01	AGAGCAGCTTCCGACCAAAGAAAGAACTTTCAGCTACCAAGAAAGACCGTGTGAATCATT	HTT
A_33_P3359832	0.0541919	1.55e-03	-3.57	-1.101	-1.02	TTCCTAAAAGCCTCTTTGGGCTGAGGGAAGGCATGGGTGGCTCTGCCAGTTTTGGAGTGG
A_24_P810290	0.0541919	1.55e-03	-3.57	-1.10174	-1.77	ATTTTTCATCAGTTGTTTCTCAAAGTCATCGTACTTCTGCTTCTGTTTCACTGATGGTGT	PPAPDC1A
A_19_P00322088	0.0541919	1.55e-03	-3.57	-1.10208	-7.92e-01	AAGGAAGGACGTCTCCAGGATTGAGCTGGCCAGCGAGGACGGGGTGTCTGTCTCCTGTGA	LOC388210
CUST_63245_PI438085371	0.0541919	1.55e-03	-3.57	-1.10253	-6.38e-01	ATACAGGGTTTCCTGGCACTCAGCCCACGGGATCAAGAATGCTGACCCTGAGGAGCTGAA	COL7A1
CUST_40407_PI438085371	0.0541919	1.55e-03	-3.57	-1.10288	-4.58e-01	GAAAAACTCAAACAGCGCCTTTCCTCTGGTTTCCAAATCAGTTACGCCCCTTCTCGCACG	SLC25A11
CUST_69447_PI438085371	0.0542827	1.55e-03	-3.57	-1.10568	-7.06e-01	TTTATCCATGGCAGGGCTTGGCAACTCTTGTGAAATTTCATAGATCTCGTCGCTTACTGG	entg|MARCH6
CUST_81209_PI438085371	0.0542827	1.56e-03	3.57	-1.10623	7.29e-01	TAAATGCGTATACTTAGATCAGCCAGCCCCAGGTGGACTAGCAGAAAGACTAAATGGACT	SPIDR
CUST_39899_PI438085371	0.0542827	1.56e-03	-3.57	-1.10683	-5.04e-01	TAAATGGGTCACGCTCACACTTGAATCCAGACACAGAACTGAAAAGGTATTTTGGTGCCC	TCF25
CUST_16677_PI438085371	0.0542827	1.56e-03	-3.57	-1.10702	-1.30	GTGAACTTTATTTTTTGTCTCACCTAATCTGGCCACCTTTGTTTTGAGCGTGGTGCCTCC	ABCB10
CUST_53333_PI438085371	0.0544125	1.56e-03	-3.57	-1.10984	-6.41e-01	AACTACATCATTAGTCTCTCTGCTGTTCAGGCCTCTGGTGGCCTACTGGGGATATATAAT	PCYOX1
A_23_P10647	0.0546505	1.57e-03	-3.57	-1.11445	-1.19	TAGTTGTATCTGAAACTGTTATGTATCTCTCTACCTTCTGGAAAACAGGGCTGGTATTCC	CYTL1
CUST_5317_PI438085371	0.0547026	1.57e-03	-3.57	-1.11621	-1.70	GTGTTACAGCAGTAAGAACATCTCTAATAAATTTTCCTTCTAGTTCCATTGCCTTTGTTG	SH3RF3
CUST_21115_PI438085371	0.0547026	1.57e-03	-3.57	-1.11662	-6.35e-01	CGGTGCATAGAATATCATCACCCTTGCAGAAACTGGCTCTCTGGACTTCAGAACATTTTG	ZDHHC13
CUST_57883_PI438085371	0.054768	1.58e-03	3.56	-1.11868	7.53e-01	TTGGATAAATAAACAGCCTGTGAGCACACAGGCAGCCCGGCCCAGTGACTGGTGCACTCA	SNTA1
A_33_P3338698	0.054768	1.58e-03	-3.56	-1.11966	-1.73	GAAGCCCATGGGAGAATTTTGGGGATGTTTTGGTCTTTTCTTCCTTTTGTAATAAAAATT	IHH
CUST_1336_PI438085371	0.054768	1.58e-03	3.56	-1.11966	5.50e-01	GAGCCCAGAGGCATGAGCCATGAGCCCAAGTCCCCTTCGCTAGGGATGCTTTCCACCGCG	GSE1
CUST_55517_PI438085371	0.0549768	1.59e-03	3.56	-1.12397	8.19e-01	TGGTAGTAATGGGCCTGGTGGTGACAAAGGAGACACAGGACCCCCTGGTCCACAAGGATT	COL3A1
A_23_P399501	0.0549768	1.59e-03	3.56	-1.12441	1.74	TTTCCTGTGTGTACTCTGTCCAGTTCCTTTAGAAAAAATGGATGCCCAGAGGACTCCCAA	PKM
A_33_P3378284	0.0550767	1.59e-03	3.56	-1.12709	6.60e-01	TTCAAGTGATTCTCCTGCCTCAGCCTCCCGAGTAGCTGGGATTACAGGCATGCACCACCA	COX6B2
CUST_14215_PI438085371	0.0550767	1.59e-03	3.56	-1.12787	1.11	TGCTGAACAGGTTCAGGCCCTTTGTACCACATATCCCATTTGACTTCTATTTGTGTGAAA	ILF2
CUST_51221_PI438085371	0.0550767	1.59e-03	3.56	-1.12801	7.18e-01	GCCTGAAGAGGGGCTGTTTGTTTTATGGCCCTCCTGGCACAGGTAAAACCTTGGTTGCCA	ATAD2B
CUST_7793_PI438085371	0.0552649	1.60e-03	3.56	-1.13175	7.67e-01	AGTTGATCAGACGGAATCAGTCCCCAATGCCTGGAAATTCCTCATTGGATTACTGTGTTT	CTTN
CUST_3587_PI438085371	0.055267	1.60e-03	3.56	-1.13243	4.43e-01	CAGGAAGAAGCATTAGTGCCAGCAGTAGTTCCCAAGGGCTGTCTCAGCCATCCACCCAGA	RYK
CUST_59556_PI438085371	0.0552844	1.60e-03	-3.56	-1.13337	-7.36e-01	CCTTTGATAGGGTTTGGCTGAGATATTGCATCAGAAGTTCATAGATGCTGACGTGGAGGA	DOPEY2
CUST_48588_PI438085371	0.0552912	1.60e-03	3.56	-1.13412	1.07	ACAACATCAAGGCTCTCTTCCGCAAGGGCAAGGGAACGGGCTGTTGAGGAAGAAGACGCT	FKBP8
CUST_65423_PI438085371	0.0554191	1.61e-03	-3.56	-1.137	-8.27e-01	AAGGAATTTCACCATAGAAGATGTCTCAGGAGCCATATCACATCTGTCCCTTGGGGAGAT	GYG1
CUST_6702_PI438085371	0.0554191	1.61e-03	3.56	-1.13751	8.64e-01	GTCCTCCCAGGACATCTGTAAAGCCCTGTGGTGCCATCGTATTGGAAGGAAATGTGAGAC	ADAMTS16
CUST_54380_PI438085371	0.055444	1.61e-03	-3.56	-1.13901	-7.98e-01	AAATGCTCCATTTAACCCCGCTGCTTTCCACCAGCGATGGAGCGTGGGGACAGTACTGCT
A_23_P74114	0.055444	1.61e-03	3.56	-1.13921	7.60e-01	TTTTTTGTATTTTTAGTAGAGATGGGGTTTCACCATGTTGGCCAGGCTGGTCTCGAACTC	ZNF713
A_23_P166686	0.0554479	1.62e-03	3.55	-1.14048	1.16	TTTTGTTATGCCACCCTGTACCAGGATTGCTGCCGCATTCCACTGGGTATAACAGTATTT	AMOTL2
CUST_33109_PI438085371	0.0554479	1.62e-03	3.55	-1.14056	6.52e-01	TGATAAACAGGAACTTGAGGCCCCAGTTGTGACAGCGTTGAGGAAGATATGAATGCTTCT	HERC2P3
A_22_P00008337	0.05547	1.62e-03	-3.55	-1.14279	-8.97e-01	CACTTTTCAGAACATCAAATTCCTAATGAAGAAGAGGAGAAGATAATGGGGAAATTTGAC	ITPR2
CUST_86176_PI438085371	0.05547	1.62e-03	-3.55	-1.14281	-5.84e-01	CAGCATTTTATGGGACTTGAAGTTTTTGATGAGTTCCTCCGTGTCACAAAGCAGTACCTG	SURF4
CUST_86090_PI438085371	0.05547	1.62e-03	-3.55	-1.14285	-1.05	ATCTACACTGGGCTCTCAAGACAGACAGAAGCCATTCGATGTTCATCAGATTGGCCATTT	SETX
CUST_72293_PI438085371	0.0555325	1.62e-03	3.55	-1.14451	6.27e-01	AATGAGACTCCCTCAGATCCAGTGATAATTGACAGGGATAAGGACGGAGCAGGATTTCTA	EBF1
A_21_P0000595	0.0555349	1.62e-03	-3.55	-1.14519	-9.60e-01	AAACAGCAGCTTCCTTGGTAGTGTATGCAGCCTGTTTCTTGTATGGGTTGCTCTAAAGGA	SNORA70E
CUST_59479_PI438085371	0.0559949	1.64e-03	3.55	-1.15332	7.66e-01	ATTATGTCCATTACTGGGAAAAAGGAGGAATCCAACAGTGACTGTCGGGCCTCCAGAAAA	IFNGR2
CUST_33502_PI438085371	0.0560235	1.64e-03	3.55	-1.15442	9.15e-01	AACACCCCTGGCCAGAGTCTGGCGGAGACAACAGCGTGTTTGACATCTTTGAACTCACCG	THBS1
CUST_74433_PI438085371	0.0560505	1.64e-03	-3.55	-1.15561	-8.04e-01	ACAACTGAATAACGTGGTTCTCCTCAAGATTTAGTTACTAAAGACATCACTGACACATCA	COL12A1
CUST_18219_PI438085371	0.0560505	1.64e-03	-3.55	-1.15658	-1.14	ATTGGCTCAGGTGTATCTCCCGAACATAAACAAGATATCAATGCAAGCAGTATTGGATTA	RHOBTB1
A_32_P505133	0.0560505	1.65e-03	-3.55	-1.15773	-6.89e-01	CGCTTTCCTCACGGTCTGGGCTTGAGAGGAAGCCGGAGTCCTTGTCTAAAGTCAGCATCA	C19orf47
CUST_45980_PI438085371	0.0560505	1.65e-03	-3.55	-1.15795	-6.26e-01	TTTTACAAAGCCCCTTCTACTGAATTAGTTTCTGGAGGATCTGATAATCAAGTGATTCAC	ELP2
A_23_P94338	0.0560505	1.65e-03	-3.55	-1.15805	-1.14	GGCCTGATGTCCGTGTTTCTCCGAGTTTCAGTCAGAACTGTTTGGCCTACAAAAATGATA	ENPP2
CUST_29369_PI438085371	0.0561464	1.65e-03	3.55	-1.16086	6.03e-01	AAGATGTGTACTATCCGGATGAGTTTTGTTAAGAGTTGGCCACCCTGTTCAAGGGCTTAG	SMAD9
A_23_P326009	0.0561464	1.65e-03	-3.55	-1.16088	-1.19	CATGAATTCTAAAACTTCATCCTCTTTTGTCCCTTTCGAGTTAACATTACAGCCACAGTG	ZNF471
CUST_77848_PI438085371	0.0563804	1.66e-03	3.54	-1.16529	4.99e-01	TGAAGGCACAGCTAGAAAACATGAAGACTGAGGCCTCCCAGCTGACACCCTGCAAGGCCA	HIP1
CUST_22020_PI438085371	0.0564155	1.66e-03	-3.54	-1.16649	-5.81e-01	AGAAGACTGCCGAAGAGCCAGCTGCCTCTGGCCGCATCATCTACAGAGCCACCATGGGGA	INCENP
A_23_P56314	0.0564479	1.66e-03	3.54	-1.16765	1.30	TCAGGATGGACAAGAGGAAACCCACAGCTCAGCTTCAGGCTTCTTATGTTTCTGAAAACA	UQCR11
CUST_35728_PI438085371	0.0564821	1.67e-03	3.54	-1.16883	5.83e-01	ATTCAAATGCAAGCGATGCCCTCCTAGCTAGCCGTCACGGGATGGAGGGCTTCATGGACT	ZNF710
CUST_66485_PI438085371	0.0565904	1.67e-03	-3.54	-1.1712	-8.65e-01	ACTGCAGTCGAAGGCATTGATGACGGGGAGCCTTCCTGGCTTTGTCGACGTCATCAGGAA	PIGG
CUST_10475_PI438085371	0.056597	1.67e-03	-3.54	-1.172	-9.33e-01	CACCTGCTGACTGTATATCCAGGTGTTCTTGAAGAAGGATGACTCAGTGGGCTACCGGGC	EMC1
A_33_P3279470	0.056597	1.67e-03	-3.54	-1.17258	-5.86e-01	ACTGCCGCTTCTTCAATGCCTTCTGCTACTGCCGCAAGCTGGGTACTGCCATGAATCCCT	AGRP
CUST_24105_PI438085371	0.056601	1.68e-03	3.54	-1.17327	9.84e-01	ACCTCCACAGGTCGCTACCTGTGTAGGGAGGAACGGGTACCCCATTCCTCAAGTCATCTG	MCAM
CUST_80222_PI438085371	0.056646	1.68e-03	3.54	-1.17463	7.27e-01	TAACAATAAATGAAGACCCTTTTGAGGACTTCTTTGGGAATCGAAGGGGTCCCCGAGGAA	DNAJB6
A_33_P3270623	0.0567793	1.68e-03	-3.54	-1.17739	-9.05e-01	ATTACAGCGCGGGCTACAGCCGCACCGCCTATTCCAGCCTTTGGAGATCCGACGGGGTTT	FAM181B
A_21_P0014283	0.0568924	1.69e-03	-3.54	-1.17984	-7.50e-01	TTGATACTTTTCATGGCTGCTAGGGCTACTCATTACTCTGAAAATAGACTTAGCCCCGCC
CUST_36548_PI438085371	0.0568924	1.69e-03	-3.54	-1.18046	-1.18	GACTTTCACGCCCATGATGGGCCCGTCTATAGCATGGTTTCCACCGATCGACATCTGCTT	THOC6
CUST_34504_PI438085371	0.0569523	1.69e-03	-3.54	-1.18205	-7.17e-01	TCTATAGGAGGCTTTCCTTAAAGTTTCCCATGTCTCAATGGACTCCTGAATATAACGAGC	RNF111
CUST_9605_PI438085371	0.0570861	1.70e-03	3.54	-1.18481	8.04e-01	AACTTCCTTATGATTTGCACCTGGCAAGACCAGCCTGGAAGGTGGCATCTCCCCGGACCT	GPR153
CUST_15220_PI438085371	0.0572369	1.70e-03	-3.53	-1.18818	-7.78e-01	TCCGGAAGAAGTCCCTGAGCAGCAGCCTATTACTTTGTGTAGTGGGGTTGAAGACACAAA	RC3H1
CUST_16967_PI438085371	0.0572369	1.70e-03	-3.53	-1.18846	-8.93e-01	GCACTCTGAGAATCACATGGGTCCGTTTATGAGCATCTTGCAAGAGCATATTGGGGTGAT	HEATR1
CUST_24582_PI438085371	0.0572397	1.70e-03	-3.53	-1.18921	-3.54e-01	AAGTTCCAACCTATTGACCTCATCAGCCAGGCTCCTTCTCTATAAAGTGGGATCTATCAT	ANO2
A_23_P79331	0.0572397	1.71e-03	-3.53	-1.18976	-7.05e-01	TGTATTGTTTATCTGGGTTAGGGATGGGGGACAGATAATAGAACGAGCAAAGTAACCTAT	TMBIM1
CUST_28092_PI438085371	0.0572426	1.71e-03	3.53	-1.19044	6.79e-01	AAATGTCTCGGTGAATGCCAAACTCCCGATTGGGACCCCAGATTACATGGCTCCTGAAGT	CIT
A_21_P0014500	0.0573683	1.71e-03	-3.53	-1.1932	-8.14e-01	GGCTTTCCCACTTTGAAGCAATTATCAGTTATGAATGTTAGGAACACTTTGTACAAGTTT
CUST_67439_PI438085371	0.0573683	1.71e-03	3.53	-1.19417	6.07e-01	ATTGGAGGAAGAATGATAGCACAGAAAATCTCTGTCAGAACTGGACCCCTATGGTGTAGC	TMEM165
CUST_24957_PI438085371	0.0573683	1.71e-03	3.53	-1.19431	4.76e-01	AAACCATAAGATAACTGTGTCCAGAGGACCCCCAGGCCATCCGTGGATAATGTGCACCAT	ETV6
CUST_49529_PI438085371	0.0574067	1.72e-03	3.53	-1.19554	6.67e-01	ACCTCAAATTCCTCACAGGCTTTGAAACCAAGCGGAAGCACAGGAGGGCCCCAGCAGGTT	ADCK4
CUST_57671_PI438085371	0.0574554	1.72e-03	-3.53	-1.19745	-5.50e-01	AGAAGTATGATCGCTCCTCCCTGCGGACCCTGGGGTCAGGGAACTACTGGAGACCACGTG	ACSS1
CUST_9834_PI438085371	0.0574554	1.72e-03	-3.53	-1.19825	-9.98e-01	TGCTGTGACTGGAGACGGTGCCGAGACCTCAAGGCCAAGGGAATTTTATTTGTGGGGAGC	PGD
CUST_35294_PI438085371	0.0574554	1.72e-03	3.53	-1.19889	5.49e-01	ATGAAGATCAGGATCAACGGCAGGGGGACCCCCATCAACCGAATCCCCATCATGGCCAAA	ARID3B
CUST_79800_PI438085371	0.0574554	1.72e-03	-3.53	-1.19912	-7.32e-01	CTTTCCCCAAGAAAACACGACATGTGAATATCCTACTCTTCATGGGCTATTCCACAAAGC	BRAF
CUST_86177_PI438085371	0.0574554	1.72e-03	-3.53	-1.19944	-1.25	TTGCCTACAGCATTTTATGGGACTTGAAGTTTTTGATGAGCGTCTGTTCCTCACACACCC	SURF4
CUST_66122_PI438085371	0.0577286	1.73e-03	-3.53	-1.20437	-6.84e-01	CAGAACCTAAATAGACTTGTTGAAACAAGGGGACCTCTATGTTCATTGAGAAGTGAAAAG	SENP2
CUST_70856_PI438085371	0.0578263	1.74e-03	-3.53	-1.20652	-1.06	TAGTACCCAGATCAGGTTTCATTGTTGCTGAAATTGAACCAATGGGCGTCTTCCAATTTT	GPR98
CUST_3568_PI438085371	0.0580099	1.74e-03	-3.52	-1.21002	-1.17	TCAGCCCATGCTACAAGGCTTTGGCCGACCAAGTGTGTACCATGCTGCTATTGTCATCTT	HIATL1
A_23_P20384	0.0580167	1.75e-03	3.52	-1.21075	6.17e-01	TGAGTGAAAGTGACATCCTGGCCACCTCACGCATTTGATCACAGACTGTAGAGTTTTGAA	LSM1
CUST_35856_PI438085371	0.058162	1.75e-03	3.52	-1.21385	6.97e-01	ACTTTGCTGCCACCCACAGCCTAGAGTTCATGTGGAGGCAGACATGGGGTGCAACCCCCC	MAN2A2
A_23_P4161	0.058162	1.75e-03	-3.52	-1.21489	-1.08	AAAGGCTCATCTTACTTGTAAACATGGACTGCTCAATCACTATTAAAAAGTCAGTTTAGG	ARSG
CUST_24418_PI438085371	0.058162	1.75e-03	-3.52	-1.21489	-7.72e-01	CATCTCACAACTTCGGGGAGTTTTGCCTGGCTCACCTGTTACTGAAGAGGAACCCTGTCA	NCAPD3
A_33_P3378644	0.0583015	1.76e-03	3.52	-1.21769	7.59e-01	TTAAAGAAGAACATCTTATGAGTGCCATGAACATCAAGCTGGGCCCTGCCCTCAAGATCT	PHC1
A_33_P3223116	0.0583015	1.76e-03	-3.52	-1.21836	-1.15	TCCCTGGAGAGTGGTTTTCCTGCTTTTCTGCTGCTAGAAATGTTGCTGTATGGGAGCTAG	HIPK2
A_33_P3374378	0.0583015	1.76e-03	3.52	-1.21892	4.56e-01	AGTTATTCCTTATCCTCTCCCAACCCCAAGGAGAGGATCTTAATTGTTTTTATAAACTGA	GTDC1
CUST_33527_PI438085371	0.0584998	1.77e-03	-3.52	-1.22262	-4.17e-01	TATATTTATACTACCAGTGTCCTCCTCACCCTTGACAACAACGTGGTGAATGGTTCCAGC	THBS1
CUST_10882_PI438085371	0.0585205	1.77e-03	3.52	-1.22356	7.26e-01	GCCTGTGTGGTGGGACTCCATCAACGAGGTGGACGAGTCCTTCCAGCCCATCCACACGTA	EPHA8
CUST_74941_PI438085371	0.0585299	1.77e-03	-3.52	-1.2245	-8.14e-01	AAATGTTTCTGAACTTGGCATTAGAATTCCTCGACCACTAGGACAGGGACCAAGCAGATT	SESN1
CUST_49337_PI438085371	0.0585299	1.77e-03	3.52	-1.22494	5.38e-01	TCAATGCCTCTCAGCTCCAGGCCTTACTAAGCATTGCCCTGGAGCCTGGGCCCCTACCTG	CAPN12
CUST_57016_PI438085371	0.0588478	1.78e-03	-3.51	-1.23063	-1.09	TTGTTGGTCAAAATCCAGAAGCAAACTTACAAGTTCAGGGGCTATACAAAGCGGACCAGC	ANKMY1
CUST_50751_PI438085371	0.0588478	1.79e-03	-3.51	-1.23109	-5.62e-01	CAGCCCAGAGCTCGACCCACTTTTGTAATCCAGCCACAGAATACAGAGGTGCTGGTTGGG	PXDN
CUST_79632_PI438085371	0.058875	1.79e-03	3.51	-1.2324	7.47e-01	GTACCACACGGCTGGGTCCTGGAGCAGAGCCGAGGAGCCCTGGGGTCCCTCAAAGTTTGT	CREB3L2
CUST_56738_PI438085371	0.058875	1.79e-03	-3.51	-1.23274	-4.68e-01	CCACAACCAGGCATCCACCATGTTACGAGCCTCCTTGGCACCCGTGAAATTGAAGGATGT	ARMC9
CUST_35979_PI438085371	0.0588916	1.79e-03	-3.51	-1.23362	-1.24	CTGATGTTCAAAAGGAATCTGAGAAAAAGGGGTTGATTGAAAGAATCTATATGGTACAGG	MCTP2
CUST_83118_PI438085371	0.0589168	1.79e-03	-3.51	-1.23485	-8.91e-01	AAATGTAATCAGTGGATTCCAGTCCTGACCTGAGGGCTGCATCAAGATCTTGTCATTCCA	ZNF252P
CUST_42067_PI438085371	0.0589168	1.79e-03	3.51	-1.23582	7.52e-01	TTCAGTGACGAAGAGGACAAGGGAGAGAGACGCGTCCCCTTAATCGTGGCTGCATGCTGT	ARHGAP23
CUST_85027_PI438085371	0.0589168	1.80e-03	3.51	-1.23618	7.01e-01	TGGAGCCAAAGGTCCCCCTGGGCTACCTGGGCTACCTGGAATCCCTGGTGCACGTGGGCC	COL27A1
A_23_P3221	0.0589168	1.80e-03	-3.51	-1.23656	-7.67e-01	TCCCTTTTCAGTACCTTTGAACAGCAACCATGTGGGCTACTCATGATGGGCTTGATTCTT	SQRDL
CUST_40128_PI438085371	0.0589168	1.80e-03	3.51	-1.23732	7.54e-01	TGAAACACCAAATGGACCTGGTGGCCACCCTCAGCCAGCTGGGAACATGGCGCTGCTCTG	SERPINF2
A_23_P254741	0.0589168	1.80e-03	-3.51	-1.23769	-1.37	AGAGCTGCTCCTTTGGGGGAATGTTTGGCAACCTTTGTGTTACAGATTAAAAATTCAGCA	SOD3
CUST_44955_PI438085371	0.0590319	1.80e-03	3.51	-1.2402	6.56e-01	ACCTCTCAGGGGCTCTACGGCCTGCCCCGGCGGTCCGGCAAGCTGAAGGACCTGTCTAGG	FASN
CUST_4644_PI438085371	0.0590319	1.80e-03	-3.51	-1.24069	-8.02e-01	AAAGAAAGTTCGAAAAGTTCCTCCAGGTTTGCCATCTTCACAGAGTCTCCTTGGAGGTGA	TCF4
CUST_34316_PI438085371	0.0590682	1.81e-03	-3.51	-1.24197	-7.20e-01	ATGACCGGATTTGGGTGACAGAGCATTTTTCAGGACCTTCTGGACCACCAGGACCTCCGG	GLDN
CUST_88542_PI438085371	0.0590682	1.81e-03	3.51	-1.24292	7.67e-01	TTTCTAGCCTTCAGGGGACGTCAGCATCGGCATCAAGTGTGCCCCTGGAGTGGTAGGCCC	FLNA
CUST_43118_PI438085371	0.0590682	1.81e-03	3.51	-1.24308	9.09e-01	TCTGGAGAACCACACTGAGGGCCCGGCCCGTCATCAACATCGTCCACAAGACCTTGGTGC	ITGA3
CUST_57988_PI438085371	0.0590786	1.81e-03	3.51	-1.24385	1.07	GGAGTGCAGGGAATCATCGTCGTGAACACAGAAGGCAGAGGTGGAGGAGACACTGAAGCG	DYNLRB1
CUST_69464_PI438085371	0.0594421	1.82e-03	3.51	-1.25003	5.55e-01	AAAGAAGAGAAAGACAAGGATGACCAGGAATGGGAAAGCCCCAGCTCGGCTGCGCCACGT	DAP
CUST_39328_PI438085371	0.0595042	1.83e-03	-3.51	-1.25158	-6.82e-01	AGAAAGTTAAACGGGGCTGATTCTCTGGCTGTGTGGGGCGCACGGTCCCGGGATACTGGG	WDR59
A_23_P4572	0.0595426	1.83e-03	3.50	-1.25279	1.86	GCATGCCCTTAGCTTTACAGCTTTTGCATTTCCTGTTGTATTTATTCTCAGCCATTTTGG	MYL12A
CUST_18633_PI438085371	0.0595426	1.83e-03	-3.50	-1.25375	-6.08e-01	AGGACCTCAAAGGGGTGCTTTCTCTGTGGTCCGCAGGTGTGTGAAGAAAACCTCCACGCA	CAMK2G
CUST_86855_PI438085371	0.0595426	1.83e-03	3.50	-1.254	5.52e-01	CTTTCAAAAGACAGCTATGACTATCTCCAAAATGCACCTCCTGGATTTTTTCCGAGACTT	APOO
CUST_14534_PI438085371	0.059549	1.83e-03	-3.50	-1.25523	-7.90e-01	ATTTCTGTGCAAAACAGGACTGGCTGATACTACATATTCCAGATGGCCAAGCATGGGGAT	DAP3
CUST_78029_PI438085371	0.059549	1.83e-03	3.50	-1.25531	6.24e-01	AAGGATCTTCCCAGCCCCAAGCAAGAGTTTATTTAACATTTGATGGGACTGCGAAAGGAG	SEMA3C
A_23_P202720	0.0596278	1.84e-03	-3.50	-1.25712	-1.01	TGGCCCTTCTGGTGGGCATTTGGTATGTCCTTTCTCTTGGGGTGATTTCTGATGTTTTTA	SLC35C1
CUST_60653_PI438085371	0.0597499	1.84e-03	-3.50	-1.25958	-3.67e-01	AACCTCCAGAGGACTCCCAAGGCTTCCCTTCCGGTGCAGGAGTACCTGTTTATGCCATTC	THOC5
CUST_12100_PI438085371	0.059762	1.84e-03	3.50	-1.26037	5.11e-01	TCCTCACTGAACCAATCCCCAAGCACTTGCACACCCCGGGCAGCAATGGGCGCTACAGCA	SZT2
CUST_5334_PI438085371	0.0598534	1.85e-03	-3.50	-1.26236	-6.10e-01	AAGGCTTTCCACCAGAACGATGTCTCAGCTCACGAACAGACAATCTACAGATGAATGTCA	KIAA1549L
CUST_9272_PI438085371	0.0600042	1.85e-03	3.50	-1.26525	6.18e-01	TTGCCACCAAAGACCTGCGACTTTGCTCAGATCATGATGCTGCCGCCACCGCCGCCACCA	SBNO2
CUST_69063_PI438085371	0.0600296	1.86e-03	3.50	-1.26687	5.58e-01	AGGGAATCAGGAAGACAGAGATGTCAATGACCCCATGCCCAACCGAGGCGGCAATGGACT	GALNT7
CUST_59567_PI438085371	0.0600296	1.86e-03	-3.50	-1.26692	-4.38e-01	GATTTAATGAGTACTGGCTTCCCTCCTGGACATGGTTTATCGAAGTGATGAGAAGGAGAA	DOPEY2
CUST_47150_PI438085371	0.0600296	1.86e-03	3.50	-1.26846	5.32e-01	CATTCTCTTGGGAGTATAGGGCTTGAACTGAGAGCCTGGCCTCCCAGAAGGTTTTAATAG	UBXN6
CUST_1473_PI438085371	0.0600296	1.86e-03	3.50	-1.26934	1.10	GCGGCGGCGTCCTGGTGGCGGAGCAGTGGGCGCACGCGCGGCCCTACATGGCGTCGGTGC	CFD
CUST_4449_PI438085371	0.0600296	1.86e-03	-3.50	-1.26949	-5.26e-01	CATTCACACGGTCAGCACCTCATCTATGGGCACTTTACCAAAGCGGGTGAAAATTGTGGA	HMGCL
CUST_44398_PI438085371	0.0600296	1.86e-03	3.50	-1.26983	6.39e-01	GGTGCTCCAGCCCCACAGGTAGGCTGGAAGAGTACCTGGGAAGCATGGCCAAGATTCAGA	EXOC7
CUST_82157_PI438085371	0.0600296	1.86e-03	3.50	-1.26987	2.28	TGCAAAGACAGGATTGTCGATCAGTCACAACAAGCATACCAAGAAGCTTTTGAAATCAGC	YWHAZ
A_24_P86240	0.0600861	1.87e-03	-3.50	-1.27132	-9.10e-01	CAAGACAAAATTCACTACATGGGTCATTCCATAGTGCAGATGTATTGAAAATGGATGATT	BMP2K
A_33_P3386117	0.0603422	1.88e-03	-3.49	-1.27578	-7.82e-01	AACACAAGCCTGATGGGGCTGTTTTCTCACAATATAAACGAATAAAGTGTCTTCTGGCCT	RER1
CUST_51104_PI438085371	0.0603717	1.88e-03	-3.49	-1.27771	-5.79e-01	CAGCAAATAAATCCAGTACGTGGCACACATTGCTCAGAAAAGCCCCTTGTGCCCGCTTTC	LAPTM4A
CUST_82703_PI438085371	0.0603717	1.88e-03	3.49	-1.27778	4.88e-01	AGTCTTCAGGGTCCGCCTCTGACAGTGACGGCACCATCCCTAACCATTGCGGAGAATATG	PTK2
CUST_26631_PI438085371	0.0603717	1.88e-03	3.49	-1.27803	6.15e-01	AACCAGTTTGTGGATTGTGAGGACGCCTCAGATGAGATGAACTGCACCACGAGGCCCCCT	LRP1
CUST_66419_PI438085371	0.0603808	1.88e-03	3.49	-1.27877	8.04e-01	ACCTGTGAAGGCGTGCCGCCGCCAGACGGATTACTGGCAGTTCGTGAAAGACATCCGGTG	KIAA0226
CUST_35659_PI438085371	0.0604271	1.88e-03	3.49	-1.28016	6.42e-01	GAGCTGAACGATATCTGTTCCAAAAACCCCTGCCACAACGGTGGTTTATGCGAGGAGATT	MFGE8
A_33_P3428984	0.0604271	1.89e-03	-3.49	-1.28095	-5.57e-01	AACCTCTTTACACATATATGTTTGTGTCCGCACGGGCTGTCACCGCACTATGTTATAGCT	LOC728445
CUST_81399_PI438085371	0.0604271	1.89e-03	-3.49	-1.28216	-6.64e-01	TGGGCTTCTGCATAATATATTACCGTCTCAGTTCCTGAGGTGTATACTCCAGTTCTGGAG	PRKDC
A_24_P273157	0.0604271	1.89e-03	-3.49	-1.28233	-7.25e-01	ATGGGACCAGATGTGAGCTGCAGATTCATGGCCTGTCTGTGGCAGACACTGGGGAGTACT	OBSCN
A_23_P64214	0.0604271	1.89e-03	3.49	-1.28246	8.59e-01	ATGAGTCATTCCAGGTCGGCATCCTCCGGCAATGGCAGCTGACCCTATATGGCTCTGTGT	PCSK7
CUST_56264_PI438085371	0.0605008	1.89e-03	-3.49	-1.28416	-7.58e-01	ATTATTTCAGGCAGCTGTTGTGCTGTGTATGGACGTGGGCTTTACCATGAGTAACTCCAT	XRCC5
CUST_59148_PI438085371	0.0605454	1.90e-03	3.49	-1.28543	6.56e-01	CCCAGCCCAGAAGTGCAGTGGGCTCAGCGCCGACTGCGCGCCTCTGCCCGCGAAAACTCT	RTEL1
A_24_P305050	0.0605977	1.90e-03	-3.49	-1.28681	-1.05	TTCCTTGTCTGGAAAGGGTTACTTGCCTATGGGTTCTGGTGGCTAGAGAGAAAAGTAGAA	CD300LG
CUST_30032_PI438085371	0.0606331	1.90e-03	3.49	-1.28794	6.82e-01	ATCGGACTTGGACAGAAATAAGCGGCCAACGTCCTGCTGTCTGAGCATGGCGAGGTGAAG	STK24
A_23_P88703	0.0607799	1.91e-03	-3.49	-1.29072	-8.37e-01	CAGCCTCTGTGAAGCAGCACCATTCAAGTGCCCATAACAAAGATATTGCTTTAGGGGTAT	TP53BP1
CUST_63666_PI438085371	0.0607943	1.91e-03	-3.49	-1.29208	-8.64e-01	AGAAACAGAGGGTGGCAACCAACTATATCTGAGGACCAGAGCCATTTTGGGGCACCAGAG	HEMK1
A_33_P3243907	0.0607943	1.91e-03	3.49	-1.29213	4.64e-01	AGATCTGTTTCGTGCATTGGAAGACCCCACCCAAGCTTGGCAGCCGAGCTCGTGTATCCT	CTSD
CUST_73284_PI438085371	0.0608354	1.91e-03	-3.49	-1.29334	-6.56e-01	AATCATAACTTGAAAGGGGTTTCTCTGGATCTCAGCAACTGTGAGGGGTGAACAGCCTTT	LRRC16A
A_23_P16953	0.0609496	1.92e-03	-3.49	-1.29575	-5.42e-01	TCTACTAGATACGCTTCTCCTCACTGAAAATGAAGGTGACAAAACTGAAGAGCAAGTTAG	HTR2B
CUST_56545_PI438085371	0.0609496	1.92e-03	-3.49	-1.29647	-8.26e-01	GCTATTTCAGATCGTAAAAAGGACCTTGTAAAACTACAGGCAGGGGAATATGTTTCTCTT	ACSL3
CUST_8575_PI438085371	0.0609496	1.92e-03	-3.49	-1.29683	-1.37	AGGACTCTACTATGGAGGGGCAGAGGCCTGGCCTCCAGGGGTTTGTCTTAAATATGTCGG	C6orf106
A_23_P347541	0.0609514	1.92e-03	3.48	-1.29745	8.28e-01	TTTGCATTGTGTCTTCATTTTAATGTGTTTGCAATCGCTCCGCTCCAGGAAGAACGGAAA	GRIN3A
CUST_36672_PI438085371	0.0613885	1.94e-03	-3.48	-1.30452	-6.36e-01	TGTTCTCCCATAAGACTCATGGACATAGCTTTAATTATCTTTGCCTGACGCCCAATACCT	NMRAL1
CUST_78454_PI438085371	0.0614237	1.94e-03	3.48	-1.30563	1.52	AGTTCTGCACCACTGGCATGGATGGCGGCATGAGTATCTGGGATGTGAAGGCATCGACTG	ARPC1B
CUST_80207_PI438085371	0.0614283	1.94e-03	-3.48	-1.30629	-7.34e-01	GTTATTTAAGGTCTATGGTACCGTTGCTTCAGGTGATATCCAGGGGTTCTCCTATGTCTT	UBE3C
CUST_41827_PI438085371	0.0615356	1.94e-03	-3.48	-1.30846	-1.21	GGCAGTGGTGGTGACTGGTTCTTCAGGAACTGTGAAGGTGGTGGTTGTGGACTCGGTCAC	RAD51L3-RFFL
A_33_P3270346	0.0615416	1.95e-03	-3.48	-1.30914	-6.99e-01	CTCCATGACTCACCCTATGAGTGGTCAGACCCGAGTGACCCACTGCTTGTTTCTGTCACA	KIR2DL5A
A_23_P331670	0.0616636	1.95e-03	3.48	-1.31183	7.07e-01	TGGAATTGCCGAGAAATCTAGCACCTTGCATGCTGGATCTGGGCTGCGGGGAGGCTCTTT	PYGB
CUST_80656_PI438085371	0.0616636	1.95e-03	3.48	-1.31212	5.84e-01	ACTGGTACCGGAGAATGTTCCAGCAGATTCACCGGAAAATGCCAGCTCCGGCCCAGCCCC	SORBS3
A_23_P74887	0.0616755	1.95e-03	-3.48	-1.31301	-7.15e-01	CTGCCTGTGATGGAGTGTTCTGAGGGGCTTTGGCATTTGCTGGAAGCACAGGGAGTTCCA	SDC3
A_23_P59045	0.0616755	1.96e-03	3.48	-1.31393	1.25	CCTAAGAAGACGGAGAGCCACCATAAGGCCAAGGGCAAGTGAAATGATTACTAGTCAAAT	HIST1H2AE
A_23_P111888	0.0616755	1.96e-03	-3.48	-1.31437	-1.17	CAAAGATGCGTTCAAATAGTGCTCTAAGAGTTTTGTTCAGTGGCTCACTTCGGCTAAAAT	CTHRC1
CUST_32976_PI438085371	0.0616755	1.96e-03	3.48	-1.31494	7.09e-01	GACCCGCCCTGAGGGCAGGGGAGCAGTGAACCGGAGCCCAGACCATAGGGACAGAGACCA
CUST_81595_PI438085371	0.0616755	1.96e-03	-3.48	-1.31525	-1.11	ATTTGCTAAGCCTGTGACTCACTATCTGGTGAAGTGGTGTTCACTTCCTTATGAAGACAG	CHD7
CUST_12188_PI438085371	0.0617433	1.96e-03	-3.48	-1.31772	-5.82e-01	AGCGGCATTGCATTGGGGCTTTCCAGCTCTCACAGAACCTTCAGCATCCCCAGCTGCCGG	ERI3
CUST_67460_PI438085371	0.0617433	1.96e-03	-3.48	-1.31789	-6.79e-01	GAAAAAGATAATACTAAAAGGGCATCCAACGCACTGGAGGAGCTTTGCTTTATGATTATG	NMU
CUST_21941_PI438085371	0.0617433	1.96e-03	3.48	-1.31801	8.30e-01	ACAACCAAGGATTTCTTGCAGAAGAAATCGATCGGCGCAAAGGAGGGGAGTGGCTTCACC	PPP1R32
CUST_19779_PI438085371	0.0618786	1.97e-03	3.47	-1.32058	6.17e-01	AAAGCTGCGGGCAGGTGACAAACATTACCACCCCAGCTGTGCACGATGCAGCAGATGCAA	ABLIM1
CUST_88643_PI438085371	0.0618932	1.97e-03	3.47	-1.3219	1.29	ACAAGCCCAACAAGTTCACTGTGGAGACCAGGACTGCACTCCGTGGACGTGACCTATGAC	FLNA
A_23_P5945	0.0618932	1.97e-03	-3.47	-1.32256	-6.91e-01	CCCAGGGCTGCTTTGCTGTGATGATGATTGCATTTCAACACATGCCAGATGCAGATTTTT	DHX35
CUST_88506_PI438085371	0.0618932	1.98e-03	3.47	-1.32304	1.87	ACCCACTAGTTCTCTTCTCCAGCCAAGAGGAATAAAGTTTTGCTTCCATTGTGCTGGCAT	FLNA
A_33_P3286036	0.0618932	1.98e-03	-3.47	-1.32314	-6.94e-01	GTGCCTCTTGACTGGGTCACCGTTCCTAAGCTACAAGGTATTTTCGGGGCAGAAAGGTAG	TMPRSS9
A_21_P0010536	0.0620703	1.98e-03	-3.47	-1.32669	-8.65e-01	TTATTCAGAAGTTACAAGACCTGGAGAAAAAGTACTATGAGGAACCGAGGAAGGGGATAC	GBP3
A_33_P3334398	0.0620703	1.98e-03	3.47	-1.3269	6.45e-01	AACGATTACCGCAGGACCCAGCCCCTGAACCACAGAGTGGTGGAATCCAACTTCCCGAAT	CA6
CUST_58069_PI438085371	0.0622154	1.99e-03	-3.47	-1.33005	-7.70e-01	CTTTGACTCCGATGAGCCATGGACGCTAGGAAATGCCAACCATGACGGGGATGCCGAGGA	MMP24
A_33_P3256510	0.0622154	1.99e-03	-3.47	-1.33082	-9.62e-01	GGCGTGGTTTGCTTCTCTCAGTCACTGCTGGCGCTTTCTTAATCTTTATCCAATAAAATG	KCNK12
CUST_50247_PI438085371	0.0622154	1.99e-03	3.47	-1.33089	1.01	TCAGAAATAAATTGCTTTTAAAGAAGTCCTGGTGCTTGATGGTCGAGGCCATCTCCTGGG	RPL13A
CUST_55292_PI438085371	0.0622154	1.99e-03	3.47	-1.33136	5.42e-01	AGCTTTTGGCGCAGACATTCCCGTTTGTAGATGACAATGAGAAGCCCAGCCCCGGGACGA	NFE2L2
CUST_25350_PI438085371	0.0622154	2.00e-03	3.47	-1.33203	5.79e-01	TTATATGTACAAGGAGTTGGAAATAAAGAATGGAGAGAGATCCCCGCCTGACGGGAGCTA	CPNE8
A_33_P3387796	0.0622154	2.00e-03	3.47	-1.33252	6.52e-01	TAAAGACCCATGACCGGCTGTACTACATGGTGGCCCCATCTGCAGAGGCCATGCGTATCT	PHLDB1
CUST_5903_PI438085371	0.0622759	2.00e-03	-3.47	-1.33422	-8.56e-01	TGCAGTCCAGATTGAAAATGTTGATGTCTGCCTTAGTTTTCTAGCAGCCAGAGGGGTAAA	NAV3
CUST_61461_PI438085371	0.0622759	2.00e-03	3.47	-1.33457	5.35e-01	CCTCAACCACGCCCTTTCTGTGCGGCGCCCGGGCGCAACGCAAACATGGCGGCGGGTGGC	SREBF2
CUST_76368_PI438085371	0.062319	2.00e-03	3.47	-1.33578	6.56e-01	TGCCAGTACCAGGGAGCTGCTGAGCGCGCACAAGGACAACCTGGGCACCACCATCAAGTT	INTS1
CUST_42299_PI438085371	0.0623708	2.01e-03	-3.47	-1.33711	-9.10e-01	ATTACTTTTCCTTTTGCAAATAAAAGCTGGGCTGGAGAACTCACTGGCCGAGACAGAGTG	KRT15
CUST_31780_PI438085371	0.0625507	2.01e-03	-3.47	-1.34046	-7.14e-01	ACACTCCAGACTTTACTCCAAGAAACTTTTCAGGGTGCTTGAATGCCTCCTGAACCTGAT	HEATR4
CUST_4673_PI438085371	0.0625507	2.02e-03	-3.47	-1.34088	-5.84e-01	CTTCTAGCAAGTATACTGTAGGGTGCGCCCACTGGGCTTTCCTGATCAAGAGTGTTGCAT	KIF23
CUST_11480_PI438085371	0.0625837	2.02e-03	-3.46	-1.34194	-9.95e-01	GTACATTTCTGGGCTGCTGGGAGATTATTGTGTTCTTTTGGTAGTGGTATGTCTCCTTGG	HDAC1
CUST_2838_PI438085371	0.0630112	2.03e-03	3.46	-1.34869	7.62e-01	AGCCAAGCTGGAACCAGGCTGTGCGCATCCAGGAGGGCCGGTACCGCCACCCCGGCTGCT	PDLIM2
CUST_73288_PI438085371	0.0630344	2.03e-03	-3.46	-1.3496	-1.37	AGGGCTTTTGCTGAGATCAGGAGGTGCTCAAGTATTAGAAGGTTGCATTGCTGAAATACA	LRRC16A
CUST_15500_PI438085371	0.0630446	2.04e-03	-3.46	-1.35071	-5.03e-01	TGTCCCCTCCAATGATTCTAAGCTGGGTCCAGCTGAAGTCTGGACATCCAGGCAGGCTCT	SMG7
CUST_76470_PI438085371	0.0630446	2.04e-03	3.46	-1.35173	8.82e-01	TGCAGCTCAGACCAGGCCACCCTGCTCAGCAAGCGGCTGGTCGACTGGCTGCGCTACGCC	AP5Z1
CUST_40070_PI438085371	0.0630446	2.04e-03	-3.46	-1.35191	-5.22e-01	ACCTGCAGAGTCGAGTAATCCTGCCTGTGTCTGTAGATGAGTATCAAGTGGGGCAGCTGT	PITPNA
CUST_86600_PI438085371	0.0630446	2.04e-03	-3.46	-1.35207	-1.56	AATACTGAAAGAGAAAGGCTATGCCACTGGACTCATTGGACTCCGAATATTGACCGCCTT	ARSE
CUST_59968_PI438085371	0.0630616	2.04e-03	3.46	-1.35316	7.74e-01	ATCAAAAATAACGTGGAGCAAGTGGGGCTCCCACCTGAAGGAGAATAAGTACCTGATTGT	COL6A1
CUST_60968_PI438085371	0.0630616	2.04e-03	3.46	-1.35347	1.06	GTTGCAGGAGGTGGATTACAAAGCTGACGAGTGGCTGATGAAGAACATGGATCCCCTGAA	MYH9
CUST_22750_PI438085371	0.0630918	2.05e-03	3.46	-1.35448	6.42e-01	CCGCTCACGGCGCGCGAGGAGCCGCCGCCGCCGCGCCATGGAGCCCGAGTGAGCGCGGCG	LRP5
CUST_49542_PI438085371	0.063217	2.05e-03	-3.46	-1.35685	-6.81e-01	TTCACAATCACGTATCCAGTATGCCAAGACCGACTCAGATATCATTGCCAAGATGAAAGG	SNRPA
A_23_P29124	0.0633274	2.06e-03	3.46	-1.35901	2.07	GGGAGGCGAACCCGCACTTCCAGGCTTGGGAGGACCATGGGGCACAATGCGGTCCAGACC	GP1BB
A_33_P3368900	0.063431	2.06e-03	3.46	-1.36106	6.41e-01	AGGGCGCGCAGCGACGGCCGCTCCATGGCGGGGTGCGGTGGCAGCGGCAAGGGCGCGAGT
A_21_P0000592	0.0634938	2.07e-03	-3.46	-1.36306	-9.43e-01	AGTGTATGCAGCCTGTGTGTTGTATTGTATGGGTTGCTCTAAGGGACCCTGGAGACAGTC	SNORA70G
CUST_27909_PI438085371	0.0634938	2.07e-03	3.46	-1.36361	5.81e-01	AACGTGCTGGACACCATGTTCGAGCTGCTGCCCCGGATGGCCAGGTTGTTTAAGTTGAAG	TPCN1
CUST_16136_PI438085371	0.0634938	2.07e-03	3.45	-1.36407	5.42e-01	ATAGTTGAGACCTGAGAATCTCTTATACACCTCCAAAAGGCCCAACGCCATCCTGAAACT	MAPKAPK2
A_33_P3334423	0.0634938	2.07e-03	-3.45	-1.36426	-4.90e-01	AATTCATCAGGACCATGAAACAACAAGATCCAGTGGCTCTTCTTACTCCCAGGACTCCAT	SPRR2G
CUST_28881_PI438085371	0.0635966	2.07e-03	3.45	-1.3663	6.11e-01	CCACACCCAGGTGTGTGATGAGATTAAGAGCAAGCTTGCCTCCCTGAAGGACGTTCCCAG	POLE
CUST_38453_PI438085371	0.0637465	2.08e-03	3.45	-1.369	6.67e-01	TAAGGCAAATTTTATTAAATTTGTAACTATTCCCAGGGTCGGACGCCACCCCGGAGAAGT	KATNB1
CUST_22275_PI438085371	0.0638655	2.09e-03	3.45	-1.37234	7.51e-01	TTTTTCTCATTAAAGGTTTAAAACCAAGTGGAAGTGATAGAGGGCACCCTGCAGTGCCCG	TRMT112
A_33_P3360271	0.0638655	2.09e-03	3.45	-1.37275	1.11	CTTAGTAAGACGGCCGTGAGCCCGCCGGACCAGAGGGACGAGGCTCCGCTCACCAGATAA	EVX2
A_23_P47168	0.0638655	2.09e-03	-3.45	-1.37307	-7.63e-01	GGAGGGGGAATTCGACATTGTTGAAGACATAATTTATACCAAGTTATGCCAGTTGGGGAG	FLRT1
A_33_P3234530	0.0638655	2.09e-03	-3.45	-1.37322	-1.05	AATCTGGATCCGCCTTAGCCAGATACATAAGGGTATTTGCCTTCACTTTCAGCCAGCATT	TNFRSF25
CUST_14425_PI438085371	0.0638655	2.09e-03	3.45	-1.37356	6.34e-01	TAATGAAGACAGTGTAACGTGGGCTGGGCTGGGAATGGGAACGTGTGTGGGACTGACACA	THBS3
CUST_68369_PI438085371	0.0638667	2.09e-03	3.45	-1.3745	6.46e-01	CCCAGCCCAGAAACAGGACCTTGCCCTGTCACTCAGGATGGAGTTCAGTGGTCCTATCAT	TCONS_l2_00020705
CUST_24895_PI438085371	0.0638667	2.09e-03	3.45	-1.37472	5.63e-01	GTTTATTGCTTCTCTCCAAGGCCACAATTGCTGCCAGTCGGCAGGCCAGCTCCCCAAACA	PHC1
CUST_56240_PI438085371	0.0638776	2.09e-03	-3.45	-1.37547	-7.92e-01	CCTGTGACCACTGAGAAGTGTTTTGATCATGCTGCTGGGACTTCCTATGTGGTCGGAGAA	FN1
CUST_35359_PI438085371	0.0638776	2.10e-03	3.45	-1.37621	6.62e-01	ACAAAGCATTCCTGGAGATTTTGCACACATATCAGCATCGACACCCCAGGAGTGATTAGT	SIN3A
CUST_1576_PI438085371	0.0638776	2.10e-03	3.45	-1.37658	2.01	GAAAGTTCAAGTCAACTTTGTAGTGTGCCAACTCTTTGCCTTGCTAGCAGCCATTTGGTT	MBOAT2
CUST_86858_PI438085371	0.0638988	2.10e-03	-3.45	-1.37745	-9.57e-01	CTGTTGATAGTTTCCTTCCTCTTTTGGCAACATGGCGGGCGGAGAAGCTGGAGTGACTCT	EIF2S3
CUST_49251_PI438085371	0.0639736	2.10e-03	3.45	-1.37908	4.79e-01	CACTGTCCAGGACACGTGGCACGCCCAGTGACTTCCCCAGGGCAGCACCTCCTGGCCCCT	RYR1
A_33_P3326914	0.064	2.10e-03	3.45	-1.38003	6.65e-01	TGAGCAAGTACCTGTAGACACCTTCAGCTGGGACCTGCCCATCAAGGTGCTGCCTACTAG	RGP1
CUST_48197_PI438085371	0.0640832	2.11e-03	3.45	-1.38177	5.33e-01	AGTTCCTGATCCTGCCAACAGCAGTTCAGGCCAGCCCCACATGGAGCCGTTCCAACAAAA	IL27RA
CUST_75263_PI438085371	0.064128	2.11e-03	-3.45	-1.38297	-6.53e-01	TCAGACTAGGCTCAGAATCTATGACACACACTGTATCAAGAACTGCCTCCTGAGATAAAG	AHI1
CUST_83562_PI438085371	0.0642094	2.12e-03	3.45	-1.38469	5.61e-01	TCTAGTACTTATCAAAGTATGCTATTGCGGCAGCACCTCCCGAGATGTGTTATGTGGAAC	NFX1
CUST_53902_PI438085371	0.0642648	2.12e-03	-3.45	-1.38604	-5.18e-01	ATAAGTTTGCTTTGGAATCTGAGTGCTTCCTCCTGTTGAAGAGGCTGTTGACAGGTGTCT	ANKRD36
CUST_3415_PI438085371	0.0642987	2.12e-03	-3.44	-1.38762	-1.43	GCTCCTCAAGGCCATGTTACAGGAGCTGAATTTTGGTGCATATTTGGGTCTTCCAGCTTT	PRMT5
A_23_P309361	0.0642987	2.12e-03	-3.44	-1.38778	-8.59e-01	CAGACTGCAGTGAGCCCTGAGAAAGATATGAGGGTTTAAAACGGGTGCTTTCCTTTGATT	HENMT1
A_33_P3214179	0.0642987	2.12e-03	3.44	-1.38822	5.75e-01	CACCCATGCTGGGGCAGCCCCCTTGGCCGGTTGGGTATTTAGGTCTGCCTCAGGTGGAAG
CUST_13429_PI438085371	0.0643993	2.13e-03	3.44	-1.39067	7.72e-01	TCCAGAAAGCAGAGCACCCCAAGATCTGGCTACCTCGGGCCCTGAGGCAGACCTACATCC	MYBPHL
CUST_17562_PI438085371	0.0643993	2.13e-03	3.44	-1.39111	6.37e-01	ACTCAGGCTCCCGTCCAGAATGGAGAAGATGATGGACGGAATCAAGCTAGACTGGGCCAC	DHTKD1
CUST_46932_PI438085371	0.0643993	2.13e-03	3.44	-1.3919	1.22	GAGGACAGAGGATGATCGGCTGAATGTAACAGAGGAACTAACGTCCAACGACAAGACGAG	OAZ1
CUST_16416_PI438085371	0.0643993	2.13e-03	3.44	-1.39217	5.85e-01	AATTTTTTAAAATCCAATTCTGGCAATACGGCGAGTGGGTGGAGGTGGTGGTGGATGACA	CAPN2
A_33_P3242798	0.0643993	2.13e-03	-3.44	-1.39256	-1.08	CCCAAGGGCAGCCTTTGTTACTTTTAAATATTTTCTGTTATTACAAGTGCTCTAATTGTG	CPS1
CUST_39532_PI438085371	0.0643993	2.13e-03	-3.44	-1.39302	-1.13	TGTGTTACCGAGGTATCGCTCTCCGGGGTTCCATGTGCAGTCCTGGTATGACGAGGTGAA	CRISPLD2
A_21_P0011209	0.0644392	2.14e-03	-3.44	-1.39471	-8.91e-01	AAAGCTTGACTCAGCAGCGTACAAGTGACGACTCCTTGGTCGAGGGTTTGCTGCACATCG
CUST_68648_PI438085371	0.0644392	2.14e-03	-3.44	-1.39521	-9.79e-01	AGATATTTATGGAAAAGATGCCTCCTGATTATGCTCTCTACGATGTCATCACTGTGGGAG	INPP4B
A_33_P3338292	0.0644392	2.14e-03	-3.44	-1.39528	-8.57e-01	GATGATGGGATTCTGCACACTCGCATCTTTCACTTCGGGGCATGTCATCCTGCTAAATGA
CUST_83746_PI438085371	0.0647282	2.15e-03	3.44	-1.39989	1.69	ATAAGCCCCAAACAGGTCATGCTCCAATAAAAATGATTCTACCTACAAGCCCGGATGGTG	TLN1
CUST_14511_PI438085371	0.0648278	2.16e-03	-3.44	-1.40185	-5.61e-01	AAACTACAGATAAACGGAGTTCCCTCTCGAAGTCCAAGATTAGTTGCTTCTGGGGATGAC	ASH1L
A_33_P3236563	0.0648857	2.16e-03	3.44	-1.40322	7.77e-01	ATCGGAGATTAGCAAGAACGTCGAGAAGATCCTGGCCGAGGTGCTGCCCCAATACGTGGA	ALDH3B1
CUST_74403_PI438085371	0.0648956	2.16e-03	-3.44	-1.40492	-7.31e-01	ATTGCAGATCAACGTGGTTCTCCTCAAGATTTAGTTACTAAAGACATCACTGACACATCA	COL12A1
CUST_44699_PI438085371	0.0648956	2.16e-03	-3.44	-1.40497	-1.08	CCCGCACTGGGAGCTGGTGGTGGCTCTGAGTCATCTTGTGGTTCAGTATGAAAGCAATTT	RPTOR
A_33_P3390226	0.0648956	2.16e-03	-3.44	-1.40552	-6.39e-01	TTTTAAAATTGGGGGAAGTTTCCTCGTGCACTTTGGGTCTCTTACTCTGCGCATGTGGAT
CUST_60856_PI438085371	0.0648956	2.16e-03	3.44	-1.4056	6.66e-01	GAGAAACTAGTTCTAATACCCGATTTACAATTACATTGAACTACAAGGATCCCCTCACTG	FBXO7
A_23_P97677	0.0649203	2.17e-03	-3.44	-1.4065	-5.80e-01	CCTGGGTCGCTTCCACACCAAGAAGGACATCAAGGCGGCTGTGCGGAATATGTCCTACAT	MATN1
CUST_36946_PI438085371	0.0650083	2.17e-03	3.44	-1.40829	5.35e-01	AAAGAAGCTCATATCCGGAGATATTCCAGGCCCACTCCAGGGCAGACGGAATCCCAGAGG	PDXDC1
A_23_P159709	0.0650141	2.17e-03	-3.43	-1.40893	-8.32e-01	ATGGAAACAGCACATTCCCAGAGTTCCTCCACAACATGGACTACTTCAAGTTCCACAACA	FOXP3
CUST_41021_PI438085371	0.0651319	2.18e-03	3.43	-1.41113	6.04e-01	AATCGAAAACAGAGTTCAGAAGGGAAAAGGCAACAGATGGCTCCCTGCAAAGTGAGGATT	TOM1L2
CUST_60521_PI438085371	0.065189	2.18e-03	-3.43	-1.41248	-1.00	GCTCAAAGCTGTGAACGTGGACAAGGTCGTCGTACATGTACTGGGCAGATTGGGGTGAGA	LRP5L
A_33_P3277752	0.0652526	2.19e-03	3.43	-1.41455	1.09	CCAGGAGTACCTGATTGACAAGTACTTGACAGACGGAGGGGACCCCAATGCCCATGACAA	ANKRD23
A_33_P3280709	0.0652526	2.19e-03	3.43	-1.41489	5.41e-01	TGGCATCCCCAGTGCCCTTTTTACATTAAAAAATGTCAACTCGATCATGCGATATACCCC
CUST_6329_PI438085371	0.0652526	2.19e-03	-3.43	-1.41549	-1.04	TCATCACATCATATGTCAGGCCAGTGAAATTCTGGGAGAAAAACTACAACTCGGGGACCT	PCNXL2
CUST_88620_PI438085371	0.0652526	2.19e-03	3.43	-1.4156	7.00e-01	TATGGAGATGAAGAGGTACCCCGGAGGTGTCTTCCGTGAGGCCACCACTGAGTTCAGTGT	FLNA
CUST_87096_PI438085371	0.0652929	2.19e-03	-3.43	-1.41672	-7.28e-01	AACACCACTGGCAGTACTTCAGGGCTCATCGTTGGGGTGATCCTGAGGTATGGTACCCCT	SLC9A7
A_33_P3356926	0.065303	2.19e-03	3.43	-1.41761	4.97e-01	AAGAAGGATGCCATGAGCCTAGTGAATCCCCTGGACCACAGTCTGATCCACTGCCAGCCT	APBB3
A_24_P363278	0.065303	2.20e-03	-3.43	-1.4187	-1.31	GAACTTTGGGCTACTCTGTTTAAATCTGCCACTTTCTGGACTGGACCTTAGTACTGTAAA	MAK
CUST_88595_PI438085371	0.065303	2.20e-03	3.43	-1.41917	1.14	ATCCGCTATGACAACATGCACATCCCAGGGGAGGTTCGGATGCCCTCAGGCAAGGTGGCG	FLNA
CUST_62055_PI438085371	0.065303	2.20e-03	-3.43	-1.41931	-1.44	AATTCTGTTCTAAGTTCGTGACCTCCTTGTTGCAGTTGGTTCATTCCTGCAGTGAGCAGT	FANCD2
CUST_35199_PI438085371	0.065303	2.20e-03	3.43	-1.41964	5.46e-01	CTGAAGCACCGCCCAGCTTCCCGATCAGTGGAGACGTTGAAGGAGATGATTAAGTCTGGA	PKM2
A_23_P345065	0.0653597	2.20e-03	-3.43	-1.42098	-9.15e-01	ATCGGATCATCCCTGACTCAGCTTATACCTTAATTTTATTTGCAGAGGATTCTTTTCTCA	SCLY
CUST_16148_PI438085371	0.0653821	2.20e-03	-3.43	-1.42184	-6.89e-01	ACTATGACAATATTGCCTCACTATAGAAGTCTGGATCGCTTGCTACAATTTGTGCTATGA	PFKFB2
CUST_24436_PI438085371	0.0654575	2.21e-03	-3.43	-1.42412	-4.67e-01	AGTTGAAGAAATCGTGAAAGAGGCTTACCCAGACCACACACAGTTTGAGAAAAACAATCC	THYN1
A_23_P142424	0.0654575	2.21e-03	-3.43	-1.42442	-4.83e-01	ATGCATTGCGGGTGCTGTCCAAGCTTGGCTCATCTGGGGTTTGCTGGGCTTAACACCCAA	IGFLR1
CUST_60354_PI438085371	0.0654575	2.21e-03	-3.43	-1.42455	-4.86e-01	CAGATCTTAAATTTGTCAGGGCTACACCAAGTCCATTGATATTTGGTCTGTAGGCTGCAT	MAPK1
A_21_P0009481	0.0656472	2.22e-03	-3.43	-1.42772	-5.38e-01	CAAATAGGGCTTCTGTGTCCATAGCCTTGTAAGAGATACTGATTGTATCTGAAATTATTT	RAB27B
CUST_83380_PI438085371	0.0656755	2.22e-03	-3.43	-1.42867	-6.93e-01	AATTCACTGCAGGATAGACCAGTTATTGCAGTTGCCAATACCTATGCCTGTAAGGGGCTA	PLIN2
CUST_42993_PI438085371	0.0657225	2.22e-03	-3.43	-1.43	-6.02e-01	AATAAAAGCCTATCAGCCGTGCACTTTAGACTCTAATCCCTTTGCTTCCCTTGTCTTCTA	PNPO
CUST_56344_PI438085371	0.0657225	2.23e-03	3.43	-1.43058	6.96e-01	TGCCAACACCAAGAGGGAGGCACCTCCCGAACTAACAACTTGGAGACCGGGCCCTCCACA	VIL1
CUST_39555_PI438085371	0.0657225	2.23e-03	3.42	-1.43097	4.48e-01	AGAAGCATAAAGGCATGAGCCATGAGCCCAAGTCCCCTTCGCTAGGGATGCTTTCCACCG	GSE1
A_33_P3339197	0.0658284	2.23e-03	-3.42	-1.43338	-6.04e-01	AGGGGTTTCCCAGCTCTGACTTTCCTAGTCATTCACCTGAGTCTGAGGCCTCCTAGGTGA
CUST_88634_PI438085371	0.0658284	2.23e-03	3.42	-1.43353	7.49e-01	ATCAAGTGCCAGGTGAATGTGGGAGCTGGCAGCCACCCCAACAAGGTCAAAGTATACGGC	FLNA
CUST_28739_PI438085371	0.0658619	2.23e-03	3.42	-1.43454	1.16	ACATCCAGAAAGAACAATGCAGATCTTCGTGAAGACTCTGACTGGTAAGACCATCACCCT	UBC
CUST_24795_PI438085371	0.0660769	2.24e-03	-3.42	-1.43804	-9.95e-01	ATAAAGCCCTGGGATCACTGTGGTGGTTTCACCGAGACCTCAGTGGGCTGGATGCAGAGA	PTPN6
A_23_P94095	0.0661086	2.25e-03	-3.42	-1.43975	-1.50	GCTTCTTGGTATTTTCTCTTGTATCTATGTATCTAGTATTGAGGCTTGCTCTTTCATGTG	ANKRD46
CUST_6352_PI438085371	0.0661086	2.25e-03	-3.42	-1.43986	-7.68e-01	CTTCGTTAAGTTACCTAGAAAAGTACGAGAAAGTTCATCATTTTGGGGAGGATGATGATG	ARID2
A_23_P137434	0.0661086	2.25e-03	3.42	-1.44013	1.64	TGTAGTATCCATATGTTGCTTAAATTTCCTTATGAGCCCCATGATGGAAAGACTTAAAGA	RNF11
CUST_8113_PI438085371	0.0661122	2.25e-03	3.42	-1.44073	7.17e-01	CGTGCTCATGAATGCGAGGAACGTGGCATTGGAGGCCTACCTCATCAAGCCGCACAGCTA	GPR124
A_33_P3691758	0.0661482	2.25e-03	-3.42	-1.44215	-6.64e-01	ATCTCCTACATAGTCATCCTGAGCTCCCTGAAATCCTATAGCTCTGAAGGACAGCACAAA
A_33_P3267822	0.0661482	2.25e-03	-3.42	-1.44232	-1.07	AAATTCTACTGTAAGCCACACTACTGCTATCGACTCTCTGGCTACGCACAAAGGAAGAGA	MICAL3
CUST_82238_PI438085371	0.0661701	2.26e-03	-3.42	-1.44347	-6.49e-01	GGCTGTAGAGGATGGAACAAAATTCATCTGTATTGGGGCTCTGTATTCTGAACTTCTGGC	UBR5
A_33_P3258600	0.0661701	2.26e-03	3.42	-1.44381	8.29e-01	TGGCATCTCTACCTGAAGAGCTGCTTCTGTTAGACCCAGGGGCCCCGGCCTCTGTTTTAA	NYNRIN
CUST_58035_PI438085371	0.0661701	2.26e-03	-3.42	-1.44645	-6.35e-01	TGCCACCAGTGTTTTGGGGTTTCCCAGTAAGATGCTGCATTGTGGTCAAGCACCTGGGGC	ACSS2
CUST_40417_PI438085371	0.0661701	2.26e-03	-3.42	-1.44651	-8.11e-01	TAAAATTGTTTCTTTGTGGACTAAGGCTCGGGTGCTTCTGGTTCCAGACAATACCTTCCC	RNF167
CUST_86104_PI438085371	0.0661701	2.27e-03	3.42	-1.4467	5.86e-01	AAGTTCTCACAGATCAGCAGTCGTAGGAACATTGCCCGGCCCTGGAAACTTATATACTAT	TTF1
CUST_2769_PI438085371	0.0661701	2.27e-03	-3.42	-1.44676	-6.05e-01	TTGTTCAAGAAACAGATAATGATCAGGTGCAGACCATGAATTACGTGGGGCAGTTAGCCG	LPIN1
CUST_39934_PI438085371	0.0661701	2.27e-03	-3.42	-1.44712	-9.98e-01	TGTAAATGGGTCACGCTCGACGTGACCACGCAGTCTGTGATGGGGTTTGATCCTCTGCCT	TCF25
A_33_P3293734	0.0661701	2.27e-03	3.42	-1.44744	6.04e-01	TGTGGCAGCATCCCCAGCTTTGGCTGTTGGTGACCATCCCTGACTTAAGTGCCATGCAGA
CUST_63467_PI438085371	0.0661701	2.27e-03	3.42	-1.4479	5.76e-01	ATGTGTCCCCTGGACAGACTGCTGAGCAGAGAGTCTCCTTCAGGCACCATGAAAGCTGTG	APEH
CUST_67033_PI438085371	0.0661701	2.27e-03	-3.42	-1.44809	-8.30e-01	AGACTCCCAGATGTGGTTGCCCTGCTTGGCTTTCCTTATGCCTCCAGTGGAGAAAACACA	SEL1L3
CUST_23598_PI438085371	0.0661829	2.27e-03	-3.42	-1.44956	-4.59e-01	TGCAGCAGCTGAGAGCCGCCCATGCCAACTTCCGTTCCCATCAACCATGCAGCAGCACAG	AMOTL1
CUST_54182_PI438085371	0.0661829	2.27e-03	3.42	-1.45053	7.36e-01	ATGGAATATTTCCATGTAAGTCCAAAAGCCTGCCAACCCCTGGGAATTCTACATTGGGAC	BUB1
A_33_P3349145	0.0661829	2.28e-03	-3.42	-1.45087	-1.18	CCTTTTGTAGAGCTTTTTTCCTTTCCTAAGCCCTGTAAATAAACGAAGGCACTTCTTTGG	TTLL1
A_33_P3301620	0.0661829	2.28e-03	3.42	-1.45166	5.96e-01	AAACTAGAAGACTCAGAAAAAGAATATGTTCTTGATCCCAAACCGCCGCCGTTGACTTTG	RNF32
CUST_75261_PI438085371	0.0661829	2.28e-03	-3.42	-1.4517	-1.33	AGATGCACCGGTGGAATCTCCAACTGATAAATCAGGAAACTTCTTCTGCTCACACCACTG	MYB
CUST_44722_PI438085371	0.0661829	2.28e-03	3.42	-1.45194	7.27e-01	TGTGGTAGAAAGTCTTGAATAAACACTTTTGCCTTCACCCAGCATGATCGGGCTGATGCT	SLC38A10
CUST_46934_PI438085371	0.0661829	2.28e-03	3.42	-1.45237	1.62	ATTGCTCTCCAAAAGCCAATAAAGTGATTACACCCGACTTTGCAGTTCTCCTGGAGTTCG	OAZ1
CUST_88377_PI438085371	0.0661829	2.28e-03	-3.42	-1.45261	-7.90e-01	ACTCCGCCATGGATCACCTCTGTTCTGACCATGACCACGTTGGGCACCTTTTCTCGTAAG	GABRE
CUST_679_PI438085371	0.0663228	2.29e-03	-3.41	-1.45507	-6.11e-01	TGGATAAGGGGCGGGTGAGGGCATCAGCGATCTCTTCGACTCCTACGACCTTGGGGACCT	E2F2
CUST_10519_PI438085371	0.0663465	2.29e-03	-3.41	-1.45593	-9.66e-01	ACTCTTCCACTCAGGATGGTGGCCGATCCTGATAACCCTTTGGTGCTGGACATCCTGACG	DDOST
A_33_P3702906	0.0664655	2.29e-03	3.41	-1.45812	4.89e-01	TGATGGAAAGGGGAAAGGTCAAGGTTTGGGTAGGAGGAAGAGGACTTCCCACCCAGTGCT	LOC440047
CUST_147_PI438085371	0.0664655	2.30e-03	-3.41	-1.45864	-1.71	CTTTATGAGGGCATGGATCACTAAGGTCTGTTCCCAATACAAGAAGACTCTTTGACATCA	FIRRE
CUST_22722_PI438085371	0.0665801	2.30e-03	3.41	-1.46074	5.99e-01	TGAGGCAGGAGAGGAATAAAGACGGTCCGCCCTGGCAGTGACCTTCCTGCAGGAGGAGGT	TCIRG1
CUST_61655_PI438085371	0.0666198	2.30e-03	-3.41	-1.46182	-8.47e-01	CTTTCACGAGGAGAGCACTGTGAGGTGGATGCCCGCTCAGGCCGCTGTGCCAACGGGGTG	CELSR1
CUST_66806_PI438085371	0.0668278	2.31e-03	-3.41	-1.46518	-1.29	GTGAACGCCGCAATGGAAGAGTTAATAGTTGAACTTCGTCTCTTTCTTGAACTCCTGGAC	AFAP1
CUST_31518_PI438085371	0.0668849	2.32e-03	3.41	-1.46862	9.94e-01	AGGAGAGAAGGCTGACAAACGGGCTCATCATAATGCACTGGAACGAAAACGTAGGGACCA	MAX
CUST_1356_PI438085371	0.0668849	2.32e-03	-3.41	-1.46885	-1.08	TGGTCGGTTAGGAAGAAATTTGGAGTGTGCGTGCGCGCCGAGCGGTGAGTGCTCGGGGAT
A_32_P155776	0.0668849	2.32e-03	3.41	-1.46915	1.67	ATAGTGAAGTCTGATGTGGACATCCGCAAAGACCTGTACACCAACACAGTGCTGTCTGGC	POTEKP
CUST_60935_PI438085371	0.0668849	2.32e-03	3.41	-1.4696	1.59	ACTGAGCATCACAATAAAGAGAACCATGTGCTACGAGTGCGGGAGATGGAGGCAGAGCTG	MYH9
CUST_917_PI438085371	0.0668849	2.32e-03	3.41	-1.46967	3.69e-01	AAGGATTGAAAGGGAGGAAAAAGAGGTAACTAGTCCACCTCCAGAAGAAGACAGGTTCCA	HPS5
A_23_P257164	0.0668849	2.32e-03	-3.41	-1.47006	-7.93e-01	GGAATGATTGCTGACTCACAGTAGGGCTGCTATGCCTGTGTGTAAACTTGGGGATGGCTG	AMT
CUST_36460_PI438085371	0.0668849	2.33e-03	3.41	-1.47059	5.94e-01	GCCATTCCAGGGAGCCTGCCCCGCTGGAGGCTGCCTGGTGGCCCTGACCTGTGACTACCG	ECI1
CUST_47033_PI438085371	0.0668849	2.33e-03	3.41	-1.47067	6.37e-01	AATCGGATGACACGTTTGGCTCAGAAGAAGGCGGCCCCAACAGAGGTTCTGTCCATGACG	PIP5K1C
A_23_P56659	0.0668849	2.33e-03	-3.41	-1.4708	-1.02	TGGGGTAAACCACAGTCTACATAGGGAAGGACTCTTTCCTTAGCCTTCTCTTATTGATTG	DQX1
CUST_28101_PI438085371	0.0669925	2.33e-03	-3.41	-1.47279	-9.35e-01	GTAGATCTGAGTCATGGAATATCAGCCTGGAGGGGACTTGCTGTCACTTTTGAATAGATA	CIT
A_23_P372255	0.0671004	2.34e-03	3.41	-1.47479	5.49e-01	TCAGTTGTATTTAGCTTTGAGTTTCTCTGCATCTGTCCACCCCATGTGTATATAACCCAG	ITPKB
A_33_P3372924	0.0671065	2.34e-03	-3.40	-1.47548	-8.55e-01	TTTCCATAAGTGGGTGGATGGGTTCCTGAGCTCTCTACTGTTAATAGAACTTGCTCTCTC	ADCK3
CUST_24983_PI438085371	0.0671065	2.34e-03	3.40	-1.47675	6.78e-01	AAATCAAATCTGGATGGAACAAATCGCGGCCCCTTTGTTGCTTTATGCAAACAGACGGGA	LRP6
CUST_83208_PI438085371	0.0671065	2.34e-03	-3.40	-1.47717	-1.11	GCTGTGTGAGACGGCAAATGGATACATCTTGTTTTTTCATATTACATCTACAAGAGGGGA	RIC1
A_33_P3229122	0.0671065	2.34e-03	3.40	-1.47777	9.69e-01	ACCAGCTCTAAGTAATTCTAACGTCTTCATACCCAATCCCAAAGGCTCTTTTAAGAGCCA	HIST1H2BF
CUST_88694_PI438085371	0.0671065	2.34e-03	3.40	-1.47781	7.24e-01	AACTGAACCCGAAGAAAGCCCGTGCCTACGGGCCAGGTGATCACCCCCGAGGAGATTGTG	FLNA
CUST_38583_PI438085371	0.0671065	2.34e-03	-3.40	-1.47808	-6.73e-01	AGAAAAATCTTTAGCCTGGGCAACACCTCTGGATTATGAATACATCCAGCAATACAGCTT	CDH5
CUST_22051_PI438085371	0.0671804	2.35e-03	-3.40	-1.48013	-4.76e-01	TGTGGCTCTATAAGCAGACCAGCTTCTCCTTCCTACAGTTCGCACAGCTCGAGGGGAGTG	EEF1G
CUST_52838_PI438085371	0.0671804	2.35e-03	-3.40	-1.48057	-5.05e-01	ATATTCAAAAGGTGGAGCCGCCACCAAAATGCAGATTTTCGTGAAAACCCTTACGGGGAA	RPS27A
CUST_77632_PI438085371	0.0671804	2.35e-03	-3.40	-1.48068	-9.70e-01	TACTTGTGTTTATAAAGAAGAAACCACTCTGTGAGACCTCGAAAGACCATCCGGGGCAAG	BAZ1B
CUST_31157_PI438085371	0.0671952	2.35e-03	-3.40	-1.48147	-6.91e-01	TGACTTTGAGGGTCTTGCCTATTTGCATACTAAAGGCAAAATGCATAGAGATATCAAAGG	MAP4K5
A_23_P140375	0.0671952	2.36e-03	-3.40	-1.48223	-1.01	CTCATTCAGCACTTCTGCTGGGAACTCCCTGACTATTCCGCTGCTGCAGGAACCCAGCTA	NGB
CUST_73324_PI438085371	0.0671952	2.36e-03	-3.40	-1.48248	-1.05	TAATAATATAATAAATGGCACTGCCACAGCCAACATGCCTGAAGTCCGCCTTCGAGGAGA	ZNF193
CUST_28679_PI438085371	0.0672605	2.36e-03	3.40	-1.48389	6.34e-01	ATTAGAAAGGCACTCATGGGAGGTCATCACACAGGACTACACCCGGCACCACCCACAGCA	NCOR2
A_33_P3332130	0.0672854	2.36e-03	3.40	-1.48476	2.72	GTCTAGGTCTTTGATATTGCTCTTTTGGTTAACACTAAGCTTAAGTAGACTATACAGTTG	PGRMC1
A_33_P3366998	0.0672869	2.36e-03	-3.40	-1.48531	-8.33e-01	CATTTATATTTTACTAATGGTTATGATGACTTTAATAACTTTCAAAGGATTATGGGGATT	ECHDC1
CUST_62911_PI438085371	0.067296	2.37e-03	3.40	-1.48614	5.84e-01	GGAGGCCAAGGCCACCCAAGCAGACATGGGAGAGAAGCTGAGCTGCACTAGCAACCATCT	FYCO1
CUST_48366_PI438085371	0.067296	2.37e-03	-3.40	-1.4865	-1.31	GGCTGTGAGGGGTTTCTATGTTGCACTGAGACTGGTGGCCTGTGCACAGAGTGGCCATGA	EPS15L1
CUST_87184_PI438085371	0.0673109	2.37e-03	-3.40	-1.48723	-1.11	TCATCAAGGGGTGACTGTCCGGGATGGCATGAGTGTCTACGACTCTCTAGACAAGGCCCT	ARAF
CUST_88692_PI438085371	0.0673681	2.37e-03	3.40	-1.48853	1.22	ACCAGGAGGAGACAGCAAGGCCATCGTGGACGGGAACCTGAAGCTGATCCTGGGCCTCAT	FLNA
CUST_77610_PI438085371	0.0674591	2.38e-03	3.40	-1.49028	1.04	CCCTGCCCAGGGGCCAGTGTCATTCAAAGATGTGGCTGTGGATTTCACCCAGGAGGAGTG	POM121
A_23_P167818	0.0674983	2.38e-03	-3.40	-1.49134	-5.16e-01	AGGAGTGGTTTGCCCGGTACTTCACATTCTGAAAGAATTGTGTTGGCACAGCTCTGTATA	FAM184A
CUST_69296_PI438085371	0.0675195	2.38e-03	3.40	-1.49215	7.27e-01	GTGGTCCCAGGAGATGGAAATCCAAGAGAAAACAGCCCATTCCTCAACAATGTCGAGGTG	SLC12A7
CUST_50860_PI438085371	0.0675731	2.39e-03	-3.40	-1.49453	-1.24	TTTCTCTGGGGGACATATTTGGAGAAGACTGTGTAAGTGTAAAGGATGACTCTATTCTTA	CPSF3
CUST_39552_PI438085371	0.0675731	2.39e-03	3.40	-1.49474	4.35e-01	ACGTCCTCTGAGGCATGAGCCATGAGCCCAAGTCCCCTTCGCTAGGGATGCTTTCCACCG	GSE1
A_33_P3408047	0.0675731	2.39e-03	3.40	-1.4952	6.79e-01	AAAGTCTACTTTCAGGGAGTTACATGGCCCATCCCAAATCTCCTGGTATGGTGGTATGAA
CUST_51656_PI438085371	0.0675731	2.39e-03	3.40	-1.49547	5.61e-01	CCAAGATCAAAAGTGTGGTAAACTGGACCCCACTTTCGCCAGTGCAACTTTACTGTTTCA	XDH
CUST_23871_PI438085371	0.0675731	2.39e-03	-3.40	-1.49551	-7.69e-01	CTTCTCATAGGGTCCTAACCTGATTATAAAACAACCAGATGAGTTGCTGGACAGCATGTC	REXO2
CUST_63554_PI438085371	0.0675768	2.39e-03	3.40	-1.49626	6.92e-01	TTTTAGAGAGCCTAATTCAGTGGTTTGAGACAGCACCAAGTCGGACCTGCCCACAGTGCC	TRAIP
A_23_P169460	0.0675768	2.39e-03	-3.40	-1.49662	-6.82e-01	CTGAGGGCTTCATCCAACTCATGGAGAGCTTGCTGGAGCTACAAGACATTTTAGAAACTT	FRMPD1
CUST_61496_PI438085371	0.067677	2.40e-03	-3.39	-1.49884	-4.29e-01	AGGCGGCTTTCTCCACCACATGAATTTATATGACCTGGATGAAGATGATGATGGTATAGC	POLDIP3
A_33_P3293645	0.067677	2.40e-03	3.39	-1.49948	6.93e-01	CTTGCCACTGTGGGGACCAGGACAATGAATAAGACACAGCCCACACCTTTGGTAGTCTGA
CUST_10587_PI438085371	0.067677	2.40e-03	3.39	-1.49996	7.90e-01	ACTCTCTCAAGCACAGCGACTGCAGCAGGAACCGGACCCGGCACCGGAGCGGCGGCGGCG	EIF4G3
CUST_9778_PI438085371	0.067677	2.40e-03	3.39	-1.50007	5.06e-01	CGATTTGCAGTTAACAAGCACAAGCCCTGGCTGGAGCCCACCTACCACGGCATAGTCACA	CLSTN1
A_23_P34968	0.0677022	2.41e-03	3.39	-1.50121	5.71e-01	AAAGATGAAAATGTTGAGTTTGACTCTGATGAGGAGGAACCACCTGATCTCCCCTTGGAC	SCNM1
CUST_38993_PI438085371	0.0677022	2.41e-03	3.39	-1.50148	8.26e-01	TTTTTGCTGCAGAGAATAAAAGGACCACGTGCGCCCTGGCCACTGCAGTCATCCCCCAGT	AARS
CUST_10321_PI438085371	0.0677022	2.41e-03	3.39	-1.50308	6.44e-01	AAGATCACAGGTGACTCGGAGGAGGAGGACATGGGGCTCCTGGAGGTCAGCGTTTCGGAC	ARHGEF10L
CUST_61279_PI438085371	0.0677022	2.41e-03	-3.39	-1.50309	-1.02	TGACCATAAGCTTGCCAGAGTGATCTCTCGGCTTGCCGACTTTGCTAAGGAACGAGCCAG	ADSL
CUST_34712_PI438085371	0.0677022	2.41e-03	-3.39	-1.50332	-9.05e-01	ACAATAGGGACAGCTTCGTTTAGAGGCACTTCATCAGATCCTCGTTCTATTGTCTGGGAT	HERC1
CUST_43824_PI438085371	0.0677022	2.41e-03	-3.39	-1.50389	-8.09e-01	AGTGGCATCATTGACCTCAGCAATCACCCAGCGGATAAGTCCTTGTTCCACTCTGACTAG	TANC2
A_33_P3360167	0.0677022	2.41e-03	-3.39	-1.50408	-8.29e-01	GTACTCTTTGAGAAACAAGGATGTGAAGAAAGCTTTAATAAAGGTTTGGGGTAGGAAAAC	OR5AU1
CUST_85943_PI438085371	0.0679263	2.42e-03	3.39	-1.50775	7.35e-01	ACACAGCAGGTCCCAAATGATGGGATTAGTCCAGAAAGAGCTGCCCAGGTCATGGGCCCT	FUBP3
A_22_P00016606	0.0679263	2.43e-03	-3.39	-1.5085	-1.23	ACCAAAAGAACCAATGAATTATCTTACAGAGACTTGCTTGTTTTGCTTCCTCTTTTCACA	LOC730338
CUST_14179_PI438085371	0.0679263	2.43e-03	-3.39	-1.50864	-6.70e-01	AATGAAAAAAGTGAAGCTGGCTCCTCCTGTCTTGTCTCAGCGGCTGCCAACAGATCATGA	S100A14
CUST_76173_PI438085371	0.0680788	2.43e-03	3.39	-1.51145	6.82e-01	TGATGCCTACCTCAGTGGTATGCCTGCCAAGAGACGCAAGACGAGAGGAGGGCCCCAACC
CUST_14292_PI438085371	0.0680788	2.43e-03	3.39	-1.51209	5.38e-01	TGGCCACTGCAGATCCCATTTCATTCTGAAGGCCGGCATCCCCGTTCCTTAATGGGCAAG	C1orf43
CUST_25775_PI438085371	0.0680788	2.44e-03	3.39	-1.51251	8.35e-01	TGTCAGCCGCCGGACCCTCCCGCGGCCGACTGGAGGCCCGGAGCAGGGGCGGAGTTTCCG	DAZAP2
CUST_61807_PI438085371	0.0680788	2.44e-03	3.39	-1.51276	5.81e-01	ATGGTGCCAGGAGGTTGGGGAGGCACCTTCCCAGGAGGACGAGCGCTCTGCCCTAGACGT	SBF1
CUST_17951_PI438085371	0.0680888	2.44e-03	3.39	-1.51341	2.43	CTGAGCATAAACATTTTTACAGGAAGGAATGCCTACTTCTGCACGATGTGATGATTTAGA	ITGB1
A_33_P3407895	0.0681271	2.44e-03	3.39	-1.5146	4.52e-01	TGTGACAGGGACCAGTGACAACTAGGGGTTTCACACCCCTCCGTTCATGCCTGTAATCCC	RINL
A_33_P3379136	0.0681271	2.44e-03	-3.39	-1.51543	-7.94e-01	TGCGCTTTTTGTCCTCCTTCGAGTTTTAGCAACTGCCTTCTTAAAGCCCTTTTCGGAAAT
CUST_23175_PI438085371	0.0681271	2.45e-03	3.39	-1.516	1.11	ATAAAATTTTGTACAAAGACAGGCCTGCTATGGTGTGCTGCGGTTCATCATGGAGAGTGG	RPS3
CUST_47285_PI438085371	0.0681271	2.45e-03	3.39	-1.516	4.97e-01	CCTGAAATAAAGAACAGCTTGACAGAACCATGGCCCTACGCTACCCTATGGCCGTGGGCC	RPL36
CUST_23770_PI438085371	0.0682121	2.45e-03	-3.39	-1.51815	-1.18	CTTCCGTCAGGATCTTCTCTTAGAAATCTACAGAAGTATAGGGGAGCCAGATAGTTTGTA	ATM
CUST_12788_PI438085371	0.0682121	2.45e-03	-3.39	-1.51817	-7.30e-01	ACGTCACCAACAAGTCCGCATGCAACACCATCGACTCTTCATTTCCCGACATCACCCATT	NFIA
A_33_P3260106	0.068374	2.46e-03	3.38	-1.52084	9.16e-01	ACACCTGGATCCTTTCCAACTTCTTTGAGATGAAGTCTCGCTGTTGCCCAGGCTGCAGTG
CUST_63112_PI438085371	0.0686123	2.47e-03	-3.38	-1.52546	-6.12e-01	ACAAGTATAAAAATGAACAGGGATGAAAAACCGGCGCTCACTAGGGCAGAATGCAGCCTA	SMARCC1
CUST_53752_PI438085371	0.0686123	2.47e-03	3.38	-1.52573	6.25e-01	TACACACTGGCCTCCCACAGGATCCAGTGGGGATGTTGTGATGACTCAGTCTCCACTCTC
CUST_26851_PI438085371	0.0686123	2.47e-03	-3.38	-1.52603	-1.13	CAAATTCAAGATGTTTATAAATTCTTCTGTGGGATCAGAGGGCACGCCTATTACAACCAG	XPOT
CUST_33069_PI438085371	0.0686123	2.47e-03	-3.38	-1.52606	-7.81e-01	CTGGACCCGACAGGTGCAGCTGGTGCAGTCTGGGGATGAGATGAAGAAGGCTGGGGCATC	ADAM6
A_33_P3319150	0.0686277	2.47e-03	3.38	-1.52678	6.18e-01	AGAGAGAGGCCTCCCGGAGTCCAGGATTCAGATGTGCTTTCAGAATCAAAGGGCCAGGCA	LOC101930426
A_33_P3396244	0.0687368	2.48e-03	3.38	-1.5289	5.20e-01	TTCAAGGCTAAAAAGAACCTGGAGGTCAGAAAGAACAGTGGCCCCAATGACTCTTTCACA	NPY2R
CUST_88521_PI438085371	0.0687368	2.48e-03	3.38	-1.52925	1.93	ACTAGTTCTCTTCTCCAGCCAAGAGGAATAAAGTTTTGCTTCCATTGCATCGAGCCCACA	FLNA
CUST_10080_PI438085371	0.0687748	2.48e-03	-3.38	-1.53027	-5.38e-01	AGCCAAACCTGTGAGAGATCAAGCCCAGCGCTGTTCACGGGTTCTCCTGGATATTGAGGC	VPS13D
A_33_P3306413	0.0688788	2.49e-03	3.38	-1.53239	6.55e-01	AGTAAGGAGAAACCACCAATGCCGAGAGGCTAGTGGTGCCCCAGGGACCCAAGACTAGTT	INCA1
CUST_44933_PI438085371	0.0688788	2.49e-03	3.38	-1.53286	7.12e-01	CTACACCCAGGTCTTGAGAGATGGCTTGCTGGAGAACCAGACCCCAGAGTTCTTCCAGGA	FASN
CUST_55989_PI438085371	0.0688788	2.49e-03	3.38	-1.53318	1.00	CTAAAACTAGGGTCCTGGTTACTGGGTGAAGATTCATCACTTAGAATATACAGATGGAGG	PARD3B
CUST_86043_PI438085371	0.0688999	2.49e-03	3.38	-1.53398	4.19e-01	AAACAGAATGTCCCTTCAGGAGGCCCCGTGCCATCGCCACAGACCTACAGGACTGATGAA	PRRC2B
CUST_14689_PI438085371	0.0689269	2.50e-03	3.38	-1.53485	6.61e-01	AGCTCAAGATTGAAGAGTACAGGTCAGTGTGGCCACTCACCCTGCTGGCCCTGAAGTCCA	RRNAD1
A_23_P410600	0.0690287	2.50e-03	-3.38	-1.5367	-7.51e-01	ACACGAAAGTCACGTTTCCTGGGTATTTTACCGACTCCTGTAGTAGCCACCCATTATACA	IDI2
CUST_14907_PI438085371	0.0690358	2.51e-03	-3.38	-1.53799	-9.78e-01	TCAAGGCTCCTGGTTTTGCCCATCTGGGAGAGTTTGGGGTGTACCTGGTGTCTGATGGCA	NDUFS2
CUST_79930_PI438085371	0.0690358	2.51e-03	3.38	-1.53833	6.01e-01	AAGATTCCAGATGTTCCTGTGGACCCCAGTCCAGACTACGCCATCTCCAAGTCCGAGGTC	TCONS_l2_00026947
CUST_37643_PI438085371	0.0690358	2.51e-03	-3.38	-1.53833	-1.09	ACTTATTTATTTTTTGATTAAAGGGAAGTAAAATGCAGGCCTGGAGTCCCTCGGCTGCAT	GTF3C1
CUST_64932_PI438085371	0.0692321	2.52e-03	3.37	-1.54217	7.12e-01	GTGGCAATAAAGCTTGAAGGCACCGTGGGAGCATGACTGGTGGAGCGGGAGGACTTCGTG	ABTB1
A_24_P317708	0.0692321	2.52e-03	-3.37	-1.54235	-7.00e-01	TGCCCTCACTTTGGATCTATTGTATTCTTACAGTTTAATCAACTGGCAAAGTGCTTTCAT	SDR16C5
CUST_34677_PI438085371	0.0692321	2.52e-03	-3.37	-1.54244	-1.08	AACTTGGAAAATGTGCCGGTCCAACAAAAGCCCTTGGGTCTGTTTGACTTGTTCAAGTGT	USP3
CUST_78961_PI438085371	0.0692433	2.52e-03	3.37	-1.54342	1.92	AGAGCAGCTTTCCAGAAAAGGCTTTGAAAGACTCACTACAACCCTATGAGGCTGCTTATC	COG5
CUST_86427_PI438085371	0.0692433	2.52e-03	3.37	-1.54362	8.01e-01	GCCTGGAGCGGCGGGGGCCGGCCCCAGCCCAGACTGGAAGATGAGATTGACTTCCTGGCC	NPDC1
A_24_P113264	0.0692765	2.52e-03	-3.37	-1.54456	-5.66e-01	AAGCCCTCAACTCATCTCTGAACTTAGAATCTCATCCTTAGGGCTCAGAGAGTCCCAGCC	FBXO27
A_32_P133916	0.0693335	2.53e-03	-3.37	-1.54582	-1.10	AACTGCCTACAGTATGTCTTTTGCATAAAATGCATAAGGGTTTGGGGATGTAAATGGAAT	BNC2
CUST_27046_PI438085371	0.0693737	2.53e-03	3.37	-1.54685	2.21	TGATGATGATCCTGCCTAGGGTAGTTAAAAGACGAGTGAATGCTCTCAAAAACCTGCAAG	NAP1L1
CUST_82619_PI438085371	0.0694031	2.53e-03	3.37	-1.54775	6.35e-01	ATGGGATACAGAAGAAATGCAGAGTAACGTGGAAGTGGTCCACACCTACCGCCAGCACAT	NDRG1
CUST_5314_PI438085371	0.0694265	2.54e-03	-3.37	-1.54885	-8.91e-01	CTCGAAATAGGAGACCTCCGAGCTTGCACATATTGTAGAAAAATAGCCTTAAGTTATGCT	PIKFYVE
CUST_72262_PI438085371	0.0694265	2.54e-03	3.37	-1.54908	7.34e-01	TGATGGTGGGTGCATCATGGCAGCTGCCACTGGGACCACTCCGAGAATGCCATTGGCGTG	ADAM19
A_33_P3324298	0.0694323	2.54e-03	-3.37	-1.54966	-1.08	GGGCCTGAGGGAGCCTCACTGTTTCACTGAATTTATGTTCATATATTTATGATAATAAAT
CUST_12398_PI438085371	0.0695111	2.54e-03	-3.37	-1.5512	-4.20e-01	AGGATTTATTGATTCAGCGTTTGTTGGAAGCACAGTCTCTGATGCCCTGTTCCCCTAAGA	STIL
CUST_21219_PI438085371	0.0696596	2.55e-03	-3.37	-1.55387	-8.19e-01	AGGATCATGGACAGTTTTAATGGACCAGTCTCGCTTCCACGAGCTCCAGTTGCAGCTGGA	TCP11L1
CUST_49676_PI438085371	0.0696596	2.55e-03	3.37	-1.55459	6.27e-01	GGCCTTCCAGCGGGAGAAGGACCACATCCGGCGGCCCATGAATGCCTTCATGATCTTCAG	CIC
CUST_86428_PI438085371	0.0696596	2.55e-03	3.37	-1.55466	1.10	CCGGAGCCTGGCGGGGGCCGGCCCCAGCCCAGACTGGAAGATGAGATTGACTTCCTGGCC	NPDC1
CUST_80171_PI438085371	0.0697432	2.56e-03	-3.37	-1.55625	-8.89e-01	GCAAACCCACGTTTGTGGAATCTTGCTTCCCTTTTTTCCAACCTTTGTTTATTTGTATTG	LMBR1
CUST_70293_PI438085371	0.0697614	2.56e-03	-3.37	-1.557	-4.74e-01	GCCTTTCTAGGTGCTCTTCCTGATGATTTCATTGACAGTTTAGAAAAGACAGATGATGAC	NLN
CUST_32603_PI438085371	0.0697944	2.56e-03	-3.37	-1.55807	-1.02	GCACCGTGGGGTCGAGTTCCCACCAGATCTCTGTTCCCGGGTTACTTTTGTAAACTTCAC	DYNC1H1
CUST_80550_PI438085371	0.0697944	2.56e-03	-3.37	-1.55844	-5.97e-01	AAGATCTACATTGGGGACCAAGTGCAGAAATCCTCTAAGTCCTCTTACTCCCAGTTACTG	XPO7
A_33_P3350227	0.0699511	2.57e-03	-3.37	-1.56098	-5.10e-01	GGGCAGTGCGTTCTGGGGCTGTGCTGCTCCTGTTACCTTCTGAATCCATATGTAGAGATT	MED22
CUST_52404_PI438085371	0.0699534	2.57e-03	3.37	-1.56152	8.20e-01	CAAAAAGAAGGGTGATTTGTGGCTCCCGAGTGAGGGTTGAACTATCGACAGGCATGCCTC	SRSF7
A_33_P3364498	0.0699785	2.57e-03	3.37	-1.56235	7.50e-01	AAGTACTAAACAGTCCCGACCCTGCTTAGCTTCAACAGATCAGAGGCGAGCCGGCGCGTT
A_22_P00021723	0.0699886	2.58e-03	3.37	-1.56299	4.39e-01	TACTCTCTGATGAAGTTGGTGGTGCTGTGGAAGAGGACCGCCGCCTCCTGGACGAGGACC	LOC101927078
A_23_P302550	0.070032	2.58e-03	3.36	-1.56406	2.04	GAGTCTAAGGCCCTAGCGATTTGGGCATCTGCCACATTGGTTCATATTCAGAAAGTGTTA	RGS18
CUST_36834_PI438085371	0.0702695	2.59e-03	-3.36	-1.56762	-7.96e-01	ATTGCCAGAGGACCTTGCCTCATAGTATTCGATCAGATTCAGAAGATATCTGTTTATTTA	RSL1D1
CUST_27277_PI438085371	0.0705375	2.60e-03	3.36	-1.57157	8.31e-01	TTACACCACGCAGCCTTAAATGGACATAACATCTGGCGAGGCCCCAATGTGAACTGCACA	ANKS1B
CUST_35274_PI438085371	0.0706746	2.61e-03	-3.36	-1.57383	-1.77	TCCTGGTCCTGATGCGCTCACTGGTGACACACAGTGTGCTACATCTCAGCCTTGGTCTTG	STRA6
A_24_P24724	0.0707468	2.61e-03	-3.36	-1.57526	-1.06	TACAGATGTTATTGATGGGAAGAGGGCTTTGGTTGATGGACCGTGCACTCAAAGGAGGAG
A_23_P67042	0.0708513	2.62e-03	-3.36	-1.5771	-5.08e-01	ATTTCAATTGGCTCTTTGCGTTTCCAGGTTTTGGGGCCTTGTCACAGATGCCAGATGATT	MOCOS
A_23_P315991	0.0708882	2.62e-03	-3.36	-1.57808	-4.07e-01	TCATGAGCTTCTCTTCCCTACCTACTGAAATACAGTCATTGCTCTTCCTGACATTTCTAA	OR10A5
CUST_74750_PI438085371	0.0710174	2.63e-03	-3.36	-1.58023	-5.94e-01	TACAGACACAGCTTCTCCTCTTAAGAACAATGATGAAGGCTCACTGGACATATACGCTGG	CASP8AP2
A_33_P3400258	0.0710794	2.63e-03	-3.36	-1.58152	-7.83e-01	CAAAACAATAAAATTGAAGCCAAGCTCTCTGGGGAAGCCATTGCCACCTTATATTGTCCA	ACSM6
A_23_P138975	0.0711054	2.63e-03	-3.36	-1.58262	-9.28e-01	GATTCACTTTACTAACATTCTATTTGAGAAGGCTTATTGGTAAAGTTTGGGGATAAAGGC	RBM7
CUST_79685_PI438085371	0.0711054	2.63e-03	-3.36	-1.58335	-1.01	TACGGAAAAGCTCCTTCTTCACATCGTAGAAACATGGCATATAGGGCTAGAAGCAAGAGT	ZC3HAV1
A_22_P00003672	0.0711054	2.63e-03	3.36	-1.58337	5.32e-01	CGCCGGGCTCCGAGCCGGACGGGTTTCGTAATCGCGTCGCCGCCGCTTCCGCCCTCAGCC	CDC42SE1
A_24_P135483	0.0711629	2.64e-03	3.36	-1.58475	7.59e-01	CACCATGCCCCACGTAGCTGAAAGCTGCTTATCCCAATTGTCAACTCTGGCCTTCTTCAG	TSPAN14
A_23_P933	0.0711629	2.64e-03	-3.36	-1.5851	-1.10	GGAATCTTTTAGTAAAATAGCAGTGTTTTTTGTTGTTTTTGCATTGGATTTGGGGAGTGG	RWDD3
CUST_20295_PI438085371	0.0713215	2.65e-03	-3.35	-1.58863	-9.13e-01	TCATCTTGAAATAAAGAAGAGTTTTGGACAAGAACAGAGTCATCCAGCCAATGGGGATGA	RIC8A
A_33_P3396120	0.0713215	2.65e-03	-3.35	-1.58905	-1.36	TATGCAACAAATGTGGGAAATCTTTTAGGGGTAGCTCAGATCTTATTAAACACCATCGTA	ZNF594
CUST_55065_PI438085371	0.0713215	2.65e-03	3.35	-1.5891	3.93e-01	TCAGGAAAAGGTGTTAATGTTGACTTTGCAAAATGATCCACCCACTTTGGAAACAGGGGT	STK39
A_33_P3405022	0.0713215	2.65e-03	3.35	-1.58946	8.80e-01	ACAGAGTCTTGCTCTGTCACCTAGGCTGGAATGCAGTGGTGCGATCTCGGCTCACTGCAA	LETM1
CUST_13869_PI438085371	0.0713215	2.65e-03	-3.35	-1.58997	-9.52e-01	ATGTATGTCATCAGGAAAGGTAAAAGGAGGAGATCATCTGATGAAGATGCTGCTGGGGAG	POLR3C
CUST_81475_PI438085371	0.0713215	2.65e-03	3.35	-1.59013	7.79e-01	TCTCATCGAGGCGGGGCGCGGCGGCAGGAACTTTCCCGGGGACCCCTGCGGGAAGGCCTG	MCM4
CUST_1339_PI438085371	0.0714101	2.66e-03	3.35	-1.59192	5.59e-01	ACGGCATCCGGTGTGACCAAAAGCCAGCCCCACTGTGAGTTGAACTCTTTCGTGTTGACC	BANP
CUST_83834_PI438085371	0.0714101	2.66e-03	3.35	-1.59226	7.63e-01	CAGCCCTGAGCTTCCTCCTAGCACTGGGACATTTCAAGAAGCTCAGAGCCGGTTGAATGA	TLN1
CUST_22656_PI438085371	0.0715271	2.67e-03	3.35	-1.59424	4.54e-01	TTATCAATAAAGAATATTGAGCCTGGAAGGGAGGAGCCCCAGCCCCGCGACGAGGAGGAA	POLD4
CUST_10909_PI438085371	0.0715652	2.67e-03	-3.35	-1.59568	-7.49e-01	TAAAATTGGCCTAAAAAGACAGGAAAGGTAATTATTATAGGCTCTGGGGTCTCAGGCTTG	KDM1A
CUST_55624_PI438085371	0.0715652	2.67e-03	3.35	-1.59572	7.30e-01	AAGAGATGAATTATCCCCAAAGAGAATTAAAGTGGAGGCCGCCGCCGCGGCCAAGCGAGC	NAB1
CUST_10583_PI438085371	0.0716153	2.68e-03	3.35	-1.59734	1.05	ATTCACAACCTCAAACCCGTTCTCCGGTAACACAAGTGGCAAGACAGCCGGGAACCCCTA	EIF4G3
CUST_60248_PI438085371	0.0716153	2.68e-03	-3.35	-1.59735	-8.65e-01	TCTACGGCAACTCCACAGAATCCTATGAATGCACTCCAGAGCCTGACTGGCGGACCTGCT	MED15
CUST_36704_PI438085371	0.0716241	2.68e-03	3.35	-1.59797	9.18e-01	AAAGCTACTGCAAGAAAAATAAAACACTTCTTGGTAACACACTGGTGCTGGGCCCCAGTG	GLYR1
CUST_47590_PI438085371	0.0716241	2.68e-03	3.35	-1.59846	6.39e-01	CGATTTGGATCTGGGATGAACATGGGCAGGATAAATGGAATGGAGGGGCCCTTTGGTGGT	HNRNPM
CUST_54173_PI438085371	0.0716251	2.68e-03	3.35	-1.59897	1.86	TGAACTGCTTTGCCTGTTCTACCTGCAACACTAAATTAACACTCAACAACATGGCCAACG
A_33_P3358253	0.071641	2.68e-03	-3.35	-1.59967	-3.51e-01	GGGGTGCAGGACCCGGCTCACAAGCGCCTCCTTCTGGACACCCTGCAGCTCAGCAAGTGA	INPPL1
CUST_87609_PI438085371	0.0716871	2.69e-03	3.35	-1.6012	1.53	TTTGTTTTGAAAAATAATAAACAGGCAACTGTAGCTGGTGCGGTGGCGGTTCGGAGTGAG	LAS1L
CUST_61372_PI438085371	0.0716871	2.69e-03	-3.35	-1.60125	-3.22e-01	TCACAAATAAAGTCGTGTGGCAGCTTCACTTTCCCCGTCACCTGCCTGGAACAGGGGTGC	RANGAP1
CUST_20156_PI438085371	0.0717305	2.69e-03	-3.35	-1.60229	-8.78e-01	TTCGACTGGGTGATCATGAACATGGTGCAAAATAATGGACCTTCTGGGGCTCTTGAAATG	DOCK1
A_33_P3250278	0.0717314	2.69e-03	3.35	-1.6028	5.73e-01	TCCAAATGAGCTGCAGTCCCCAGGCCATGAGCCTCCCGGGAATGTTTAATAAAGGGCCTG	AGXT
CUST_16316_PI438085371	0.0717593	2.70e-03	3.35	-1.60391	5.76e-01	AGTGTGGTGAGCACTACTCGGAAACGCACACCTCGCAAGACAGTCAAATTCTCCACCCCC	PTPN14
CUST_88002_PI438085371	0.0717593	2.70e-03	-3.35	-1.60438	-1.02	TGGAACCAAGGCTTGCTATGGGTGTTCTCCAGGATCAAAGTGTGACTGCAGTGGCATAAA	COL4A5
CUST_74980_PI438085371	0.0717593	2.70e-03	-3.35	-1.60464	-7.55e-01	TTCCTCACACTTATCCAGGCTCATGGACACAGCACGGATTGCAGTTGTCGGGGCAGGTGT	DDO
CUST_51097_PI438085371	0.0717732	2.70e-03	-3.35	-1.60578	-1.35	TAAATACTTATATCAAGTGGGTTGGCTGATTCCATTCTTCTGTTACCGACTTTTTGACTT	LAPTM4A
A_33_P3773261	0.0717732	2.70e-03	3.35	-1.60642	4.74e-01	GTGTTACTAAGATCATAAAAATGAAGGAAAATGCCCAAGCATATCCCCAACCCCTCACCC	NQO2
CUST_5329_PI438085371	0.0717732	2.70e-03	3.35	-1.60648	7.72e-01	AGAAATTCATCCCAGAGCACCAGGCAGAACAAGGGTCAAAAATTAGAACCCATCCCTCAT	LOC202181
CUST_26521_PI438085371	0.0717732	2.70e-03	3.35	-1.6068	6.36e-01	TAAAATGTACACCCCTCAGAAGTAGCGCTGGTATATGGTCAAATGAATGAACCACCTGGT	ATP5B
A_33_P3262449	0.0719695	2.71e-03	-3.34	-1.60994	-1.03	AGTTCTTTGTAATATGAGCCACACTGGCAGTGTGGAGCCTGCAGGAGGAGAGGCTGGGGA	GOLGA6L2
CUST_73063_PI438085371	0.0719695	2.71e-03	-3.34	-1.61026	-7.08e-01	TCCTTACTGTATCTTAGGCGCTGAGCTCAGCGCGGTGGGTGAGAACGGCGGGGAGAAACC	EDN1
CUST_23891_PI438085371	0.0720041	2.72e-03	3.34	-1.61119	7.40e-01	TTCCCGGTGCTCAGAATAAACGTTTCCAAAGTGGGGTCCCCCACGGCCCTTCAGGATGAA	APOA1
CUST_5264_PI438085371	0.0722355	2.73e-03	3.34	-1.61458	7.99e-01	TGGTGAACATTGGTGTGGCAGCCGGCCCAGAAGAAAAGGAGAAGGAGGAGCCCGTGGCCA	SPATA13
CUST_59031_PI438085371	0.0724508	2.74e-03	-3.34	-1.61797	-1.14	TCTCGTGGGCGCTTTGATTCTGATAACTCTTCTGGGGAATTTTCAGAGGCAAATCAGAAA	OSBPL2
A_23_P110462	0.0724508	2.74e-03	-3.34	-1.61826	-5.17e-01	GGCACTGGTAATAGTGAGTTTCGCTTTCTTAAGCGTTTTATGCCCAACTTCCCTTTCCCT	PCDHB1
A_21_P0014549	0.0725555	2.74e-03	-3.34	-1.62006	-6.67e-01	ATTGGCTGATCTGATCTCTACATTGATTAATTAGTTTCAAGCCCCTTCATACTGATCTAA
A_23_P139486	0.0725786	2.75e-03	3.34	-1.62106	1.01	ATTGACAGCACGCTTTACTTAGTAGCCGGTTCCCATTTGCCATACAATGTAGGTTCTGCT	CDK2AP1
CUST_47517_PI438085371	0.0725786	2.75e-03	3.34	-1.62133	1.10	TTTCCAGAGAAATAAACTCTTCCCGTCGCTCTGCCATTGTTGAAGACATCAACAAACGGC	STXBP2
CUST_15100_PI438085371	0.0726099	2.75e-03	-3.34	-1.62266	-5.45e-01	GGGCTTCATAACGGATTCTAACGGAAGACACTGAAAAGATCCTCGTCCCTCCCAAGATGT	PRRX1
A_23_P162336	0.0726099	2.75e-03	3.34	-1.62271	5.96e-01	GGAAAGTAGCTAAGGAGTTCCATCTGGAATATGACAAATTAGAAGAACGGCCTCACCTGC	CNOT2
A_32_P118397	0.072639	2.75e-03	-3.34	-1.62356	-7.41e-01	GTTCTCATGCTGACGGGGAGAACGAAAGTGACAGGGGTTTCCTCATAAGTTTTGTATGAA	HEPACAM2
CUST_6136_PI438085371	0.0726613	2.76e-03	3.34	-1.62433	1.18	ACAAACACAGAACGCCAATCTGAATTGCCAACGCAAAGCAAAGCGAGCTTCCCCAGTATT	CNOT11
A_23_P30983	0.0727253	2.76e-03	-3.34	-1.62562	-8.21e-01	TCAGTTATGAGCTCTAGACAGAGGTCTCATTGTTTTGTTGTAGGGTTCTCCAGTATGTGG	GJB7
CUST_59348_PI438085371	0.0727618	2.76e-03	-3.34	-1.62656	-1.07	TTACTGTCAAGCTAAACTCAAAATGGGATCTCCGAAGACTTTGTAAAACTGTTGGTGCTA	CCT8
A_24_P10884	0.0727777	2.77e-03	3.34	-1.62725	1.30	TCCCTAAATAAGCTGGTAGACTACTACAGGACAAATTCCATCTCCAGACAGAAGCAGATC	GRAP2
A_23_P23141	0.0728056	2.77e-03	3.34	-1.62813	1.46	ACTGTGGCGCTCCGTGAAATTAGACGTTATCAGAAGTCCACTGAACTTCTGATTCGCAAA	H3F3A
CUST_79557_PI438085371	0.0728056	2.77e-03	-3.34	-1.62858	-8.09e-01	CAAAAATCCGCTGCTAGTCTATGGGGTCCTTACAAAGACATTTGGCATAAAGTGGGAAAT	NUP205
CUST_82138_PI438085371	0.0728898	2.77e-03	3.34	-1.63011	9.42e-01	AATGCAACAGGTTATGATGGAGGGTGGTCGCAGCAAAGGGTTTGGTTTTGTATGTTTCTC	PABPC1
CUST_37072_PI438085371	0.0728941	2.78e-03	-3.33	-1.63066	-3.56e-01	ATGAATGTGCAGAAGGCGGGGAGAACCTCAGACAGCTCAGCAGCTCCTCCTCCTATAGTG	ABCC1
CUST_79276_PI438085371	0.0729515	2.78e-03	3.33	-1.63186	6.55e-01	AATCGCACAGGTGAACGTGGGCGAGGGCAGCCACCCCGAGCGGGTAAAGGTGTACGGCCC	FLNC
CUST_88544_PI438085371	0.0729913	2.79e-03	3.33	-1.63373	6.61e-01	TTATGTGGTCCAGGAGCCAGGCTATGGTGGGCTCAGCCTGTCCATTGAGGGCCCCAGCAA	FLNA
A_33_P3222203	0.0729913	2.79e-03	-3.33	-1.63428	-7.65e-01	GCTGCATGTTCTGTGCTCTCCAGTTTGTCCCTTCCAATATTAATAAACTTCCCTTTTAAA	OXER1
A_23_P31844	0.0729913	2.79e-03	-3.33	-1.63429	-6.17e-01	TGGGCTGTGCTGCTGCTCGAAGCAGATGGTTTTGACTGTCTTTTTGCTCTTTCCTATATA	ATP6V1B2
CUST_24289_PI438085371	0.0729913	2.79e-03	-3.33	-1.63451	-1.03	GGGTTTCCAGGTTTAATGATCACCTCTGCTGCAATCTACCATGTACTCCATTTTTTCCAC	STT3A
CUST_13340_PI438085371	0.0729913	2.79e-03	-3.33	-1.6348	-8.85e-01	ATTTTACAAGCTTAGGCTTGATTTCCGACTCTTTTCACATGTTTTTCGATAGCACTGCCA	SLC30A7
A_22_P00010751	0.0730239	2.79e-03	3.33	-1.63569	1.18	GCGGCGGCGGCGGCGGCTCTCGGGTTGCGGTGAAGAATGTCAGCCACTAGCGTGGATCAG	YTHDF3
A_33_P3385988	0.0732744	2.80e-03	3.33	-1.63927	4.76e-01	CGCGGGCTGCTGCCACCCGCCGGGCCCTGCAAGCGCTGCCGCTCGTTCTGCGCCGCGGTC
CUST_53356_PI438085371	0.0732999	2.81e-03	3.33	-1.64007	7.27e-01	CGCCATCGAGCTGTGCAGCAAGATCTTGGAGAAGACGGCCAACCCTCAGTGGAACCAGAA	DYSF
CUST_32312_PI438085371	0.0735167	2.82e-03	3.33	-1.64347	6.41e-01	ATGTCATCCATTACCAGGAAGTGGGAAAACTCTTGCCTTTGCCATCCCAATGATTCATGC	DDX24
CUST_17341_PI438085371	0.0735167	2.82e-03	-3.33	-1.64384	-5.62e-01	AAGTCACATTAAAGAGAATATCCAGGCTTCTCCAGGGAAAGTGACCGAGGCAGTGAAAGA	AKR1E2
A_33_P3286157	0.0735167	2.82e-03	3.33	-1.6442	5.89e-01	TTACGTATGCCATGCATACCTCCTGCCCCGCGGGACCACAATAAAAACCTTGGCAGACGG	TNFRSF4
CUST_72433_PI438085371	0.0736247	2.82e-03	-3.33	-1.64601	-6.57e-01	TGATGAAGATGATGGTCACTCGGGGAGCATTTACCCAAGATTCAAAAGCCTCCTTTACCA	LCP2
CUST_13352_PI438085371	0.073668	2.83e-03	3.33	-1.64703	5.10e-01	ACACTTTCATTCTCATGGCCACGGACACAGTCATTCCCTCTTTAATGGTGCTCTAGATCA	SLC30A7
A_23_P31739	0.0736927	2.83e-03	-3.33	-1.64783	-7.12e-01	TGGCCAAGGGGCGTTTCCTCTGCTTTTGGTGTTTGTACATGTTAAGAATTGACCAGTGAA	STMN4
A_23_P256455	0.0736927	2.83e-03	-3.33	-1.6484	-1.09	TATCCATGACTTCCCTCAGTTTTATCCTTTAGGGATTGTGCAACATGATTGATCTTGATG	RPA3
CUST_29116_PI438085371	0.0736927	2.83e-03	-3.33	-1.64879	-6.25e-01	TAAATATTATCCAGTTCGGCACAGGTGAGCAAGGCAGAGGGGATTCTCCTTCTAGTAAAG	PARP4
CUST_48897_PI438085371	0.0738062	2.84e-03	-3.33	-1.65066	-5.25e-01	TCTGTCCTCCTCACTTTGACCCTCGTTTTGGCTGGGGAATGAAACCCTGAAGGTGCCGCT	PEPD
A_33_P3222942	0.0738506	2.84e-03	-3.33	-1.65169	-1.11	TGTTCATGTGGGTGAGGTGGTCACTCTTGCTCAGGGTCTGTTGTGCAGCCCAGATGGACA	GPR78
CUST_42612_PI438085371	0.0739483	2.85e-03	-3.32	-1.65337	-5.69e-01	TGGGGCCCAGGTGAGTGGCCGGGGTTTGCCTGATGATCATGCTGGGCCCATTCGGGTTGT	AARSD1
CUST_54941_PI438085371	0.0739801	2.85e-03	-3.32	-1.65424	-7.29e-01	ATAATGCCACGGCCCAACTCAGTTGCAGCCACAATTACAAGTTCATCCGAAAATGATGAC	TANC1
CUST_27498_PI438085371	0.0739916	2.85e-03	-3.32	-1.65487	-8.60e-01	CTGGAATCCGGCTGTGATAATGCCATTATCATCTGGAATGTGGGAACAGGGGAAGCCCTT	CORO1C
A_33_P3364240	0.074054	2.86e-03	3.32	-1.65632	8.11e-01	AGGGCTTTCAGGCCCCTGCCCAGGCACCTATGGTACTTGCTGGACTTGAAACAGATGGAA	PAEP
CUST_6998_PI438085371	0.074054	2.86e-03	3.32	-1.6566	1.21	CCCGGCCCAGATGCCGCTCCTACGAGGACTGCTGTGGCTCCAGGTGCTGTGTGCGGGCCC	VOPP1
A_24_P289648	0.0741096	2.86e-03	-3.32	-1.65776	-6.76e-01	AGTTTTACTGGGCATCTCCTGAGCCTAGGCAATAGCTGTAGGGTGACTTCTGGAGCCATC	HFE
A_23_P44942	0.0743528	2.87e-03	-3.32	-1.66141	-1.46	ATGTCCCTGGGGGTAATTCAACTCTTCGAGTCGCAATTCATAATTTTGCTTCTGCACACA	CCDC15
CUST_62757_PI438085371	0.0743528	2.87e-03	-3.32	-1.66168	-9.82e-01	TATGAACAAGGATCTCCTGTATATACAGCACCAGAAGTTGTGAGGGGTGCTGACTTTTCC	ULK4
CUST_57106_PI438085371	0.0744867	2.88e-03	-3.32	-1.66379	-1.03	TGCCGAGCAGTGGTTTTCCCGGATTGTGTGTAGGTGTGAGATCAACCATGAGTTCCGTTG	HDLBP
CUST_47673_PI438085371	0.0745593	2.88e-03	3.32	-1.66515	7.30e-01	CAGAAGCTGGGGTCGGGACGCCGGGCTAGGGGCGCGTCATGTGGCCGCTCACGGTCCCGC	OLFM2
A_33_P3402313	0.0746578	2.89e-03	-3.32	-1.66716	-1.30	GGGGTGCATTTGTAGGGTGTGACATTTTACCCTAGGGTATAAAACTATTTTTCTTTTATT	SLC9A4
CUST_63278_PI438085371	0.0746578	2.89e-03	3.32	-1.6674	6.24e-01	AGACATGAGGAGCAACAACGTTGAGGACTGCAAGATGATGGCTTGGCCTACGCCCTCCTG	SLC26A6
A_32_P181297	0.0746578	2.89e-03	3.32	-1.66779	7.30e-01	ATTTTGACTGTGAAACGGCCACCTCTAACAGAAAGTCCATTTTAAACATTGTTTTGTTGT	ST7-AS1
CUST_47239_PI438085371	0.0747103	2.90e-03	3.32	-1.6692	5.22e-01	GTGGAAGCTGGTGGATCCACGTGATCTGTGCCATCGCAGTCCCCGAGGCGCGCTTCCTGA	KDM4B
CUST_10311_PI438085371	0.0747103	2.90e-03	-3.32	-1.67	-1.17	CTACCTCTGGGTGTGTAGCTGGGACGGTGCTGGTCTGAGCTGGACCTTGTCTGATGGCTT	ARHGEF10L
CUST_18149_PI438085371	0.0747103	2.90e-03	3.32	-1.67017	2.23	AACAGCCATAATGTGAAGGAATGGACAAGAGTTGAGCAGCCTTTCTGCTGATTATCACAC	NCOA4
CUST_56261_PI438085371	0.0747103	2.90e-03	-3.32	-1.6705	-9.42e-01	ATTTTCCTTACAAGGAATTAAAAGACTCCTGTATTTACGGGGCGTCTCGTGGACGCATGC	MREG
CUST_70699_PI438085371	0.0747103	2.90e-03	-3.32	-1.67083	-9.22e-01	GGAGAACAGGATCAATATGTCCCAAATAATACAGATTTATCAAGTTGGGGATAAAACTGA	MSH3
CUST_88617_PI438085371	0.0747172	2.90e-03	3.32	-1.67139	6.93e-01	TGCACTGTCACAGGTGAATGTGGGAGCTGGCAGCCACCCCAACAAGGTCAAAGTATACGG	FLNA
A_24_P58529	0.07473	2.91e-03	3.32	-1.67258	9.48e-01	ATCTGTGACATCTGTTGTAGAAACCTCAATATCGAGCGCCCAACCTACACTAACCTTAAC	TUBA1C
CUST_62896_PI438085371	0.07473	2.91e-03	-3.32	-1.67279	-5.94e-01	AAAGTGTTTTGTGAAGAAGACTTCCTGGAGCCTGTGTGAAATGCAGCAAAGGGGTGTTTG	LIMD1
CUST_16554_PI438085371	0.07473	2.91e-03	3.32	-1.67298	1.59	TTAAACTATAGAGGCAAGTGAGGCCTATCTGGTTGGCCTTTTTGAAGACACCAACCTGTG	H3F3A
A_33_P3282733	0.0747653	2.91e-03	3.32	-1.67402	5.21e-01	ATAAATTACAAGCAGCCTGAGAAAGGGGAATTACCCCCAGCTGTCAGCTCAGACAATTGA	LOC100131395
A_33_P3513023	0.0747653	2.91e-03	-3.32	-1.67437	-6.94e-01	ATAAAATGACTTACCTATTTATTTAGTCCTCCAGCTCTTTTATTTAGCGTCCAGGTGCTG
CUST_80246_PI438085371	0.0747871	2.92e-03	-3.31	-1.67521	-1.02	ATGCCTGCAGGGTGTTCTAAGGATACATTTTATTGAAGCTCAGGATCTTCAGGGGAAAGA	ESYT2
A_33_P3218309	0.0747871	2.92e-03	3.31	-1.67559	5.52e-01	ACTGATTCTCAGAGAACATATCAGCGGCCCCAGTTTGAGAAACACCTCATGAAGTGTTGA
CUST_18630_PI438085371	0.075011	2.93e-03	-3.31	-1.67877	-1.10	TCAGCCACAGGGGTGCTTTCTCTGTGGTCCGCAGGTGTGTGAAGAAAACCTCCACGCAGG	CAMK2G
CUST_20709_PI438085371	0.075098	2.93e-03	3.31	-1.68029	7.61e-01	TAAAGTTTATTATGAAGTGGCATTGGAAGGCCTTCGGCCTACCATCCCACCAGGTATTTC	ILK
CUST_61365_PI438085371	0.0750986	2.94e-03	-3.31	-1.68096	-8.43e-01	GGCAGCTTCAACCTTGAAGACCTTGCGGCAGGTGGAGGTGATTAATTTTGGGGACTGCCT	RANGAP1
CUST_16578_PI438085371	0.0750986	2.94e-03	-3.31	-1.68204	-7.38e-01	ATGTCTTCACTGATGCTGCTGTTCCTCTTCACCTATATCTACCTTGGTTCATCCATGGCT	PSEN2
CUST_82738_PI438085371	0.0750986	2.94e-03	3.31	-1.68207	8.43e-01	AAGTATGAGCTTGCTCACCCACCAGAGGAGTGGAAAGTCTTGCTGTGTCACCCAGGCTGC	PTK2
CUST_57739_PI438085371	0.0750986	2.94e-03	3.31	-1.68221	1.01	TTCATCATGCACATCTTCAAGCATGCTCAGCTTGAAGAAGAATACCCACACCTACTTCTA	HM13
CUST_81723_PI438085371	0.0753065	2.95e-03	3.31	-1.68518	7.52e-01	TGACAAAGAGCCTTTTTTGGAAAATACCTCAATGAATATAATGGCAGCTACATCCCCCCT	SULF1
CUST_58325_PI438085371	0.0755406	2.96e-03	-3.31	-1.68846	-7.34e-01	ACTTCTTGGATGAAAAGTAAGGAACAGTCAGTCCCTCCCAAAGTGGATGAGAATGACACC	TTI1
CUST_46436_PI438085371	0.0756252	2.96e-03	-3.31	-1.68994	-5.93e-01	TGATGCACAAGAAAACCTCACAGCACGGGTAGCTCTGAACGGATTCAGCTCTCAGGAATG	PHLPP1
A_23_P142345	0.0756854	2.97e-03	3.31	-1.69114	7.67e-01	ATGGCATCATCCAAGGAATAGACTCCTTCGTGATCTGGGGATGTGCCACCCGCCTTTTCC	PRTN3
CUST_36052_PI438085371	0.0756902	2.97e-03	-3.31	-1.69231	-5.56e-01	TAAAAATAAACTCCACTCACTATGCTACCAAGGCCCACTGATGATGGTGAAGAAGAGATG	SNRPA1
CUST_14781_PI438085371	0.0756902	2.97e-03	-3.31	-1.6924	-9.51e-01	TTTTCTTCTCCCGACTGCTGTGAACAGTGAGTCCAAAGCAAACATCACCTGTCTTGTGTA	DCAF8
CUST_50378_PI438085371	0.0756902	2.97e-03	3.31	-1.69262	6.40e-01	TTGTGTGGCAGTTTATTAAACTGTCCCCCAGATCGACACGCAGCTGGGGCGGAAGGTCGA	EMC10
CUST_34570_PI438085371	0.0757749	2.98e-03	-3.31	-1.6941	-7.55e-01	TTATATCCAGTTCAGTGCATTCAGAACAAGCCCCTGTATTTTGCTGATCGGCTGTATGAC	ANXA2
CUST_12175_PI438085371	0.0758169	2.98e-03	-3.31	-1.69579	-8.71e-01	TTTGTGAAATAAACTTGGTATTTGTCTGGGTCAGTGCAGCTACTCCATGTTTGGGGCTGG	ATP6V0B
A_33_P3244808	0.0758169	2.98e-03	-3.31	-1.6959	-8.98e-01	GTGTGCTGGGGGACTTTTGCCTTGTTTGTAATGTTAAAGTTTTTGTTTACATTGAGAATA	BEST4
CUST_52530_PI438085371	0.0758169	2.99e-03	3.31	-1.6964	7.20e-01	GAGGAACGCAGTTCTTCAGCTCTGAGCAGTACAGAACAGGAAAGCCCATCCCTGACCAGC	HAAO
CUST_72845_PI438085371	0.0758169	2.99e-03	3.30	-1.6965	6.92e-01	GCCTCTCGAGCTCTCTTTCACTGCAAGGCGGCGGCAGGAGAGGTTGTGGTGCTAGTTTCT	GNB2L1
CUST_88608_PI438085371	0.0759546	2.99e-03	3.30	-1.69899	5.68e-01	TCAATCGGAGGTCACGGGCTAGGTGTCGAGCTTGGCAAGCCCACCCACTTCACAGTAAAT	FLNA
CUST_57695_PI438085371	0.0759546	2.99e-03	3.30	-1.69908	1.10	TAAAAACTGATTAAACCTTTGTGGCTGTGGTTGGCTGAGTACAATGCCAGGGAGTACTAC	PYGB
CUST_58126_PI438085371	0.0759671	3.00e-03	-3.30	-1.6997	-9.46e-01	TCTTGGCTGAAGCGGGTATATCCAGACAGCTCCTGAAGGCTTTCCATTCGCAGACCCTCC	FER1L4
CUST_78612_PI438085371	0.076037	3.00e-03	-3.30	-1.70136	-7.79e-01	CTGCTTTCCAGTGTCAGAAGTACCAGGTGGTGAATTCCCCGTCTTGTGATTCATCTCTGC	ZAN
A_23_P362759	0.076037	3.01e-03	-3.30	-1.70285	-1.02	CAAAGTGCACATGGACAATATCCATGGTGTAGCTGACAGCTAATAGGGGCTGTAAAGGAA	PRDM5
CUST_50248_PI438085371	0.076037	3.01e-03	3.30	-1.70313	9.34e-01	TACAAGAAAGGCCGGAAGGTGGTGGTCGTACGCTGTGAAGGCATCAACATTTCTGGCAAT	RPL13A
CUST_33066_PI438085371	0.076037	3.01e-03	3.30	-1.70328	4.61e-01	CTGGACCCGACACAGGTGCCCACTCCCGAGTGCAGCTGGTGCAGTCTGGGCCTGAGGTGA	ADAM6
CUST_39556_PI438085371	0.076037	3.01e-03	3.30	-1.7037	5.28e-01	CAGCGTGGCGGCATGAGCCATGAGCCCAAGTCCCCTTCGCTAGGGATGCTTTCCACCGCG	GSE1
CUST_9157_PI438085371	0.076037	3.01e-03	3.30	-1.70381	9.24e-01	TTTGACGCAAGAAAACACCAGTGGGACTTAGATACCTGCAAGGGCCTCTTGCCCCGGTAT	RABEPK
CUST_29312_PI438085371	0.076037	3.01e-03	-3.30	-1.70418	-7.68e-01	CTGCTCATAAGGATATATTTATGTTTATAACAAGACAGTTGAAGGGGCTAGAGGATACAA	PDS5B
CUST_33390_PI438085371	0.076037	3.01e-03	3.30	-1.70482	6.71e-01	ATTTATGATTCATTATTTTAGTGAGAGGCCCTTCGCCTGCAGCTGGCAGGACTGCAACAA	KLF13
A_33_P3396389	0.076037	3.01e-03	-3.30	-1.70517	-9.19e-01	TGGAAAAACAGTGTGGATATAAGCTGTTCATTTATGGAAGGGATGACTACGTTGGGGAAG	IL1R1
CUST_63443_PI438085371	0.076037	3.02e-03	3.30	-1.70569	4.93e-01	AGTTAATTTTTCCAACTACTAATAGAATAAAGGCAGTTTTCTAACCCGCCGCCGCCCGCC	RHOA
CUST_60202_PI438085371	0.076037	3.02e-03	3.30	-1.70604	4.11e-01	TCTCTTGGAGAAATAACATCTGCTTTGCTGCCGAGCTCAGAGGAGACCCCAGACCCCTCC	COMT
CUST_67433_PI438085371	0.076037	3.02e-03	3.30	-1.70619	7.71e-01	TGGTGCAATGCTTGCCTTGGGACTAATGACATGCTTGTCAGGAGTCGGGGCTGGGCCGCG	TMEM165
A_33_P3273369	0.0761701	3.03e-03	-3.30	-1.70887	-9.09e-01	AAGCGCTGGAAGCACCTCACTGGGACTCTGATCTTGGTGAACTCCCTGGACGTTCTGAGA	SH3BP4
CUST_577_PI438085371	0.0761701	3.03e-03	3.30	-1.70908	4.73e-01	CTTGTACAAGGAACATGGAAGGGGTGCTGATGGACGTGGACTGTGAGAGCGTCTACCCCA	STAG3L3
CUST_589_PI438085371	0.0761701	3.03e-03	3.30	-1.70917	4.95e-01	TATTTCCCATGGAGGGTCTGGGTCACTACAATATCACCAGCTCGCCCACCAAGCTGGGTG
CUST_49588_PI438085371	0.076225	3.03e-03	-3.30	-1.71029	-7.56e-01	GACTCTGGGAGAGGTGAACAGCCTGGGCATCAGTGAAGAGCTGAAGGAGAAGCTGCGGGA	AXL
CUST_33056_PI438085371	0.0762533	3.03e-03	3.30	-1.7111	7.12e-01	GGGGCCCCTGGACCCGATTATTATAACAATTATAAAATACATCCTAAAGAATGAAACATA	ADAM6
A_23_P126388	0.0762663	3.04e-03	3.30	-1.71244	1.22	CCTTACCCATTAGTCTCAGAAATTGTCTTAAGCAACAGCCCCAAATGCTGGCTGCCCCCA	SH3BGRL3
CUST_86597_PI438085371	0.0762663	3.04e-03	-3.30	-1.7127	-7.99e-01	GGCCTCATAGGGACTCTTTGCCGGTGCTACTGTTTTTATGCTTGCTTCTGAAGACGTGTG	ARSD
CUST_23163_PI438085371	0.0762663	3.04e-03	3.30	-1.7133	4.59e-01	TCCCTGCCGCCCAATTTGGCCGTCGCAGAACAGCAAAGAAACAAGTGAAGAAACAAAAAA	XRRA1
CUST_50812_PI438085371	0.0762663	3.04e-03	3.30	-1.71332	1.69	ATCTCCAAATGTCAACTTTGTAGTGTGCCAACTCTTTGCCTTGCTAGCAGCCATTTGGTT	MBOAT2
A_33_P3251746	0.0762663	3.04e-03	-3.30	-1.71403	-9.11e-01	ATTAAATCCGCTCTGAGTAAAGTCCTGTGGAATGTTAGAAGCAGTGGGGTAATGAAAAGA
A_33_P3220376	0.0762663	3.05e-03	-3.30	-1.71444	-9.40e-01	ATCATTTGATTTGCAATTGTCCAAGACAAGTTCTCGAACAGCTGACGGGGTCCAGTTCCT
CUST_49891_PI438085371	0.0762663	3.05e-03	3.30	-1.71486	5.95e-01	TGAAAATGGGCCCCTGCAGAATAAATCTGCCAGTTTTTATAACCTTCGTCCAGGAGCTGA	VASP
A_33_P3349384	0.0762663	3.05e-03	-3.30	-1.71499	-6.68e-01	CTGGATGAAGGGCTCTGTGGCATTGATTTTCATTGTGTGTGTGTTAATATTTACATTTAT	LOC102724074
CUST_58658_PI438085371	0.076283	3.05e-03	-3.30	-1.71567	-7.68e-01	CAGCGCGAGAGGTTCCAACCTCACAGACATCTGCACTCAGCTCCTCCTGCAAGGGACTTT	PREX1
CUST_61273_PI438085371	0.076283	3.05e-03	-3.30	-1.71628	-7.01e-01	AGACAATACTACATTGGGTTTGCCTATCACAGATGAACAAATCCAGGAGATGAAATCAAA	ADSL
CUST_2181_PI438085371	0.076283	3.05e-03	-3.30	-1.71659	-1.18	GGAAGGTCAGGCCTGCATGTATCTTAGTGTGTCTGCTGGTGTGAGTGTGATTTGAAGATG	CNPY3
CUST_7053_PI438085371	0.0762897	3.06e-03	3.30	-1.71796	5.68e-01	TGGAGCTGGAGAGGAGGAGCCAAGAGATGGGAGATATCCCGCCCAGGTACCCGTTCCAAG	TNRC18
CUST_33677_PI438085371	0.0762897	3.06e-03	-3.30	-1.71827	-7.14e-01	CTACTTCAAGGCTGAGGCAGCTAAATTAGTTCCAATGGGTTTCACCACTGCAACTGAATT	RAD51
CUST_74714_PI438085371	0.0762897	3.06e-03	-3.30	-1.71844	-7.34e-01	TTAGCCAAGAATATACCGCAGGGGCTTGCTTGTACAGGCTTTACTGGAGAAACATGTTTC	MDN1
CUST_7590_PI438085371	0.0762897	3.06e-03	3.29	-1.71853	1.51	ACATGCACAAGTCAACTTTGTAGTGTGCCAACTCTTTGCCTTGCTAGCAGCCATTTGGTT	MBOAT2
A_23_P39223	0.0763969	3.07e-03	3.29	-1.72026	7.22e-01	TTTTTTGTATTTTTAGTAGAGACGGGTTTTCACCGTGTTAGCCAGGATGGTCTCAATCTC	ZNF2
CUST_88640_PI438085371	0.0764019	3.07e-03	3.29	-1.72078	1.25	CAAGTGCCAGGCCTGTGTCCTGACTGGGACTCTTGGGACGCCAGCAAGCCCGTTACCAAT	FLNA
A_33_P3273290	0.0765923	3.08e-03	-3.29	-1.72349	-1.26	TGCCCTTGTGTATCTTTGTATTTTCTCTTGTTGCCTCTTGGGAGCCACATCCTTACTTGA	ZNF28
A_23_P40049	0.0766117	3.08e-03	3.29	-1.72419	1.40	CCTGACACTGATGTGCTCTACATGACTCGAATCCAGAAGGAACGATTTGGCTCTACCCAG	CAD
CUST_53603_PI438085371	0.0766411	3.08e-03	3.29	-1.72499	9.28e-01	ATCTGGAAGGATCTGAAGACAGCATGTACACAGCCATTCCCCAGAGTGGCTCTCCATTCC	CAPG
CUST_22005_PI438085371	0.0767163	3.09e-03	3.29	-1.72634	5.41e-01	ATATTAAAATACATTCAGATGTATCGGCCCGCCGCTGCTCACCCTGGTGAACTTTGAAGT	FADS3
CUST_2111_PI438085371	0.0768145	3.09e-03	-3.29	-1.72796	-8.77e-01	AGAAATGGAGCTCAGTTTTCAGTTCAGAAAGTCACTCCTCAGTCTGATGGCTCCAGTTCA	HSPA4
CUST_21401_PI438085371	0.0769315	3.10e-03	3.29	-1.7298	7.50e-01	TTTGGAAAAGGAAAAAAACGTGACTACCAGCGTCTGGGATGGCCCAGCCCGGACGAATGC	TTC17
CUST_79989_PI438085371	0.0769538	3.10e-03	3.29	-1.73052	4.68e-01	AGAGACCACAGGCTCCCTGAAACAACAGTAACCTACCCCTGTGGGTCATCATCATGCCCT	ABCF2
CUST_11070_PI438085371	0.0769999	3.10e-03	3.29	-1.73165	1.31	TCCTGTTCCATTGGCAATCAAGTCCCAGCAGAGCGAGGTGACCCGAATCCTGGATGGGAA	SH3BGRL3
A_23_P420373	0.0769999	3.11e-03	-3.29	-1.73199	-9.27e-01	CAAAAAGTCTTCCTTCCAAGCGTGTATGATGAAATGAGTAAATTGATTAATTGGCGTAAC	DNMT3A
CUST_4954_PI438085371	0.0770029	3.11e-03	3.29	-1.73261	1.04	CAATCCGCAGAATGTAATGAATAAGATGCACACAATCAGCGTACCCTACTCTGTTATGAA	DIP2B
CUST_50254_PI438085371	0.0770029	3.11e-03	3.29	-1.73294	6.29e-01	ATTGCTTTTAAAGAATGAAGTACCTGGCTTTCCTCCGCAAGCGGATGAACACCAACCCTT	RPL13A
CUST_22411_PI438085371	0.0770325	3.11e-03	3.29	-1.73375	8.95e-01	AACTACGGCATCCCAGCCCACCGTGACGTTTGCAAGGGAGGCTGGGAAAGAGCTGGAAGG	LTBP3
CUST_50762_PI438085371	0.0773228	3.13e-03	3.29	-1.73761	5.34e-01	CGCCACGCGGCGAAGCGGTACTGCAAGGACCCCAGCCCCAGCAGCAGCAGCACCAGCAGC	MYT1L
A_23_P62752	0.0773795	3.13e-03	-3.29	-1.73914	-5.25e-01	CTGCTTCTGATTCCACAAGGGGCTTTTTCCTCAACCCTGTGGCCGCCTTTGAAGTGACTC	NPPB
CUST_82990_PI438085371	0.0773795	3.13e-03	3.29	-1.73919	4.48e-01	CCCAGGCCTCCCGAGGCAGAGAACAGCAGCCCGGATTCAGATCCAAGAGCTCCTGTCTCC	HSF1
CUST_26936_PI438085371	0.0774224	3.14e-03	-3.28	-1.74054	-8.00e-01	TACAGGGACGCCATCGAATCCGGTTCTTTTTTATCTTGGCCAGTATATTATGACTAAACG	MDM2
A_24_P238744	0.0774224	3.14e-03	3.28	-1.74061	1.46	TGTGGCATCCACGAAACTACCTTCAACTCCATCATGAAGTCGGATGTGGACATCTACAAA	POTEM
CUST_31955_PI438085371	0.077641	3.15e-03	-3.28	-1.74362	-1.48	TCTTGAGAACGTCTGAATGCTGGTGCTTTTTATGCCTTGTCCACTCTTCTGAATCGCATG	FLVCR2
CUST_7994_PI438085371	0.0776463	3.15e-03	-3.28	-1.74414	-8.65e-01	AATCACTCCACATGGGTTACATTTTGCCATCTGCCTTTCCAGAGTAAGTGGCTCTATGTG	STXBP5
A_22_P00004694	0.0778062	3.16e-03	3.28	-1.74645	4.44e-01	ACGGGCCAGGCCGGCGGCGGGCTCCGCAGCTCCGAGTCGCTCCCCGCGGCGGCCGAAGAG	RECQL4
CUST_58198_PI438085371	0.0780061	3.17e-03	3.28	-1.74923	1.68	ACATCTGTCCCAGAGGGGGCAGAATCTCCAATAGAGGACTGAGCACTGCTGGAGTCCAGA	MYL9
CUST_33549_PI438085371	0.0781703	3.18e-03	3.28	-1.75202	6.08e-01	CCCTGGCCAGTTAAACAGGATGGTGGCTGGAGCCACTGGTCCCCGTGGTCATCTTGTTCT	THBS1
CUST_34887_PI438085371	0.0781703	3.18e-03	-3.28	-1.75232	-7.65e-01	GGTTGATCATGAGGGGAACACTGCCCTTCATCTGGCTGCTGGTCGGGGCCATATGGCTGT	ANKDD1A
CUST_82796_PI438085371	0.0781703	3.18e-03	3.28	-1.7525	8.90e-01	GACGGCTCCCCAGTCGGGGACCGGCGCGGGCACTCAGGAGCCCGCGGCCCAGGTGGTGCG	RHPN1
CUST_19010_PI438085371	0.0781807	3.18e-03	-3.28	-1.75308	-5.45e-01	CATTGGCAAGTATGGGATTGTGCTGGATGCGGGTTCTTCTCACACAAGTTTATACATCTA	ENTPD1
A_33_P3315504	0.0782274	3.18e-03	-3.28	-1.75408	-7.07e-01	AAGCTTCCAAAGCCCGTAAATTTGTTAATCTAGAGCAGGGGTCAGCAAACTACCACCCAT	ERI1
A_33_P3414242	0.0782807	3.19e-03	-3.28	-1.75518	-5.22e-01	GTGCTCCTCCTGCAGATCACTGTTGGCCTCATCTTCCTCTGCCTGCAGTACAGACTGAGA	MOG
CUST_61747_PI438085371	0.0782807	3.19e-03	-3.28	-1.75565	-3.83e-01	ACCAGGGGTGCACAATAAAGGGGGTTCTCTCTCAGTCATCGGGCTTCTGGACGTCTTCAC	MAPK11
A_23_P149626	0.0782807	3.19e-03	3.28	-1.75609	5.90e-01	CTTCCCAGTCCCACAGGCCACCCCTGGCTTGGGCTGGGTTCTGTGAAGTTACGTATTTAT	PLEKHG5
CUST_13989_PI438085371	0.0782807	3.19e-03	-3.28	-1.75652	-8.39e-01	GGTCTTCCAGGAATGGACTTGGCTCTGTAAAGGATGGGGAACCTCACTTCGTGGTGGTCC	ARNT
A_23_P214091	0.0783102	3.19e-03	-3.28	-1.75732	-7.47e-01	ACTTCGGGCTTCCTTTCCACAGGGTCCTATCGGTGGTGCTAATAGAGATATTTCTATTCT	LYPLA1
CUST_66886_PI438085371	0.0783222	3.20e-03	3.28	-1.75791	8.67e-01	GAAGGGAGAAATGTGTCTGGGAAGCTGAGGATCTGGGATACCACGCAGAAGGAGCACCTG	WDR1
CUST_22442_PI438085371	0.0784505	3.20e-03	3.28	-1.76019	5.38e-01	TCTGAGGGTGCTGTGCACTATTTCTACGATGAGAGCGTTGGAGACCTTCCCCAGACGCCT	PCNXL3
CUST_77656_PI438085371	0.0784505	3.20e-03	-3.28	-1.7603	-1.02	TTTGCTTCTCTTTTTTCTGTTCTCCTCACGGATGATTGATATCCAGACCAGGATGGCTGG	WBSCR22
CUST_72594_PI438085371	0.0784753	3.21e-03	-3.28	-1.76104	-9.92e-01	GACTTTCCAGAGGCGCCTGAGAGGCTCTCTACCGGTGAGGGTTTGCGGGGAAGATGGAGT	ZNF346
CUST_26703_PI438085371	0.078555	3.21e-03	-3.27	-1.76277	-3.97e-01	ATGCTGTCGAGCTTAAGATTGTGTGGTCCCGTTCCTGACCCGGCCTAAGGTCCCTGTCTT	MARS
CUST_24608_PI438085371	0.078555	3.22e-03	-3.27	-1.76329	-9.36e-01	AGGTCCAACAGATTACTGCGGCAGTAACCCTGGGACCTTTCGGATCCTAGTGGGGAATAA	VWF
CUST_35749_PI438085371	0.078555	3.22e-03	3.27	-1.76332	7.63e-01	TCAGTAATAAAGGTTTAGAAGTTTGACCCTAGCCAACCCCTTCAAGGAGCGAATCTGCAG	CIB1
CUST_10761_PI438085371	0.0786481	3.22e-03	3.27	-1.7649	5.48e-01	GAGCTGGAGGGTGCGCCCCTGGCTACTATGGCAACCCCAGCCAGGGCCAGCCATGCCAGA	HSPG2
CUST_88511_PI438085371	0.0786481	3.22e-03	3.27	-1.7653	1.78	TAGTTCTCTTCTCCAGCCAAGAGGAATAAAGTTTTGCTTCCATTGTGTCTTCCGTGAGGC	FLNA
CUST_9621_PI438085371	0.0787848	3.23e-03	-3.27	-1.76732	-6.13e-01	CGGGACCCTGATGGATGTGTACTGCTTCCTCTTCACGGATCTGCTGTTGGTGACCAAAGC	PLEKHG5
A_24_P339514	0.0788148	3.23e-03	-3.27	-1.76812	-7.46e-01	GGTTCCCTGAGCTGTGGGATTCTGCACTGGTGCTTTGGATTCCCTGATATGTTCCTTCAA	CYP2B6
CUST_64822_PI438085371	0.0788781	3.24e-03	-3.27	-1.7693	-7.01e-01	CCAAAGGTTCATTCTAATCTCAGGCAACTCCTCATTCTAGTTATGGCTTATGTACCTCCA	CCDC14
CUST_63344_PI438085371	0.0788997	3.24e-03	-3.27	-1.77051	-6.46e-01	AGTGGTTTTGTGACTTTCTCATTCTCCCTGGGTACATCGACTTCACTGCAGACCAGGTGG	IMPDH2
A_33_P3383912	0.0788997	3.24e-03	3.27	-1.77059	5.27e-01	AGTCTATCCTGAGGTGACTGTGTATCCTGCAAAGACCCAGCCCCTGCAGCACCACAACCT	HLA-DRB3
CUST_12639_PI438085371	0.0788997	3.24e-03	3.27	-1.77091	7.13e-01	TAAACGTGAACAGGTGGACATCCCCACAATTGGACAGCCATTTCAAGGGAGTGTTTGAAT	NDC1
CUST_2288_PI438085371	0.078905	3.25e-03	3.27	-1.77185	7.21e-01	CCACCGAAGGGAACTGGATGCATTTCAGCCATACCCCATTGAAATCGTGCCAGGGAAGGT	STYXL1
CUST_56974_PI438085371	0.078905	3.25e-03	-3.27	-1.77205	-7.16e-01	GGCAAAGAGAAAAGAGTGGCAGGCTGTTCCTATCACTGCTGATCCTGTGTGTGCTGTGCA	HDAC4
A_23_P119377	0.078905	3.25e-03	3.27	-1.77233	5.09e-01	CTTGGTGGAGAATGAACTGCTGCAGAACACACCCGAGGAGATCGCCCGCTTCCTGTACAA	CYTH2
A_23_P337155	0.0790417	3.25e-03	3.27	-1.77434	7.86e-01	GACAATCGAAAACAGAGTTCAGAAGGGATCCCCGTTGCGCAGCCATCTGTCATGGACGAC	TOM1L2
CUST_25753_PI438085371	0.0790463	3.26e-03	-3.27	-1.77559	-6.54e-01	CTTAGTCAAGAATTCCTCTGTGGGGTGGCGTTCTCATCACCATTGCAGATACTTTTGTAT	SLC11A2
A_23_P135669	0.0790463	3.26e-03	-3.27	-1.77561	-1.44	TTGGTTGAATTGAAAATGGCGACTTGAGAAACAACTGTGCCTTCTTTTCTTTCTTTCTTT	SLCO5A1
CUST_82189_PI438085371	0.0790463	3.26e-03	-3.27	-1.77575	-6.85e-01	ACCCACACAAGATGGAACAAAATTCATCTGTATTGGGGCTCTGTATTCTGAACTTCTGGC	UBR5
CUST_61663_PI438085371	0.079211	3.27e-03	3.27	-1.77808	5.42e-01	CTACAACAAGATGGCGCCGCCGCCGCCGCCCGTGCTGCCCGTGCTGCTGCTCCTGGCCGC	CELSR1
CUST_65243_PI438085371	0.0792197	3.27e-03	3.27	-1.77863	3.80e-01	GATAAGGAAGCTACAGGAGGAGAACCAGAGGCTCCAGGCCTCCCTGTCTCAGGATCAGAA	DZIP1L
[truncated: 46,422 more rows]
