# Supplementary material for: Identification of circRNA-miRNA-mRNA regulatory network and its role in cardiac hypertrophy
Source: PLoS One. 2023 Mar 23;18(3):e0279638. doi: 10.1371/journal.pone.0279638 (PMC10035836; doi:10.1371/journal.pone.0279638)
Supplement: S2 File — (ZIP) [file pone.0279638.s002.zip]

Archive with 11 entries (10 files):
- S2/
- __MACOSX/._S2
- S2/clusterProfilerGO.R
- S2/probe2symbol.pl
- S2/pheatmap.R
- __MACOSX/S2/._pheatmap.R
- S2/symbol2id.R
- S2/getMirnaTarget.pl
- S2/limma.R
- S2/id2symbol.pl
- S2/clusterProfilerKEGG.R
