# Supplementary material for: Identification of circRNA-miRNA-mRNA regulatory network and its role in cardiac hypertrophy
Source: PLoS One. 2023 Mar 23;18(3):e0279638. doi: 10.1371/journal.pone.0279638 (PMC10035836; doi:10.1371/journal.pone.0279638)
Supplement: S2 File — (ZIP) [file pone.0279638.s002.zip › S2/pheatmap.R]

###Video source: http://study.163.com/provider/1026136977/index.htm?share=2&shareId=1026136977
######Video source: http://www.biowolf.cn/shop/
#install.packages("pheatmap")

setwd("C:/Users/62739/Desktop/HCM/HCM/GSE148602")      #ÉèÖÃ¹¤×÷Ä¿Â¼
rt=read.table("heatmap.txt",sep="\t",header=T,row.names=1,check.names=F)

library(pheatmap)
Type=c(rep("con",7),rep("treat",15))    #ÐÞ¸Ä¶ÔÕÕºÍ´¦Àí×éÑùÆ·ÊýÄ¿
names(Type)=colnames(rt)
Type=as.data.frame(Type)

tiff(file="heatmap.tiff",
       width = 20,            #Í¼Æ¬µÄ¿í¶È
       height =25,            #Í¼Æ¬µÄ¸ß¶È
       units ="cm",
       compression="lzw",
       bg="white",
       res=600)
pheatmap(rt, 
         annotation=Type, 
         color = colorRampPalette(c("green", "black", "red"))(50),
         cluster_cols =F,
         fontsize = 8,
         fontsize_row=5,
         fontsize_col=8)
dev.off()


###Video source: http://study.163.com/provider/1026136977/index.htm?share=2&shareId=1026136977
######Video source: http://www.biowolf.cn/shop/
######ÉúÐÅ×ÔÑ§Íø: http://www.biowolf.cn/
######QQ£º2749657388
######Î¢ÐÅ: corale66
