# Supplementary material for: Identification of circRNA-miRNA-mRNA regulatory network and its role in cardiac hypertrophy
Source: PLoS One. 2023 Mar 23;18(3):e0279638. doi: 10.1371/journal.pone.0279638 (PMC10035836; doi:10.1371/journal.pone.0279638)
Supplement: S2 File — (ZIP) [file pone.0279638.s002.zip › S2/limma.R]

###Video source: http://study.163.com/provider/1026136977/index.htm?share=2&shareId=1026136977
######Video source: http://www.biowolf.cn/shop/
#source("http://bioconductor.org/biocLite.R")
#biocLite("limma")

logFoldChange=2
adjustP=0.05

library(limma)
setwd("C:/Users/62739/Desktop/HCM/HCM/GSE148602")
rt=read.table("geneMatrix2.txt",sep="\t",header=T,check.names=F)
rt=as.matrix(rt)
rownames(rt)=rt[,1]
exp=rt[,2:ncol(rt)]
dimnames=list(rownames(exp),colnames(exp))
rt=matrix(as.numeric(as.matrix(exp)),nrow=nrow(exp),dimnames=dimnames)
rt=avereps(rt)
rt=normalizeBetweenArrays(as.matrix(rt))
#rt=log2(rt+1)

#differential
modType=c(rep("con",7),rep("treat",15))
design <- model.matrix(~0+factor(modType))
colnames(design) <- c("con","treat")
fit <- lmFit(rt,design)
cont.matrix<-makeContrasts(treat-con,levels=design)
fit2 <- contrasts.fit(fit, cont.matrix)
fit2 <- eBayes(fit2)

allDiff=topTable(fit2,adjust='fdr',number=200000)
write.table(allDiff,file="limmaTab.xls",sep="\t",quote=F)

#write table
diffSig <- allDiff[with(allDiff, (abs(logFC)>logFoldChange & adj.P.Val < adjustP )), ]
write.table(diffSig,file="diff.xls",sep="\t",quote=F)
diffUp <- allDiff[with(allDiff, (logFC>logFoldChange & adj.P.Val < adjustP )), ]
write.table(diffUp,file="up.xls",sep="\t",quote=F)
diffDown <- allDiff[with(allDiff, (logFC<(-logFoldChange) & adj.P.Val < adjustP )), ]
write.table(diffDown,file="down.xls",sep="\t",quote=F)

#write expression level of diff gene
hmExp=rt[rownames(diffSig),]
diffExp=rbind(id=colnames(hmExp),hmExp)
write.table(diffExp,file="heatmap.txt",sep="\t",quote=F,col.names=F)

#volcano
tiff(file="vol.tiff",
       width = 12,            #Í¼Æ¬µÄ¿í¶È
       height =12,            #Í¼Æ¬µÄ¸ß¶È
       units ="cm",
       compression="lzw",
       bg="white",
       res=600)
xMax=max(-log10(allDiff$adj.P.Val))
yMax=max(abs(allDiff$logFC))
plot(-log10(allDiff$adj.P.Val), allDiff$logFC, xlab="-log10(adj.P.Val)",ylab="log2FC",
     main="Volcano", xlim=c(0,xMax),ylim=c(-yMax,yMax),yaxs="i",pch=20, cex=0.8)
diffSub=subset(allDiff, adj.P.Val<adjustP & logFC>logFoldChange)
points(-log10(diffSub$adj.P.Val), diffSub$logFC, pch=20, col="red",cex=0.8)
diffSub=subset(allDiff, adj.P.Val<adjustP & logFC<(-logFoldChange))
points(-log10(diffSub$adj.P.Val), diffSub$logFC, pch=20, col="blue",cex=0.8)
abline(h=0,lty=2,lwd=3)
dev.off()


###Video source: http://study.163.com/provider/1026136977/index.htm?share=2&shareId=1026136977
######Video source: http://www.biowolf.cn/shop/
######ÉúÐÅ×ÔÑ§Íø: http://www.biowolf.cn/
######QQ£º2749657388
######Î¢ÐÅ: corale66
