# Supplementary material for: Identification of circRNA-miRNA-mRNA regulatory network and its role in cardiac hypertrophy
Source: PLoS One. 2023 Mar 23;18(3):e0279638. doi: 10.1371/journal.pone.0279638 (PMC10035836; doi:10.1371/journal.pone.0279638)
Supplement: S2 File — (ZIP) [file pone.0279638.s002.zip › S2/id2symbol.pl]

use strict;
use warnings;

my %hash=();
open(RF,"id.txt") or die $!;
while(my $line=<RF>){
	chomp($line);
	my @arr=split(/\t/,$line);
	$hash{$arr[$#arr]}="$arr[1]";
}
close(RF);

open(KEGG,"KEGG.txt") or die $!;
open(WF,">KEGG.xls") or die $!;
while(my $line=<KEGG>){
	if($.==1){
		print WF $line;
		next;
	}
	chomp($line);
	my @arr=split(/\t/,$line);
	my @idArr=split(/\//,$arr[$#arr-1]);
	my @symbols=();
	foreach my $id(@idArr){
		if(exists $hash{$id}){
		  push(@symbols,$hash{$id});
		}
	}
	$arr[$#arr-1]=join("/",@symbols);
	print WF join("\t",@arr) . "\n";
}
close(WF);
close(KEGG);


###Video source: http://study.163.com/u/biowolf
######Video source: https://shop119322454.taobao.com
######ËÙ¿ÆÉúÎï: http://www.biowolf.cn/
######×÷ÕßÓÊÏä£º2740881706@qq.com
######×÷ÕßÎ¢ÐÅ: seqBio
######QQÈº:  259208034
