# Supplementary material for: Identification of circRNA-miRNA-mRNA regulatory network and its role in cardiac hypertrophy
Source: PLoS One. 2023 Mar 23;18(3):e0279638. doi: 10.1371/journal.pone.0279638 (PMC10035836; doi:10.1371/journal.pone.0279638)
Supplement: S2 File — (ZIP) [file pone.0279638.s002.zip › S2/clusterProfilerKEGG.R]

###Video source: http://study.163.com/provider/1026136977/index.htm?share=2&shareId=1026136977
######Video source: http://www.biowolf.cn/shop/
#install.packages("colorspace")
#install.packages("stringi")
#source("http://bioconductor.org/biocLite.R")
#biocLite("DOSE")
#biocLite("clusterProfiler")
#biocLite("pathview")

setwd("C:\\Users\\62739\\Desktop\\HCM\\HCM\\GSE148602\\go")
library("clusterProfiler")
rt=read.table("id.txt",sep="\t",header=T,check.names=F)
rt=rt[is.na(rt[,"entrezID"])==F,]

sum=rt$Sum
gene=rt$entrezID
names(sum)=gene

#kegg¸»¼¯·ÖÎö
kk <- enrichKEGG(gene = gene, organism = "hsa", pvalueCutoff =0.05, qvalueCutoff =0.05)
write.table(kk,file="KEGG.txt",sep="\t",quote=F,row.names = F)

#Öù×´Í¼
tiff(file="barplot.tiff",width = 20,height = 20,units ="cm",compression="lzw",bg="white",res=600)
barplot(kk, drop = TRUE, showCategory = 12)
dev.off()

#µãÍ¼
tiff(file="dotplot.tiff",width = 20,height = 20,units ="cm",compression="lzw",bg="white",res=600)
dotplot(kk, showCategory = 12)
dev.off()

#Í¨Â·Í¼
library("pathview")
keggxls=read.table("KEGG.txt",sep="\t",header=T)
for(i in keggxls$ID){
  pv.out <- pathview(gene.data = sum, pathway.id = i, species = "hsa", out.suffix = "pathview")
}


###Video source: http://study.163.com/provider/1026136977/index.htm?share=2&shareId=1026136977
######Video source: http://www.biowolf.cn/shop/
######ÉúÐÅ×ÔÑ§Íø: http://www.biowolf.cn/
######QQ£º2749657388
######Î¢ÐÅ: corale66
