# Supplementary material for: Identification of circRNA-miRNA-mRNA regulatory network and its role in cardiac hypertrophy
Source: PLoS One. 2023 Mar 23;18(3):e0279638. doi: 10.1371/journal.pone.0279638 (PMC10035836; doi:10.1371/journal.pone.0279638)
Supplement: S3 File — (XLSX) [file pone.0279638.s003.xlsx]

## Sheet: Sheet1
Primers	Sequence
H-GAPDH-F	GAACGGGAAGCTCACTGG
H-GAPDH-R	GCCTGCTTCACCACCTTCT
H-HRK-F	CAGGCGGAACTTGTAGGAAC
H-HRK-R	GGCCTTTCAAGCTCTGGG
H-FRMD5-F	ACAAGACGGAACTGAGTGGTC
H-FRMD5-R	GACACGTCCTTACATGGGTGA
H-MYH9-F	CCTCAAGGAGCGTTACTACTCA
H-MYH9-R	CTGTAGGCGGTGTCTGTGAT
H-SLC9A3R1-F	GGCTGGCAACGAAAATGAGC
H-SLC9A3R1-R	TGTCGCTGTGCAGGTTGAAG
H-KLF4-F	CAGCTTCACCTATCCGATCCG
H-KLF4-R	GACTCCCTGCCATAGAGGAGG
H-STK38L-F	TAGCCAAGCTCACATTGGAGA
H-STK38L-R	CTGTTTCTTTGCGAGCGTGTT
H-PDGFRB-F	AGACACGGGAGAATACTTTTGC
H-PDGFRB-R	AGTTCCTCGGCATCATTAGGG
H-LDHA-F	ATGGCAACTCTAAAGGATCAGC
H-LDHA-R	CCAACCCCAACAACTGTAATCT
H-DPYSL4-F	CACCAACGGCATTGAGGAG
H-DPYSL4-R	ACCGCGACGAACTCATTCTC
H-CSNK1D-F	TAGCCAAGCTCACATTGGAGA
H-CSNK1D-R	CTGTTTCTTTGCGAGCGTGTT
H-RCN1-F	CTGGGTTTTATCAGAACGGGAG
H-RCN1-R	CCAGTGGCGAATCTCATCTTT
H-BCL6-F	ACACATCTCGGCTCAATTTGC
H-BCL6-R	AGTGTCCACAACATGCTCCAT
H-FRMD4A-F	TCAGGACCCGTGGTTTTATACT
H-FRMD4A-R	GGACTTCGCGTTCAGAAAGAAA
H-SEMA4B-F	GGGTGCAGACGCAGAGAAG
H-SEMA4B-R	CGGCAGGAGGATCTTGATGT
H-OSGIN2-F	TGTTGACAATCAGCTTTGGAAGT
H-OSGIN2-R	CCTTTTAGGCTCCTTCGTTTACT
F-HRASLS-F	AGCGCCAAGTCTGTATTCAGC
F-HRASLS-R	ACAAACTCTGACCGCTTTATGAT
H-ZNF664-F	CAGTCAGAGTACGAGCCTCT
H-ZNF664-R	CCTTCCTAGTGGCACTTATGG
H-FAM46A-F	AGGGTGAAGGGTACTTCGC
H-FAM46A-R	CTTTCGCAATAGTCCAAGCAATG
H-PLA2G15-F	CCGAAAGCTACTTCACAATCTGG
H-PLA2G15-R	CAGGGACACGTACATCCACAC
H-EXTL1-F	GTGTACCCAGCGGTTGGAA
H-EXTL1-R	TGTAGAAGCGAGAGCCCTCAA
H-PDGFRA-F	TTTTTGTGACGGTCTTGGAAGT
H-PDGFRA-R	TGTCTGAGTGTGGTTGTAATAGC
H-FAM107A-F	GCAGCGTGTCCTAGAGCAC
H-FAM107A-R	CCGCAGGTTTTCCCTGACT
H-MAP2K1-F	GGGCTTCTATGGTGCGTTCTA
H-MAP2K1-R	CCCACGGGAGTTGACTAGGAT
H-SLC39A1-F	GCTGTTGCAGAGCCACCTTA
H-SLC39A1-R	CATGCCCTCTAGCACAGACTG
H-SCN2B-F	ACGTCCTCAATGGCTCTGAC
H-SCN2B-R	GGAGAACTGTTTGTGGTTCACT
H-CSF1R-F	TCCAAAACACGGGGACCTATC
H-CSF1R-R	CGGGCAGGGTCTTTGACATA
H-KLHL3-F	ATACTGCTGAAATCGAGGTGACT
H-KLHL3-R	TTCTGCCGAACATCCATGAGC
H-PVR-F	GATGTTCGGGTTGCGCGTA
H-PVR-R	GGCTCGTATTGGGCATCCC
H-MYADM-F	CCACCTATGTCCAGTTCCTGT
H-MYADM-R	CGTAAGCCACACACGCGAT
