# Supplementary material for: Identification of circRNA-miRNA-mRNA regulatory network and its role in cardiac hypertrophy
Source: PLoS One. 2023 Mar 23;18(3):e0279638. doi: 10.1371/journal.pone.0279638 (PMC10035836; doi:10.1371/journal.pone.0279638)
Supplement: S4 File — (ZIP) [file pone.0279638.s004.zip]

Archive with 13 entries (12 files):
- S4/
- S4/Quantification Summany_circ RNA.xlsx
- __MACOSX/S4/._Quantification Summany_circ RNA.xlsx
- S4/qpcr-mRNA-1.xlsx
- __MACOSX/S4/._qpcr-mRNA-1.xlsx
- S4/.DS_Store
- __MACOSX/S4/._.DS_Store
- S4/qPCR mRNA 2^-╬ö╬öCT 1v1.xls
- __MACOSX/S4/._qPCR mRNA 2^-╬ö╬öCT 1v1.xls
- S4/Quantification Summany-miRNA.xlsx
- __MACOSX/S4/._Quantification Summany-miRNA.xlsx
- S4/qpcr-mRNA-2.xlsx
- __MACOSX/S4/._qpcr-mRNA-2.xlsx
