# Supplementary material for: Identification of circRNA-miRNA-mRNA regulatory network and its role in cardiac hypertrophy
Source: PLoS One. 2023 Mar 23;18(3):e0279638. doi: 10.1371/journal.pone.0279638 (PMC10035836; doi:10.1371/journal.pone.0279638)
Supplement: S4 File — (ZIP) [file pone.0279638.s004.zip › S4/Quantification Summany_circ RNA.xlsx]

## Sheet: Sheet1
	qPCR raw data of circRNA
	Well	Fluor	Target	Content	Sample	Cq
	B10	SYBR	GAPDH	Unkn	NC	15.7
	C10	SYBR	GAPDH	Unkn	NC	15.59
	D10	SYBR	GAPDH	Unkn	NC	15.6
	Well	Fluor	Target	Content	Sample	Cq
	E10	SYBR	GAPDH	Unkn	AN	15.47
	F10	SYBR	GAPDH	Unkn	AN	15.39
	G10	SYBR	GAPDH	Unkn	AN	15.48
	Well	Fluor	Target	Content	Sample	Cq
	B07	SYBR	hsa_circ0079270	Unkn	NC	27.25
	C07	SYBR	hsa_circ0079270	Unkn	NC	26.84
	D07	SYBR	hsa_circ0079270	Unkn	NC	26.95
	Well	Fluor	Target	Content	Sample	Cq
	E07	SYBR	hsa_circ0079270	Unkn	AN	27.07
	F07	SYBR	hsa_circ0079270	Unkn	AN	27.14
	G07	SYBR	hsa_circ0079270	Unkn	AN	27.13
