# Supplementary material for: Identification of circRNA-miRNA-mRNA regulatory network and its role in cardiac hypertrophy
Source: PLoS One. 2023 Mar 23;18(3):e0279638. doi: 10.1371/journal.pone.0279638 (PMC10035836; doi:10.1371/journal.pone.0279638)
Supplement: S4 File — (ZIP) [file pone.0279638.s004.zip › S4/qpcr-mRNA-1.xlsx]

## Sheet: Sheet1
Well	Sample Name	Target Name	Task	Reporter	Quencher	RQ	RQ Min	RQ Max	Cт	Cт Mean	Cт SD	ΔCт	ΔCт Mean	ΔCт SE	HK Control ΔCт Mean	HK Control ΔCт SE	ΔΔCт	Automatic Ct Threshold	Ct Threshold	Automatic Baseline	Baseline Start	Baseline End	Efficiency	Tm1	Tm2	Tm3	Comments	HIGHSD	OUTLIERRG	EXPFAIL	MTP
A1	T	GAPDH	UNKNOWN	SYBR	None				18.1744	17.9386	0.392424							TRUE	0.147542	TRUE	3	15	1	82.6561				N	N	N	N
A2	T	GAPDH	UNKNOWN	SYBR	None				17.4856	17.9386	0.392424							TRUE	0.147542	TRUE	3	13	1	82.8497				N	Y	N	N
A3	T	GAPDH	UNKNOWN	SYBR	None				18.1559	17.9386	0.392424							TRUE	0.147542	TRUE	3	16	1	82.8497				N	N	N	N
A4	N	GAPDH	UNKNOWN	SYBR	None				18.8661	18.5478	0.337783							TRUE	0.147542	TRUE	3	17	1	82.8497				N	N	N	N
A5	N	GAPDH	UNKNOWN	SYBR	None				18.1934	18.5478	0.337783							TRUE	0.147542	TRUE	3	16	1	83.0434				N	N	N	N
A6	N	GAPDH	UNKNOWN	SYBR	None				18.5839	18.5478	0.337783							TRUE	0.147542	TRUE	3	16	1	83.0434				N	N	N	N
A7	T	ldha	UNKNOWN	SYBR	None	1	0.223314	4.47799	21.9061	20.4161	1.29094		2.47749	0.779			0	TRUE	0.0800888	TRUE	3	20	1	74.7168				Y	N	N	N
A8	T	ldha	UNKNOWN	SYBR	None	1	0.223314	4.47799	19.711	20.4161	1.29094		2.47749	0.779			0	TRUE	0.0800888	TRUE	3	17	1	74.9104				Y	N	N	N
A9	T	ldha	UNKNOWN	SYBR	None	1	0.223314	4.47799	19.6313	20.4161	1.29094		2.47749	0.779			0	TRUE	0.0800888	TRUE	3	16	1	74.7168				Y	N	N	N
A10	N	ldha	UNKNOWN	SYBR	None	0.414313	0.0924999	1.85573	23.7724	22.2965	1.30652		3.7487	0.779124			1.27121	TRUE	0.0800888	TRUE	3	21	1	73.9422				Y	N	N	N
A11	N	ldha	UNKNOWN	SYBR	None	0.414313	0.0924999	1.85573	21.2878	22.2965	1.30652		3.7487	0.779124			1.27121	TRUE	0.0800888	TRUE	3	20	1	74.3295				Y	N	N	N
A12	N	ldha	UNKNOWN	SYBR	None	0.414313	0.0924999	1.85573	21.8292	22.2965	1.30652		3.7487	0.779124			1.27121	TRUE	0.0800888	TRUE	3	20	1	74.1358				Y	N	N	N
B1	T	frmd41	UNKNOWN	SYBR	None	1	0.554899	1.80213	24.1729	24.5787	0.35635		6.64008	0.30604			0	TRUE	0.113947	TRUE	3	21	1	75.685				N	N	N	N
B2	T	frmd41	UNKNOWN	SYBR	None	1	0.554899	1.80213	24.8407	24.5787	0.35635		6.64008	0.30604			0	TRUE	0.113947	TRUE	3	22	1	75.8786				N	N	N	N
B3	T	frmd41	UNKNOWN	SYBR	None	1	0.554899	1.80213	24.7225	24.5787	0.35635		6.64008	0.30604			0	TRUE	0.113947	TRUE	3	22	1	76.0723				N	N	N	N
B4	N	frmd41	UNKNOWN	SYBR	None	1.23585	0.786835	1.94111	24.909	24.8824	0.225887		6.33457	0.234608			-0.305509	TRUE	0.113947	TRUE	3	23	1	76.0723				N	N	N	N
B5	N	frmd41	UNKNOWN	SYBR	None	1.23585	0.786835	1.94111	25.0937	24.8824	0.225887		6.33457	0.234608			-0.305509	TRUE	0.113947	TRUE	3	23	1	76.0723				N	N	N	N
B6	N	frmd41	UNKNOWN	SYBR	None	1.23585	0.786835	1.94111	24.6443	24.8824	0.225887		6.33457	0.234608			-0.305509	TRUE	0.113947	TRUE	3	20	1	76.2659				N	N	N	N
B7	T	rogfrb	UNKNOWN	SYBR	None	1	0.467043	2.14113	23.7257	24.1734	0.561703		6.23475	0.395604			0	TRUE	0.0867318	TRUE	3	22	1	83.8179				Y	N	N	N
B8	T	rogfrb	UNKNOWN	SYBR	None	1	0.467043	2.14113	23.9907	24.1734	0.561703		6.23475	0.395604			0	TRUE	0.0867318	TRUE	3	22	1	83.8179				Y	N	N	N
B9	T	rogfrb	UNKNOWN	SYBR	None	1	0.467043	2.14113	24.8037	24.1734	0.561703		6.23475	0.395604			0	TRUE	0.0867318	TRUE	3	23	1	83.4306				Y	N	N	N
B10	N	rogfrb	UNKNOWN	SYBR	None	0.720876	0.411348	1.26332	25.3585	25.2547	0.375308		6.70693	0.291521			0.472176	TRUE	0.0867318	TRUE	3	24	1	83.0434				N	N	N	N
B11	N	rogfrb	UNKNOWN	SYBR	None	0.720876	0.411348	1.26332	24.8384	25.2547	0.375308		6.70693	0.291521			0.472176	TRUE	0.0867318	TRUE	3	23	1	83.0434				N	N	N	N
B12	N	rogfrb	UNKNOWN	SYBR	None	0.720876	0.411348	1.26332	25.5672	25.2547	0.375308		6.70693	0.291521			0.472176	TRUE	0.0867318	TRUE	3	24	1	82.6561				N	N	N	N
C1	T	bcl6	UNKNOWN	SYBR	None	1	0.606021	1.65011	25.906	26.1605	0.221785		8.22186	0.260247			0	TRUE	0.418873	TRUE	3	22	1	82.8497				N	N	N	N
C2	T	bcl6	UNKNOWN	SYBR	None	1	0.606021	1.65011	26.3128	26.1605	0.221785		8.22186	0.260247			0	TRUE	0.418873	TRUE	3	22	1	83.0434				N	N	N	N
C3	T	bcl6	UNKNOWN	SYBR	None	1	0.606021	1.65011	26.2626	26.1605	0.221785		8.22186	0.260247			0	TRUE	0.418873	TRUE	3	23	1	83.237				N	N	N	N
C4	N	bcl6	UNKNOWN	SYBR	None	1.21055	0.831601	1.76218	26.5032	26.494	0.0100359		7.9462	0.195105			-0.275663	TRUE	0.418873	TRUE	3	22	1	83.237				N	N	N	N
C5	N	bcl6	UNKNOWN	SYBR	None	1.21055	0.831601	1.76218	26.4833	26.494	0.0100359		7.9462	0.195105			-0.275663	TRUE	0.418873	TRUE	3	19	1	83.4306				N	N	N	N
C6	N	bcl6	UNKNOWN	SYBR	None	1.21055	0.831601	1.76218	26.4955	26.494	0.0100359		7.9462	0.195105			-0.275663	TRUE	0.418873	TRUE	3	21	1	83.4306				N	N	N	N
C7	T	stk3	UNKNOWN	SYBR	None	1	0.434331	2.30239	26.9099	27.3349	0.6398		9.39632	0.433336			0	TRUE	0.16141	TRUE	3	23	1	78.5896				Y	N	N	N
C8	T	stk3	UNKNOWN	SYBR	None	1	0.434331	2.30239	27.0242	27.3349	0.6398		9.39632	0.433336			0	TRUE	0.16141	TRUE	3	24	1	78.396				Y	N	N	N
C9	T	stk3	UNKNOWN	SYBR	None	1	0.434331	2.30239	28.0708	27.3349	0.6398		9.39632	0.433336			0	TRUE	0.16141	TRUE	3	26	1	78.2023				Y	N	N	N
C10	N	stk3	UNKNOWN	SYBR	None	0.708636	0.257272	1.95188	Undetermined	28.441	0.588114		9.8932	0.459316			0.496884	TRUE	0.16141	TRUE	3	39	1	77.815				N	N	Y	N
C11	N	stk3	UNKNOWN	SYBR	None	0.708636	0.257272	1.95188	28.8569	28.441	0.588114		9.8932	0.459316			0.496884	TRUE	0.16141	TRUE	3	26	1	77.815				Y	N	N	N
C12	N	stk3	UNKNOWN	SYBR	None	0.708636	0.257272	1.95188	28.0251	28.441	0.588114		9.8932	0.459316			0.496884	TRUE	0.16141	TRUE	3	26	1	77.6214				Y	N	N	N
D1	T	osgzw	UNKNOWN	SYBR	None	1	0.593189	1.6858	25.3581	25.6126	0.258696		7.67401	0.271367			0	TRUE	0.228943	TRUE	3	22	1	76.0723				N	N	N	N
D2	T	osgzw	UNKNOWN	SYBR	None	1	0.593189	1.6858	25.6045	25.6126	0.258696		7.67401	0.271367			0	TRUE	0.228943	TRUE	3	20	1	76.2659				N	N	N	N
D3	T	osgzw	UNKNOWN	SYBR	None	1	0.593189	1.6858	25.8753	25.6126	0.258696		7.67401	0.271367			0	TRUE	0.228943	TRUE	3	21	1	76.4595				N	N	N	N
D4	N	osgzw	UNKNOWN	SYBR	None	1.23138	0.829536	1.82789	26.026	25.9215	0.110913		7.37373	0.205263			-0.300278	TRUE	0.228943	TRUE	3	23	1	76.4595				N	N	N	N
D5	N	osgzw	UNKNOWN	SYBR	None	1.23138	0.829536	1.82789	25.8051	25.9215	0.110913		7.37373	0.205263			-0.300278	TRUE	0.228943	TRUE	3	23	1	76.4595				N	N	N	N
D6	N	osgzw	UNKNOWN	SYBR	None	1.23138	0.829536	1.82789	25.9335	25.9215	0.110913		7.37373	0.205263			-0.300278	TRUE	0.228943	TRUE	3	22	1	76.6532				N	N	N	N
D7	T	klf4	UNKNOWN	SYBR	None	1	0.37181	2.68954	36.7229	36.3333	0.799306		18.3946	0.514097			0	TRUE	0.21884	TRUE	3	34	1	76.6532	66.1965			Y	N	N	Y
D8	T	klf4	UNKNOWN	SYBR	None	1	0.37181	2.68954	35.4139	36.3333	0.799306		18.3946	0.514097			0	TRUE	0.21884	TRUE	3	31	1	89.2399				Y	N	N	N
D9	T	klf4	UNKNOWN	SYBR	None	1	0.37181	2.68954	36.8631	36.3333	0.799306		18.3946	0.514097			0	TRUE	0.21884	TRUE	3	34	1	66.3902	75.104	69.8757		Y	N	N	Y
D10	N	klf4	UNKNOWN	SYBR	None	2.35232	0.859055	6.44128	36.6583	35.7084	0.841324		17.1606	0.523426			-1.23409	TRUE	0.21884	TRUE	3	34	1	74.9104	66.9711	60.5809		Y	N	N	Y
D11	N	klf4	UNKNOWN	SYBR	None	2.35232	0.859055	6.44128	35.4095	35.7084	0.841324		17.1606	0.523426			-1.23409	TRUE	0.21884	TRUE	3	29	1	75.685	61.3555	67.1647		Y	N	N	Y
D12	N	klf4	UNKNOWN	SYBR	None	2.35232	0.859055	6.44128	35.0572	35.7084	0.841324		17.1606	0.523426			-1.23409	TRUE	0.21884	TRUE	3	32	1	76.2659	62.1301	85.1734		Y	N	N	Y
E1	T	sem43	UNKNOWN	SYBR	None	1	0.646261	1.54736	27.022	27.0403	0.0193271		9.10165	0.226841			0	TRUE	0.420178	TRUE	3	22	1	82.6561				N	N	N	N
E2	T	sem43	UNKNOWN	SYBR	None	1	0.646261	1.54736	27.0605	27.0403	0.0193271		9.10165	0.226841			0	TRUE	0.420178	TRUE	3	21	1	82.8497				N	N	N	N
E3	T	sem43	UNKNOWN	SYBR	None	1	0.646261	1.54736	27.0382	27.0403	0.0193271		9.10165	0.226841			0	TRUE	0.420178	TRUE	3	22	1	83.0434				N	N	N	N
E4	N	sem43	UNKNOWN	SYBR	None	1.4306	0.979686	2.08905	27.0841	27.1328	0.0449202		8.58503	0.196736			-0.516619	TRUE	0.420178	TRUE	3	23	1	83.237				N	N	N	N
E5	N	sem43	UNKNOWN	SYBR	None	1.4306	0.979686	2.08905	27.1725	27.1328	0.0449202		8.58503	0.196736			-0.516619	TRUE	0.420178	TRUE	3	22	1	83.237				N	N	N	N
E6	N	sem43	UNKNOWN	SYBR	None	1.4306	0.979686	2.08905	27.1419	27.1328	0.0449202		8.58503	0.196736			-0.516619	TRUE	0.420178	TRUE	3	22	1	83.4306				N	N	N	N
E7	T	slc9a3k1	UNKNOWN	SYBR	None	1	0.470448	2.12563	23.6466	24.1865	0.553708		6.24786	0.391829			0	TRUE	0.142586	TRUE	3	20	1	88.078				Y	N	N	N
E8	T	slc9a3k1	UNKNOWN	SYBR	None	1	0.470448	2.12563	24.1598	24.1865	0.553708		6.24786	0.391829			0	TRUE	0.142586	TRUE	3	21	1	87.8844				Y	N	N	N
E9	T	slc9a3k1	UNKNOWN	SYBR	None	1	0.470448	2.12563	24.753	24.1865	0.553708		6.24786	0.391829			0	TRUE	0.142586	TRUE	3	22	1	87.4971				Y	N	N	N
E10	N	slc9a3k1	UNKNOWN	SYBR	None	1.12382	0.454866	2.77657	25.353	24.6272	0.740653		6.07945	0.469987			-0.168408	TRUE	0.142586	TRUE	3	24	1	87.3035				Y	N	N	N
E11	N	slc9a3k1	UNKNOWN	SYBR	None	1.12382	0.454866	2.77657	24.6562	24.6272	0.740653		6.07945	0.469987			-0.168408	TRUE	0.142586	TRUE	3	22	1	87.3035				Y	N	N	N
E12	N	slc9a3k1	UNKNOWN	SYBR	None	1.12382	0.454866	2.77657	23.8725	24.6272	0.740653		6.07945	0.469987			-0.168408	TRUE	0.142586	TRUE	3	20	1	87.1098				Y	N	N	N
F1	T	rcm5	UNKNOWN	SYBR	None	1	0.64603	1.54792	23.9593	23.9349	0.0250364		5.99627	0.227027			0	TRUE	0.658855	TRUE	3	18	1	78.2023				N	N	N	N
F2	T	rcm5	UNKNOWN	SYBR	None	1	0.64603	1.54792	23.936	23.9349	0.0250364		5.99627	0.227027			0	TRUE	0.658855	TRUE	3	16	1	78.396				N	N	N	N
F3	T	rcm5	UNKNOWN	SYBR	None	1	0.64603	1.54792	23.9093	23.9349	0.0250364		5.99627	0.227027			0	TRUE	0.658855	TRUE	3	17	1	78.5896				N	N	N	N
F4	N	rcm5	UNKNOWN	SYBR	None	1.54659	1.05612	2.26483	23.8471	23.915	0.061332		5.36718	0.198208			-0.629089	TRUE	0.658855	TRUE	3	18	1	78.7832				N	N	N	N
F5	N	rcm5	UNKNOWN	SYBR	None	1.54659	1.05612	2.26483	23.9665	23.915	0.061332		5.36718	0.198208			-0.629089	TRUE	0.658855	TRUE	3	17	1	78.9769				N	N	N	N
F6	N	rcm5	UNKNOWN	SYBR	None	1.54659	1.05612	2.26483	23.9313	23.915	0.061332		5.36718	0.198208			-0.629089	TRUE	0.658855	TRUE	3	17	1	78.9769				N	N	N	N
F7	T	hrk	UNKNOWN	SYBR	None	1	0.076551	13.0632	37.0724	34.4596	2.2793		16.521	1.33532			0	TRUE	0.128982	TRUE	3	31	1	83.8179	61.7428			Y	N	N	Y
F8	T	hrk	UNKNOWN	SYBR	None	1	0.076551	13.0632	32.8785	34.4596	2.2793		16.521	1.33532			0	TRUE	0.128982	TRUE	3	28	1	86.7225				Y	N	N	N
F9	T	hrk	UNKNOWN	SYBR	None	1	0.076551	13.0632	33.4281	34.4596	2.2793		16.521	1.33532			0	TRUE	0.128982	TRUE	3	30	1	86.3353				Y	N	N	N
F10	N	hrk	UNKNOWN	SYBR	None	1.89824	0.791878	4.55036	33.3334	34.1441	0.710665		15.5964	0.454292			-0.924666	TRUE	0.128982	TRUE	3	30	1	86.3353				Y	N	N	N
F11	N	hrk	UNKNOWN	SYBR	None	1.89824	0.791878	4.55036	34.4394	34.1441	0.710665		15.5964	0.454292			-0.924666	TRUE	0.128982	TRUE	3	29	1	86.1416				Y	N	N	N
F12	N	hrk	UNKNOWN	SYBR	None	1.89824	0.791878	4.55036	34.6596	34.1441	0.710665		15.5964	0.454292			-0.924666	TRUE	0.128982	TRUE	3	32	1	85.948				Y	N	N	N
G1	T	csk1	UNKNOWN	SYBR	None	1	0.637269	1.5692	27.7008	27.7692	0.102184		9.83059	0.234121			0	TRUE	0.338545	TRUE	3	23	1	77.6214				N	N	N	N
G2	T	csk1	UNKNOWN	SYBR	None	1	0.637269	1.5692	27.7201	27.7692	0.102184		9.83059	0.234121			0	TRUE	0.338545	TRUE	3	21	1	78.0087				N	N	N	N
G3	T	csk1	UNKNOWN	SYBR	None	1	0.637269	1.5692	27.8867	27.7692	0.102184		9.83059	0.234121			0	TRUE	0.338545	TRUE	3	23	1	78.0087				N	N	N	N
G4	N	csk1	UNKNOWN	SYBR	None	1.34886	0.916797	1.98454	27.9873	27.9466	0.0816754		9.39885	0.200639			-0.431739	TRUE	0.338545	TRUE	3	23	1	78.2023				N	N	N	N
G5	N	csk1	UNKNOWN	SYBR	None	1.34886	0.916797	1.98454	27.8526	27.9466	0.0816754		9.39885	0.200639			-0.431739	TRUE	0.338545	TRUE	3	22	1	78.396				N	N	N	N
G6	N	csk1	UNKNOWN	SYBR	None	1.34886	0.916797	1.98454	28	27.9466	0.0816754		9.39885	0.200639			-0.431739	TRUE	0.338545	TRUE	3	23	1	78.396				N	N	N	N
G7	T	frmd5	UNKNOWN	SYBR	None	1	0.583254	1.71452	29.0001	29.2896	0.285385		11.3509	0.280144			0	TRUE	0.536644	TRUE	3	22	1	79.3642				N	N	N	N
G8	T	frmd5	UNKNOWN	SYBR	None	1	0.583254	1.71452	29.2978	29.2896	0.285385		11.3509	0.280144			0	TRUE	0.536644	TRUE	3	23	1	79.3642				N	N	N	N
G9	T	frmd5	UNKNOWN	SYBR	None	1	0.583254	1.71452	29.5707	29.2896	0.285385		11.3509	0.280144			0	TRUE	0.536644	TRUE	3	22	1	79.3642				N	N	N	N
G10	N	frmd5	UNKNOWN	SYBR	None	1.2114	0.825238	1.77827	29.5384	29.622	0.0725109		11.0743	0.199462			-0.276678	TRUE	0.536644	TRUE	3	25	1	79.1705				N	N	N	N
G11	N	frmd5	UNKNOWN	SYBR	None	1.2114	0.825238	1.77827	29.6669	29.622	0.0725109		11.0743	0.199462			-0.276678	TRUE	0.536644	TRUE	3	26	1	78.9769				N	N	N	N
G12	N	frmd5	UNKNOWN	SYBR	None	1.2114	0.825238	1.77827	29.6608	29.622	0.0725109		11.0743	0.199462			-0.276678	TRUE	0.536644	TRUE	3	23	1	78.7832				N	N	N	N
H1	T	dpysl4	UNKNOWN	SYBR	None	1	0.594773	1.68131	29.7818	29.512	0.254309		11.5734	0.269981			0	TRUE	0.511097	TRUE	3	24	1	81.8815				N	N	N	N
H2	T	dpysl4	UNKNOWN	SYBR	None	1	0.594773	1.68131	29.2767	29.512	0.254309		11.5734	0.269981			0	TRUE	0.511097	TRUE	3	24	1	82.0751				N	N	N	N
H3	T	dpysl4	UNKNOWN	SYBR	None	1	0.594773	1.68131	29.4775	29.512	0.254309		11.5734	0.269981			0	TRUE	0.511097	TRUE	3	24	1	82.2688				N	N	N	N
H4	N	dpysl4	UNKNOWN	SYBR	None	1.55853	0.840339	2.89053	29.119	29.481	0.441543		10.9332	0.320966			-0.640188	TRUE	0.511097	TRUE	3	24	1	82.2688				N	N	N	N
H5	N	dpysl4	UNKNOWN	SYBR	None	1.55853	0.840339	2.89053	29.9729	29.481	0.441543		10.9332	0.320966			-0.640188	TRUE	0.511097	TRUE	3	25	1	82.4624				N	N	N	N
H6	N	dpysl4	UNKNOWN	SYBR	None	1.55853	0.840339	2.89053	29.351	29.481	0.441543		10.9332	0.320966			-0.640188	TRUE	0.511097	TRUE	3	23	1	82.6561				N	N	N	N
H7	T	myh9	UNKNOWN	SYBR	None	1	0.240491	4.15816	20.6454	21.4143	1.22107		3.47568	0.740496			0	TRUE	0.372182	TRUE	3	16	1	82.2688				Y	N	N	N
H8	T	myh9	UNKNOWN	SYBR	None	1	0.240491	4.15816	20.7752	21.4143	1.22107		3.47568	0.740496			0	TRUE	0.372182	TRUE	3	14	1	82.2688				Y	N	N	N
H9	T	myh9	UNKNOWN	SYBR	None	1	0.240491	4.15816	22.8223	21.4143	1.22107		3.47568	0.740496			0	TRUE	0.372182	TRUE	3	17	1	82.0751				Y	N	N	N
H10	N	myh9	UNKNOWN	SYBR	None	2.21			20.8794	20.8794			2.33163				-1.14404	TRUE	0.372182	TRUE	3	16	1	82.0751				N	N	N	N
H11	N	myh9	UNKNOWN	SYBR	None	2.21			Undetermined	20.8794			2.33163				-1.14404	TRUE	0.372182	TRUE	3	38	1	61.7428	66.0029			N	N	Y	Y
H12	N	myh9	UNKNOWN	SYBR	None	2.21			Undetermined	20.8794			2.33163				-1.14404	TRUE	0.372182	TRUE	3	39	1	61.3555				N	N	Y	N
