# Supplementary material for: Identification of circRNA-miRNA-mRNA regulatory network and its role in cardiac hypertrophy
Source: PLoS One. 2023 Mar 23;18(3):e0279638. doi: 10.1371/journal.pone.0279638 (PMC10035836; doi:10.1371/journal.pone.0279638)
Supplement: S4 File — (ZIP) [file pone.0279638.s004.zip › S4/qPCR mRNA 2^-╬ö╬öCT 1v1.xls]

## Sheet: 转染
sample	gene	CT	CT mean		ΔCT		ΔΔCT	-ΔΔCT	2^-ΔΔCT
T	GAPDH	18.1744	17.9386
T	GAPDH	17.4856
T	GAPDH	18.1559
N	GAPDH	18.8661	18.5478
N	GAPDH	18.1934
N	GAPDH	18.5839
T	ldha		19.6711	17.9386	1.73252		-1.27822	1.27822	2.4254		0.0564188
T	ldha	19.711	19.7276	17.9386	1.78894		-1.2218	1.2218	2.33238
T	ldha	19.6313	19.6147	17.9386	1.6761		-1.33464	1.33464	2.52213
N	ldha		21.5585	18.5478	3.01075	3.01075	0	0	1		0.382828
N	ldha	21.2878	21.9414	18.5478	3.39357		0.382828	-0.382828	0.766933
N	ldha	21.8292	21.1757	18.5478	2.62792		-0.382828	0.382828	1.3039
sample	gene	CT	CT mean		ΔCT		ΔΔCT	-ΔΔCT	2^-ΔΔCT
T	GAPDH	18.1744	17.9386
T	GAPDH	17.4856
T	GAPDH	18.1559
N	GAPDH	18.8661	18.5478
N	GAPDH	18.1934
N	GAPDH	18.5839
T	frmd41		24.7816	17.9386	6.84297		0.61409	-0.61409	0.653342		0.0835465
T	frmd41	24.8407	24.8651	17.9386	6.92652		0.697637	-0.697637	0.616581
T	frmd41	24.7225	24.6981	17.9386	6.75942		0.530544	-0.530544	0.692294
N	frmd41	24.909	24.7767	18.5478	6.22888	6.22888	0	0	1		0.187158
N	frmd41		24.9638	18.5478	6.41604		0.187158	-0.187158	0.878334
N	frmd41	24.6443	24.5895	18.5478	6.04172		-0.187158	0.187158	1.13852
sample	gene	CT	CT mean		ΔCT		ΔΔCT	-ΔΔCT	2^-ΔΔCT
T	GAPDH	18.1744	17.9386
T	GAPDH	17.4856
T	GAPDH	18.1559
N	GAPDH	18.8661	18.5478
N	GAPDH	18.1934
N	GAPDH	18.5839
T	rogfrb	23.7257	23.8582	17.9386	5.9196		-0.995466	0.995466	1.99372		0.187359
T	rogfrb	23.9907	24.0456	17.9386	6.10696		-0.808107	0.808107	1.75091
T	rogfrb		23.6709	17.9386	5.73224		-1.18282	1.18282	2.27021
N	rogfrb	25.3585	25.4629	18.5478	6.91507	6.91507	0	0	1		0.147579
N	rogfrb		25.6104	18.5478	7.06265		0.147579	-0.147579	0.902764
N	rogfrb	25.5672	25.3153	18.5478	6.76749		-0.147579	0.147579	1.10771
sample	gene	CT	CT mean		ΔCT		ΔΔCT	-ΔΔCT	2^-ΔΔCT
T	GAPDH	18.1744	17.9386
T	GAPDH	17.4856
T	GAPDH	18.1559
N	GAPDH	18.8661	18.5478
N	GAPDH	18.1934
N	GAPDH	18.5839
T	bcl6	25.906	26.1605	17.9386	8.22186		0.275663	-0.275663	0.826071		0.221785
T	bcl6	26.3128	26.3823	17.9386	8.44365		0.497448	-0.497448	0.708359
T	bcl6	26.2626	25.9387	17.9386	8.00008		0.0538774	-0.0538774	0.963344
N	bcl6	26.5032	26.494	18.5478	7.9462	7.9462	0	0	1		0.0100359
N	bcl6	26.4833	26.504	18.5478	7.95624		0.0100359	-0.0100359	0.993068
N	bcl6	26.4955	26.484	18.5478	7.93616		-0.0100359	0.0100359	1.00698
sample	gene	CT	CT mean		ΔCT		ΔΔCT	-ΔΔCT	2^-ΔΔCT
T	GAPDH	18.1744	17.9386
T	GAPDH	17.4856
T	GAPDH	18.1559
N	GAPDH	18.8661	18.5478
N	GAPDH	18.1934
N	GAPDH	18.5839
T	stk3	26.9099	26.967	17.9386	9.02841		-0.864795	0.864795	1.82108		0.0808397
T	stk3	27.0242	27.0479	17.9386	9.10925		-0.783956	0.783956	1.72185
T	stk3		26.8862	17.9386	8.94757		-0.945635	0.945635	1.92604
N	stk3	Undetermined	28.441	18.5478	9.8932	9.8932	0	0	1		0.588114
N	stk3	28.8569	29.0291	18.5478	10.4813		0.588114	-0.588114	0.665212
N	stk3	28.0251	27.8529	18.5478	9.30509		-0.588114	0.588114	1.50328
sample	gene	CT	CT mean		ΔCT		ΔΔCT	-ΔΔCT	2^-ΔΔCT
T	GAPDH	18.1744	17.9386
T	GAPDH	17.4856
T	GAPDH	18.1559
N	GAPDH	18.8661	18.5478
N	GAPDH	18.1934
N	GAPDH	18.5839
T	osgzw	25.3581	25.6126	17.9386	7.67401		0.300278	-0.300278	0.812096		0.258696
T	osgzw	25.6045	25.8713	17.9386	7.9327		0.558974	-0.558974	0.678785
T	osgzw	25.8753	25.3539	17.9386	7.41531		0.0415828	-0.0415828	0.971588
N	osgzw	26.026	25.9215	18.5478	7.37373	7.37373	0	0	1		0.110913
N	osgzw	25.8051	26.0324	18.5478	7.48464		0.110913	-0.110913	0.926002
N	osgzw	25.9335	25.8106	18.5478	7.26281		-0.110913	0.110913	1.07991
sample	gene	CT	CT mean		ΔCT		ΔΔCT	-ΔΔCT	2^-ΔΔCT
T	GAPDH	18.1744	17.9386
T	GAPDH	17.4856
T	GAPDH	18.1559
N	GAPDH	18.8661	18.5478
N	GAPDH	18.1934
N	GAPDH	18.5839
T	klf4	36.7229	36.793	17.9386	18.8544		2.16876	-2.16876	0.222402		0.0991672
T	klf4		36.8921	17.9386	18.9535		2.26792	-2.26792	0.207628
T	klf4	36.8631	36.6938	17.9386	18.7552		2.06959	-2.06959	0.238227
N	klf4		35.2334	18.5478	16.6856	16.6856	0	0	1		0.249118
N	klf4	35.4095	35.4825	18.5478	16.9347		0.249118	-0.249118	0.841411
N	klf4	35.0572	34.9843	18.5478	16.4365		-0.249118	0.249118	1.18848
sample	gene	CT	CT mean		ΔCT		ΔΔCT	-ΔΔCT	2^-ΔΔCT
T	GAPDH	18.1744	17.9386
T	GAPDH	17.4856
T	GAPDH	18.1559
N	GAPDH	18.8661	18.5478
N	GAPDH	18.1934
N	GAPDH	18.5839
T	sem43	27.022	27.0403	17.9386	9.10165		0.516619	-0.516619	0.699008		0.0193271
T	sem43	27.0605	27.0596	17.9386	9.12098		0.535946	-0.535946	0.689706
T	sem43	27.0382	27.021	17.9386	9.08232		0.497292	-0.497292	0.708435
N	sem43	27.0841	27.1328	18.5478	8.58503	8.58503	0	0	1		0.0449202
N	sem43	27.1725	27.1777	18.5478	8.62995		0.0449202	-0.0449202	0.969343
N	sem43	27.1419	27.0879	18.5478	8.54011		-0.0449202	0.0449202	1.03163
sample	gene	CT	CT mean		ΔCT		ΔΔCT	-ΔΔCT	2^-ΔΔCT
T	GAPDH	18.1744	17.9386
T	GAPDH	17.4856
T	GAPDH	18.1559
N	GAPDH	18.8661	18.5478
N	GAPDH	18.1934
N	GAPDH	18.5839
T	slc9a3k1	23.6466	24.1865	17.9386	6.24786		0.168408	-0.168408	0.889824		0.553708
T	slc9a3k1	24.1598	24.7402	17.9386	6.80156		0.722116	-0.722116	0.606208
T	slc9a3k1	24.753	23.6328	17.9386	5.69415		-0.3853	0.3853	1.30613
N	slc9a3k1	25.353	24.6272	18.5478	6.07945	6.07945	0	0	1		0.740653
N	slc9a3k1	24.6562	25.3679	18.5478	6.8201		0.740653	-0.740653	0.598468
N	slc9a3k1	23.8725	23.8866	18.5478	5.33879		-0.740653	0.740653	1.67093
sample	gene	CT	CT mean		ΔCT		ΔΔCT	-ΔΔCT	2^-ΔΔCT
T	GAPDH	18.1744	17.9386
T	GAPDH	17.4856
T	GAPDH	18.1559
N	GAPDH	18.8661	18.5478
N	GAPDH	18.1934
N	GAPDH	18.5839
T	rcm5	23.9593	23.9349	17.9386	5.99627		0.629089	-0.629089	0.646584		0.0250364
T	rcm5	23.936	23.9599	17.9386	6.02131		0.654126	-0.654126	0.63546
T	rcm5	23.9093	23.9099	17.9386	5.97123		0.604053	-0.604053	0.657903
N	rcm5	23.8471	23.915	18.5478	5.36718	5.36718	0	0	1		0.061332
N	rcm5	23.9665	23.9763	18.5478	5.42851		0.061332	-0.061332	0.958379
N	rcm5	23.9313	23.8536	18.5478	5.30585		-0.061332	0.061332	1.04343
sample	gene	CT	CT mean		ΔCT		ΔΔCT	-ΔΔCT	2^-ΔΔCT
T	GAPDH	18.1744	17.9386
T	GAPDH	17.4856
T	GAPDH	18.1559
N	GAPDH	18.8661	18.5478
N	GAPDH	18.1934
N	GAPDH	18.5839
T	hrk		33.1533	17.9386	15.2147		-0.787045	0.787045	1.72554		0.388598
T	hrk	32.8785	33.5419	17.9386	15.6033		-0.398447	0.398447	1.31809
T	hrk	33.4281	32.7647	17.9386	14.8261		-1.17564	1.17564	2.25894
N	hrk		34.5495	18.5478	16.0017	16.0017	0	0	1		0.155643
N	hrk	34.4394	34.7051	18.5478	16.1574		0.155643	-0.155643	0.897732
N	hrk	34.6596	34.3939	18.5478	15.8461		-0.155643	0.155643	1.11392
sample	gene	CT	CT mean		ΔCT		ΔΔCT	-ΔΔCT	2^-ΔΔCT
T	GAPDH	18.1744	17.9386
T	GAPDH	17.4856
T	GAPDH	18.1559
N	GAPDH	18.8661	18.5478
N	GAPDH	18.1934
N	GAPDH	18.5839
T	csk1	27.7008	27.7692	17.9386	9.83059		0.431739	-0.431739	0.741368		0.102184
T	csk1	27.7201	27.8714	17.9386	9.93277		0.533922	-0.533922	0.690674
T	csk1	27.8867	27.667	17.9386	9.7284		0.329555	-0.329555	0.795782
N	csk1	27.9873	27.9466	18.5478	9.39885	9.39885	0	0	1		0.0816754
N	csk1	27.8526	28.0283	18.5478	9.48052		0.0816754	-0.0816754	0.94496
N	csk1	28	27.865	18.5478	9.31717		-0.0816754	0.0816754	1.05825
sample	gene	CT	CT mean		ΔCT		ΔΔCT	-ΔΔCT	2^-ΔΔCT
T	GAPDH	18.1744	17.9386
T	GAPDH	17.4856
T	GAPDH	18.1559
N	GAPDH	18.8661	18.5478
N	GAPDH	18.1934
N	GAPDH	18.5839
T	frmd5	29.0001	29.2896	17.9386	11.3509		0.276678	-0.276678	0.82549		0.285385
T	frmd5	29.2978	29.5749	17.9386	11.6363		0.562063	-0.562063	0.677333
T	frmd5	29.5707	29.0042	17.9386	11.0655		-0.00870701	0.00870701	1.00605
N	frmd5	29.5384	29.622	18.5478	11.0743	11.0743	0	0	1		0.0725109
N	frmd5	29.6669	29.6946	18.5478	11.1468		0.0725109	-0.0725109	0.950981
N	frmd5	29.6608	29.5495	18.5478	11.0017		-0.0725109	0.0725109	1.05155
sample	gene	CT	CT mean		ΔCT		ΔΔCT	-ΔΔCT	2^-ΔΔCT
T	GAPDH	18.1744	17.9386
T	GAPDH	17.4856
T	GAPDH	18.1559
N	GAPDH	18.8661	18.5478
N	GAPDH	18.1934
N	GAPDH	18.5839
T	dpysl4	29.7818	29.512	17.9386	11.5734		0.640188	-0.640188	0.64163		0.254309
T	dpysl4	29.2767	29.7663	17.9386	11.8277		0.894497	-0.894497	0.537935
T	dpysl4	29.4775	29.2577	17.9386	11.3191		0.385878	-0.385878	0.765313
N	dpysl4	29.119	29.481	18.5478	10.9332	10.9332	0	0	1		0.441543
N	dpysl4	29.9729	29.9225	18.5478	11.3747		0.441543	-0.441543	0.736347
N	dpysl4	29.351	29.0394	18.5478	10.4916		-0.441543	0.441543	1.35806
sample	gene	CT	CT mean		ΔCT		ΔΔCT	-ΔΔCT	2^-ΔΔCT
t	gapdh	17.6885	17.7934
t	gapdh	17.8045
t	gapdh	17.8872
n	gapdh	18.9766	18.7647
n	gapdh	18.5554
n	gapdh	18.7621
t	PVR	25.8865	25.2699	17.7934	7.47647		0.236935	-0.236935	0.848546		0.629854
t	PVR	24.6275	25.8997	17.7934	8.10633		0.866789	-0.866789	0.548366
t	PVR	25.2956	24.64	17.7934	6.84662		-0.39292	0.39292	1.31305
n	PVR	26.0566	26.0042	18.7647	7.23954	7.23954	0	0	1		0.0741151
n	PVR	25.9518	26.0783	18.7647	7.31365		0.0741151	-0.0741151	0.949925
n	PVR		25.9301	18.7647	7.16542		-0.0741151	0.0741151	1.05272
sample	gene	CT	CT mean		ΔCT		ΔΔCT	-ΔΔCT	2^-ΔΔCT
t	gapdh	17.6885	17.7934
t	gapdh	17.8045
t	gapdh	17.8872
n	gapdh	18.9766	18.7647
n	gapdh	18.5554
n	gapdh	18.7621
t	myh9		20.9717	17.7934	3.1783		0.874007	-0.874007	0.545629		0.0445246
t	myh9	21.0032	21.0162	17.7934	3.22283		0.918532	-0.918532	0.529047
t	myh9	20.9402	20.9272	17.7934	3.13378		0.829482	-0.829482	0.562731
n	myh9	20.8828	21.069	18.7647	2.30429	2.30429	0	0	1		0.263305
n	myh9		21.3323	18.7647	2.5676		0.263305	-0.263305	0.833177
n	myh9	21.2552	20.8057	18.7647	2.04099		-0.263305	0.263305	1.20023
sample	gene	CT	CT mean		ΔCT		ΔΔCT	-ΔΔCT	2^-ΔΔCT
t	gapdh	17.6885	17.7934
t	gapdh	17.8045
t	gapdh	17.8872
n	gapdh	18.9766	18.7647
n	gapdh	18.5554
n	gapdh	18.7621
t	rogfrm	30.3204	30.5394	17.7934	12.746		-2.29767	2.29767	4.91662		0.309789
t	rogfrm	Undetermined	30.8492	17.7934	13.0558		-1.98788	1.98788	3.96653
t	rogfrm	30.7585	30.2297	17.7934	12.4363		-2.60746	2.60746	6.09428
n	rogfrm	33.0527	33.8084	18.7647	15.0437	15.0437	0	0	1		1.06868
n	rogfrm		34.8771	18.7647	16.1124		1.06868	-1.06868	0.476755
n	rogfrm	34.5641	32.7397	18.7647	13.975		-1.06868	1.06868	2.09751
sample	gene	CT	CT mean		ΔCT		ΔΔCT	-ΔΔCT	2^-ΔΔCT
t	gapdh	17.6885	17.7934
t	gapdh	17.8045
t	gapdh	17.8872
n	gapdh	18.9766	18.7647
n	gapdh	18.5554
n	gapdh	18.7621
t	myadm	23.842	23.9564	17.7934	6.16304		0.607079	-0.607079	0.656525		0.140923
t	myadm	24.1138	24.0974	17.7934	6.30396		0.748002	-0.748002	0.595427
t	myadm	23.9135	23.8155	17.7934	6.02212		0.466156	-0.466156	0.723891
n	myadm	24.2737	24.3207	18.7647	5.55596	5.55596	0	0	1		0.0659827
n	myadm	24.2921	24.3866	18.7647	5.62194		0.0659827	-0.0659827	0.955294
n	myadm	24.3961	24.2547	18.7647	5.48998		-0.0659827	0.0659827	1.0468
sample	gene	CT	CT mean		ΔCT		ΔΔCT	-ΔΔCT	2^-ΔΔCT
t	gapdh	17.6885	17.7934
t	gapdh	17.8045
t	gapdh	17.8872
n	gapdh	18.9766	18.7647
n	gapdh	18.5554
n	gapdh	18.7621
t	famcta	35.1946	34.8906	17.7934	17.0972		-1.31598	1.31598	2.48972		1.05209
t	famcta	33.72	35.9427	17.7934	18.1493		-0.263894	0.263894	1.20071
t	famcta	35.7572	33.8385	17.7934	16.0451		-2.36807	2.36807	5.1625
n	famcta	35.9272	37.1779	18.7647	18.4132	18.4132	0	0	1		1.61327
n	famcta	38.9988	38.7911	18.7647	20.0264		1.61327	-1.61327	0.326858
n	famcta	36.6076	35.5646	18.7647	16.7999		-1.61327	1.61327	3.05944
sample	gene	CT	CT mean		ΔCT		ΔΔCT	-ΔΔCT	2^-ΔΔCT
t	gapdh	17.6885	17.7934
t	gapdh	17.8045
t	gapdh	17.8872
n	gapdh	18.9766	18.7647
n	gapdh	18.5554
n	gapdh	18.7621
t	hrasl	31.3429	31.1432	17.7934	13.3498		0.219762	-0.219762	0.858707		0.174895
t	hrasl	31.0692	31.3181	17.7934	13.5247		0.394656	-0.394656	0.760671
t	hrasl	31.0174	30.9683	17.7934	13.1749		0.0448667	-0.0448667	0.969379
n	hrasl		31.8947	18.7647	13.13	13.13	0	0	1		0.117841
n	hrasl	31.9781	32.0126	18.7647	13.2479		0.117841	-0.117841	0.921566
n	hrasl	31.8114	31.7769	18.7647	13.0122		-0.117841	0.117841	1.08511
sample	gene	CT	CT mean		ΔCT		ΔΔCT	-ΔΔCT	2^-ΔΔCT
t	gapdh	17.6885	17.7934
t	gapdh	17.8045
t	gapdh	17.8872
n	gapdh	18.9766	18.7647
n	gapdh	18.5554
n	gapdh	18.7621
t	map2k1	25.5203	25.9207	17.7934	8.12728		1.07817	-1.07817	0.473629		0.566183
t	map2k1		26.4869	17.7934	8.69346		1.64435	-1.64435	0.31989
t	map2k1	26.321	25.3545	17.7934	7.56109		0.511988	-0.511988	0.701256
n	map2k1		25.8138	18.7647	7.04911	7.04911	0	0	1		0.0631164
n	map2k1	25.8584	25.8769	18.7647	7.11222		0.0631164	-0.0631164	0.957194
n	map2k1	25.7692	25.7507	18.7647	6.98599		-0.0631164	0.0631164	1.04472
sample	gene	CT	CT mean		ΔCT		ΔΔCT	-ΔΔCT	2^-ΔΔCT
t	gapdh	17.6885	17.7934
t	gapdh	17.8045
t	gapdh	17.8872
n	gapdh	18.9766	18.7647
n	gapdh	18.5554
n	gapdh	18.7621
t	znf66	27.6672	27.825	17.7934	10.0316		0.570196	-0.570196	0.673525		0.145486
t	znf66	27.8541	27.9705	17.7934	10.1771		0.715682	-0.715682	0.608917
t	znf66	27.9538	27.6795	17.7934	9.88613		0.42471	-0.42471	0.744988
n	znf66	28.2208	28.2261	18.7647	9.46142	9.46142	0	0	1		0.10209
n	znf66	28.1268	28.3282	18.7647	9.56351		0.10209	-0.10209	0.931683
n	znf66	28.3307	28.124	18.7647	9.35933		-0.10209	0.10209	1.07333
sample	gene	CT	CT mean		ΔCT		ΔΔCT	-ΔΔCT	2^-ΔΔCT
t	gapdh	17.6885	17.7934
t	gapdh	17.8045
t	gapdh	17.8872
n	gapdh	18.9766	18.7647
n	gapdh	18.5554
n	gapdh	18.7621
t	slc39	23.3099	23.3213	17.7934	5.52791		-0.478912	0.478912	1.39369		0.01609
t	slc39	23.3327	23.3374	17.7934	5.544		-0.462822	0.462822	1.37823
t	slc39		23.3052	17.7934	5.51182		-0.495002	0.495002	1.40932
n	slc39	24.8448	24.7715	18.7647	6.00682	6.00682	0	0	1		0.103585
n	slc39	24.6983	24.8751	18.7647	6.1104		0.103585	-0.103585	0.930717
n	slc39		24.6679	18.7647	5.90323		-0.103585	0.103585	1.07444
sample	gene	CT	CT mean		ΔCT		ΔΔCT	-ΔΔCT	2^-ΔΔCT
t	gapdh	17.6885	17.7934
t	gapdh	17.8045
t	gapdh	17.8872
n	gapdh	18.9766	18.7647
n	gapdh	18.5554
n	gapdh	18.7621
t	fam46a	27.1454	27.1317	17.7934	9.33826		0.138908	-0.138908	0.908206		0.0119427
t	fam46a	27.1239	27.1436	17.7934	9.3502		0.150851	-0.150851	0.900719
t	fam46a	27.1256	27.1197	17.7934	9.32632		0.126966	-0.126966	0.915755
n	fam46a	27.9694	27.964	18.7647	9.19935	9.19935	0	0	1		0.00757699
n	fam46a	27.9587	27.9716	18.7647	9.20693		0.00757699	-0.00757699	0.994762
n	fam46a		27.9565	18.7647	9.19178		-0.00757699	0.00757699	1.00527
sample	gene	CT	CT mean		ΔCT		ΔΔCT	-ΔΔCT	2^-ΔΔCT
t	gapdh	17.6885	17.7934
t	gapdh	17.8045
t	gapdh	17.8872
n	gapdh	18.9766	18.7647
n	gapdh	18.5554
n	gapdh	18.7621
t	pla2g15	24.9088	24.9473	17.7934	7.15395		0.874384	-0.874384	0.545487		0.0382256
t	pla2g15	24.9479	24.9856	17.7934	7.19218		0.91261	-0.91261	0.531223
t	pla2g15	24.9853	24.9091	17.7934	7.11573		0.836158	-0.836158	0.560133
n	pla2g15	24.7963	25.0443	18.7647	6.27957	6.27957	0	0	1		0.272661
n	pla2g15	25.3362	25.3169	18.7647	6.55223		0.272661	-0.272661	0.827791
n	pla2g15	25.0003	24.7716	18.7647	6.00691		-0.272661	0.272661	1.20803
sample	gene	CT	CT mean		ΔCT		ΔΔCT	-ΔΔCT	2^-ΔΔCT
t	gapdh	17.6885	17.7934
t	gapdh	17.8045
t	gapdh	17.8872
n	gapdh	18.9766	18.7647
n	gapdh	18.5554
n	gapdh	18.7621
t	csf1r	36.8474	36.6946	17.7934	18.9012		1.48398	-1.48398	0.3575		0.272976
t	csf1r	36.3795	36.9676	17.7934	19.1742		1.75696	-1.75696	0.295871
t	csf1r	36.857	36.4217	17.7934	18.6283		1.21101	-1.21101	0.431967
n	csf1r	Undetermined	36.1819	18.7647	17.4173	17.4173	0	0	1		1.09718
n	csf1r	35.4061	37.2791	18.7647	18.5144		1.09718	-1.09718	0.467429
n	csf1r	36.9578	35.0848	18.7647	16.3201		-1.09718	1.09718	2.13936
sample	gene	CT	CT mean		ΔCT		ΔΔCT	-ΔΔCT	2^-ΔΔCT
t	gapdh	17.6885	17.7934
t	gapdh	17.8045
t	gapdh	17.8872
n	gapdh	18.9766	18.7647
n	gapdh	18.5554
n	gapdh	18.7621
t	extil1	32.5981	32.6895	17.7934	14.8961		0.785311	-0.785311	0.580227		0.130958
t	extil1	32.6309	32.8205	17.7934	15.0271		0.916269	-0.916269	0.529878
t	extil1	32.8395	32.5586	17.7934	14.7652		0.654353	-0.654353	0.635361
n	extil1	32.719	32.8755	18.7647	14.1108	14.1108	0	0	1		0.135554
n	extil1	32.9503	33.0111	18.7647	14.2464		0.135554	-0.135554	0.91032
n	extil1	32.9572	32.7399	18.7647	13.9753		-0.135554	0.135554	1.09851
sample	gene	CT	CT mean		ΔCT		ΔΔCT	-ΔΔCT	2^-ΔΔCT
t	gapdh	17.6885	17.7934
t	gapdh	17.8045
t	gapdh	17.8872
n	gapdh	18.9766	18.7647
n	gapdh	18.5554
n	gapdh	18.7621
t	klhl3	31.9888	31.5371	17.7934	13.7437		0.753101	-0.753101	0.593327		0.437864
t	klhl3	31.5079	31.9749	17.7934	14.1815		1.19097	-1.19097	0.43801
t	klhl3	31.1145	31.0992	17.7934	13.3058		0.315237	-0.315237	0.803719
n	klhl3	31.9168	31.7553	18.7647	12.9906	12.9906	0	0	1		0.184758
n	klhl3	31.5538	31.94	18.7647	13.1753		0.184758	-0.184758	0.879797
n	klhl3	31.7951	31.5705	18.7647	12.8058		-0.184758	0.184758	1.13663
