# Supplementary material for: Identification of circRNA-miRNA-mRNA regulatory network and its role in cardiac hypertrophy
Source: PLoS One. 2023 Mar 23;18(3):e0279638. doi: 10.1371/journal.pone.0279638 (PMC10035836; doi:10.1371/journal.pone.0279638)
Supplement: S4 File — (ZIP) [file pone.0279638.s004.zip › S4/Quantification Summany-miRNA.xlsx]

## Sheet: Sheet1
	qPCR raw data of miRNA
	Well	Fluor	Target	Content	Sample	Cq
	B08	SYBR	U6	Unkn	NC	14.03
	C08	SYBR	U6	Unkn	NC	14.02
	D08	SYBR	U6	Unkn	NC	14.09
	Well	Fluor	Target	Content	Sample	Cq
	E08	SYBR	U6	Unkn	AN	14.96
	F08	SYBR	U6	Unkn	AN	15.2
	G08	SYBR	U6	Unkn	AN	15.02
	Well	Fluor	Target	Content	Sample	Cq
	B06	SYBR	hsa-miR-34c-5p	Unkn	NC	29.27
	C06	SYBR	hsa-miR-34c-5p	Unkn	NC	29.41
	D06	SYBR	hsa-miR-34c-5p	Unkn	NC	29.43
	Well	Fluor	Target	Content	Sample	Cq
	E06	SYBR	hsa-miR-34c-5p	Unkn	AN	28.97
	F06	SYBR	hsa-miR-34c-5p	Unkn	AN	29.29
	G06	SYBR	hsa-miR-34c-5p	Unkn	AN	29.32
	Well	Fluor	Target	Content	Sample	Cq
	B07	SYBR	hsa-miR-346	Unkn	NC	36
	C07	SYBR	hsa-miR-346	Unkn	NC	36.42
	D07	SYBR	hsa-miR-346	Unkn	NC	35.88
	Well	Fluor	Target	Content	Sample	Cq
	E07	SYBR	hsa-miR-346	Unkn	AN	35.66
	F07	SYBR	hsa-miR-346	Unkn	AN	35.53
	G07	SYBR	hsa-miR-346	Unkn	AN	35.66
