# Supplementary material for: Identification of circRNA-miRNA-mRNA regulatory network and its role in cardiac hypertrophy
Source: PLoS One. 2023 Mar 23;18(3):e0279638. doi: 10.1371/journal.pone.0279638 (PMC10035836; doi:10.1371/journal.pone.0279638)
Supplement: S4 File — (ZIP) [file pone.0279638.s004.zip › S4/qpcr-mRNA-2.xlsx]

## Sheet: Sheet1
Well	Sample Name	Target Name	Task	Reporter	Quencher	RQ	RQ Min	RQ Max	Cт	Cт Mean	Cт SD	ΔCт	ΔCт Mean	ΔCт SE	HK Control ΔCт Mean	HK Control ΔCт SE	ΔΔCт	Automatic Ct Threshold	Ct Threshold	Automatic Baseline	Baseline Start	Baseline End	Efficiency	Tm1	Tm2	Tm3	Comments	HIGHSD	NOAMP	OUTLIERRG	EXPFAIL	MTP
A1	t	gapdh	UNKNOWN	SYBR	None				17.6885	17.7934	0.0998221							TRUE	0.134798	TRUE	3	15	1	82.6561				N	N	N	N	N
A2	t	gapdh	UNKNOWN	SYBR	None				17.8045	17.7934	0.0998221							TRUE	0.134798	TRUE	3	15	1	82.8497				N	N	N	N	N
A3	t	gapdh	UNKNOWN	SYBR	None				17.8872	17.7934	0.0998221							TRUE	0.134798	TRUE	3	16	1	82.8497				N	N	N	N	N
A4	n	gapdh	UNKNOWN	SYBR	None				18.9766	18.7647	0.210648							TRUE	0.134798	TRUE	3	17	1	82.8497				N	N	N	N	N
A5	n	gapdh	UNKNOWN	SYBR	None				18.5554	18.7647	0.210648							TRUE	0.134798	TRUE	3	16	1	83.0434				N	N	N	N	N
A6	n	gapdh	UNKNOWN	SYBR	None				18.7621	18.7647	0.210648							TRUE	0.134798	TRUE	3	16	1	83.0434				N	N	N	N	N
A7	t	PVR	UNKNOWN	SYBR	None	1	0.492349	2.03108	25.8865	25.2699	0.629855		7.47647	0.368185			0	TRUE	0.249734	TRUE	3	23	1	89.0462				Y	N	N	N	N
A8	t	PVR	UNKNOWN	SYBR	None	1	0.492349	2.03108	24.6275	25.2699	0.629855		7.47647	0.368185			0	TRUE	0.249734	TRUE	3	21	1	89.0462				Y	N	N	N	N
A9	t	PVR	UNKNOWN	SYBR	None	1	0.492349	2.03108	25.2956	25.2699	0.629855		7.47647	0.368185			0	TRUE	0.249734	TRUE	3	22	1	88.8526				Y	N	N	N	N
A10	n	PVR	UNKNOWN	SYBR	None	0.962438	0.52199	1.77453	26.0566	26.2964	0.508758		7.53171	0.317914			0.0552343	TRUE	0.249734	TRUE	3	24	1	88.4653				Y	N	N	N	N
A11	n	PVR	UNKNOWN	SYBR	None	0.962438	0.52199	1.77453	25.9518	26.2964	0.508758		7.53171	0.317914			0.0552343	TRUE	0.249734	TRUE	3	23	1	88.4653				Y	N	N	N	N
A12	n	PVR	UNKNOWN	SYBR	None	0.962438	0.52199	1.77453	26.8807	26.2964	0.508758		7.53171	0.317914			0.0552343	TRUE	0.249734	TRUE	3	24	1	88.078				Y	N	N	N	N
B1	t	myh9	UNKNOWN	SYBR	None	1	0.715079	1.39845	20.4814	20.8082	0.284844		3.01485	0.174261			0	TRUE	0.329638	TRUE	3	15	1	81.8815				N	N	N	N	N
B2	t	myh9	UNKNOWN	SYBR	None	1	0.715079	1.39845	21.0032	20.8082	0.284844		3.01485	0.174261			0	TRUE	0.329638	TRUE	3	17	1	82.0751				N	N	N	N	N
B3	t	myh9	UNKNOWN	SYBR	None	1	0.715079	1.39845	20.9402	20.8082	0.284844		3.01485	0.174261			0	TRUE	0.329638	TRUE	3	16	1	82.2688				N	N	N	N	N
B4	n	myh9	UNKNOWN	SYBR	None	1.41571	0.850702	2.35597	20.8828	21.278	0.407128		2.51333	0.264654			-0.501523	TRUE	0.329638	TRUE	3	17	1	82.4624				N	N	N	N	N
B5	n	myh9	UNKNOWN	SYBR	None	1.41571	0.850702	2.35597	21.6961	21.278	0.407128		2.51333	0.264654			-0.501523	TRUE	0.329638	TRUE	3	18	1	82.4624				N	N	N	N	N
B6	n	myh9	UNKNOWN	SYBR	None	1.41571	0.850702	2.35597	21.2552	21.278	0.407128		2.51333	0.264654			-0.501523	TRUE	0.329638	TRUE	3	18	1	82.4624				N	N	N	N	N
B7	t	rogfrm	UNKNOWN	SYBR	None	1	0.606739	1.64816	30.3204	30.5394	0.309789		12.746	0.226509			0	TRUE	0.0462957	TRUE	3	29	1	81.6879				N	N	N	N	N
B8	t	rogfrm	UNKNOWN	SYBR	None	1	0.606739	1.64816	Undetermined	30.5394	0.309789		12.746	0.226509			0	TRUE	0.0462957	TRUE	3	29	1	81.4942				N	N	N	Y	N
B9	t	rogfrm	UNKNOWN	SYBR	None	1	0.606739	1.64816	30.7585	30.5394	0.309789		12.746	0.226509			0	TRUE	0.0462957	TRUE	3	30	1	81.1069				N	N	N	N	N
B10	n	rogfrm	UNKNOWN	SYBR	None	0.318	0.0698017	1.44873	33.0527	33.1636	1.34841		14.3989	0.787948			1.6529	TRUE	0.0462957	TRUE	3	32	1	79.3642	69.4884			Y	N	N	N	Y
B11	n	rogfrm	UNKNOWN	SYBR	None	0.318	0.0698017	1.44873	31.8741	33.1636	1.34841		14.3989	0.787948			1.6529	TRUE	0.0462957	TRUE	3	31	1	80.1387				Y	N	N	N	N
B12	n	rogfrm	UNKNOWN	SYBR	None	0.318	0.0698017	1.44873	34.5641	33.1636	1.34841		14.3989	0.787948			1.6529	TRUE	0.0462957	TRUE	3	33	1	74.1358	66.5838			Y	N	N	N	Y
C1	t	myadm	UNKNOWN	SYBR	None	1	0.825404	1.21153	23.842	23.9564	0.140923		6.16304	0.0997059			0	TRUE	0.53982	TRUE	3	18	1	86.5289				N	N	N	N	N
C2	t	myadm	UNKNOWN	SYBR	None	1	0.825404	1.21153	24.1138	23.9564	0.140923		6.16304	0.0997059			0	TRUE	0.53982	TRUE	3	18	1	86.7225				N	N	N	N	N
C3	t	myadm	UNKNOWN	SYBR	None	1	0.825404	1.21153	23.9135	23.9564	0.140923		6.16304	0.0997059			0	TRUE	0.53982	TRUE	3	18	1	86.9162				N	N	N	N	N
C4	n	myadm	UNKNOWN	SYBR	None	1.52317	1.19188	1.94655	24.2737	24.3207	0.0659827		5.55596	0.127445			-0.607079	TRUE	0.53982	TRUE	3	19	1	86.9162				N	N	N	N	N
C5	n	myadm	UNKNOWN	SYBR	None	1.52317	1.19188	1.94655	24.2921	24.3207	0.0659827		5.55596	0.127445			-0.607079	TRUE	0.53982	TRUE	3	20	1	87.1098				N	N	N	N	N
C6	n	myadm	UNKNOWN	SYBR	None	1.52317	1.19188	1.94655	24.3961	24.3207	0.0659827		5.55596	0.127445			-0.607079	TRUE	0.53982	TRUE	3	18	1	87.1098				N	N	N	N	N
C7	t	famcta	UNKNOWN	SYBR	None	1	0.309058	3.23564	35.1946	34.8906	1.05209		17.0972	0.610152			0	TRUE	0.166454	TRUE	3	32	1	86.3353				Y	N	N	N	N
C8	t	famcta	UNKNOWN	SYBR	None	1	0.309058	3.23564	33.72	34.8906	1.05209		17.0972	0.610152			0	TRUE	0.166454	TRUE	3	28	1	86.3353				Y	N	N	N	N
C9	t	famcta	UNKNOWN	SYBR	None	1	0.309058	3.23564	35.7572	34.8906	1.05209		17.0972	0.610152			0	TRUE	0.166454	TRUE	3	33	1	85.1734	78.396			Y	N	N	N	Y
C10	n	famcta	UNKNOWN	SYBR	None	0.401652	0.0658821	2.44868	35.9272	37.1779	1.61327		18.4132	0.939326			1.31598	TRUE	0.166454	TRUE	3	33	1	73.9422	84.2052			Y	N	N	N	Y
C11	n	famcta	UNKNOWN	SYBR	None	0.401652	0.0658821	2.44868	38.9988	37.1779	1.61327		18.4132	0.939326			1.31598	TRUE	0.166454	TRUE	3	36	1	61.3555	72.974	65.0347		Y	N	N	N	Y
C12	n	famcta	UNKNOWN	SYBR	None	0.401652	0.0658821	2.44868	36.6076	37.1779	1.61327		18.4132	0.939326			1.31598	TRUE	0.166454	TRUE	3	34	1	67.552	62.3237	77.4277		Y	N	N	N	Y
D1	t	hrasl	UNKNOWN	SYBR	None	1	0.799515	1.25076	31.3429	31.1432	0.174895		13.3498	0.116265			0	TRUE	0.329943	TRUE	3	27	1	79.1705				N	N	N	N	N
D2	t	hrasl	UNKNOWN	SYBR	None	1	0.799515	1.25076	31.0692	31.1432	0.174895		13.3498	0.116265			0	TRUE	0.329943	TRUE	3	27	1	79.3642				N	N	N	N	N
D3	t	hrasl	UNKNOWN	SYBR	None	1	0.799515	1.25076	31.0174	31.1432	0.174895		13.3498	0.116265			0	TRUE	0.329943	TRUE	3	26	1	79.5578				N	N	N	N	N
D4	n	hrasl	UNKNOWN	SYBR	None	1.31877	0.860184	2.02183	31.3564	31.7153	0.321759		12.9506	0.222037			-0.399192	TRUE	0.329943	TRUE	3	28	1	79.5578				N	N	N	N	N
D5	n	hrasl	UNKNOWN	SYBR	None	1.31877	0.860184	2.02183	31.9781	31.7153	0.321759		12.9506	0.222037			-0.399192	TRUE	0.329943	TRUE	3	29	1	79.7514				N	N	N	N	N
D6	n	hrasl	UNKNOWN	SYBR	None	1.31877	0.860184	2.02183	31.8114	31.7153	0.321759		12.9506	0.222037			-0.399192	TRUE	0.329943	TRUE	3	29	1	79.7514				N	N	N	N	N
D7	t	map2k1	UNKNOWN	SYBR	None	1	0.453347	2.20582	25.5203	25.5857	0.704961		7.79227	0.41107			0	TRUE	0.225289	TRUE	3	23	1	81.8815				Y	N	N	N	N
D8	t	map2k1	UNKNOWN	SYBR	None	1	0.453347	2.20582	24.9156	25.5857	0.704961		7.79227	0.41107			0	TRUE	0.225289	TRUE	3	21	1	81.6879				Y	N	N	N	N
D9	t	map2k1	UNKNOWN	SYBR	None	1	0.453347	2.20582	26.321	25.5857	0.704961		7.79227	0.41107			0	TRUE	0.225289	TRUE	3	24	1	81.3006				Y	N	N	N	N
D10	n	map2k1	UNKNOWN	SYBR	None	1.50934	1.03859	2.19346	26.2615	25.963	0.262321		7.19835	0.194238			-0.59392	TRUE	0.225289	TRUE	3	24	1	81.1069				N	N	N	N	N
D11	n	map2k1	UNKNOWN	SYBR	None	1.50934	1.03859	2.19346	25.8584	25.963	0.262321		7.19835	0.194238			-0.59392	TRUE	0.225289	TRUE	3	23	1	81.1069				N	N	N	N	N
D12	n	map2k1	UNKNOWN	SYBR	None	1.50934	1.03859	2.19346	25.7692	25.963	0.262321		7.19835	0.194238			-0.59392	TRUE	0.225289	TRUE	3	23	1	80.9133				N	N	N	N	N
E1	t	znf66	UNKNOWN	SYBR	None	1	0.821978	1.21658	27.6672	27.825	0.145486		10.0316	0.101867			0	TRUE	0.412718	TRUE	3	23	1	77.2341				N	N	N	N	N
E2	t	znf66	UNKNOWN	SYBR	None	1	0.821978	1.21658	27.8541	27.825	0.145486		10.0316	0.101867			0	TRUE	0.412718	TRUE	3	23	1	77.6214				N	N	N	N	N
E3	t	znf66	UNKNOWN	SYBR	None	1	0.821978	1.21658	27.9538	27.825	0.145486		10.0316	0.101867			0	TRUE	0.412718	TRUE	3	22	1	77.6214				N	N	N	N	N
E4	n	znf66	UNKNOWN	SYBR	None	1.48473	1.1447	1.92576	28.2208	28.2261	0.10209		9.46142	0.135148			-0.570196	TRUE	0.412718	TRUE	3	20	1	77.815				N	N	N	N	N
E5	n	znf66	UNKNOWN	SYBR	None	1.48473	1.1447	1.92576	28.1268	28.2261	0.10209		9.46142	0.135148			-0.570196	TRUE	0.412718	TRUE	3	23	1	78.0087				N	N	N	N	N
E6	n	znf66	UNKNOWN	SYBR	None	1.48473	1.1447	1.92576	28.3307	28.2261	0.10209		9.46142	0.135148			-0.570196	TRUE	0.412718	TRUE	3	24	1	78.0087				N	N	N	N	N
E7	t	slc39	UNKNOWN	SYBR	None	1	0.670458	1.49152	23.3099	23.5208	0.345695		5.72738	0.207741			0	TRUE	0.21547	TRUE	3	20	1	88.2717				N	N	N	N	N
E8	t	slc39	UNKNOWN	SYBR	None	1	0.670458	1.49152	23.3327	23.5208	0.345695		5.72738	0.207741			0	TRUE	0.21547	TRUE	3	18	1	88.078				N	N	N	N	N
E9	t	slc39	UNKNOWN	SYBR	None	1	0.670458	1.49152	23.9197	23.5208	0.345695		5.72738	0.207741			0	TRUE	0.21547	TRUE	3	21	1	87.8844				N	N	N	N	N
E10	n	slc39	UNKNOWN	SYBR	None	1.06118	0.503756	2.2354	24.8448	24.4064	0.636598		5.64172	0.387139			-0.085666	TRUE	0.21547	TRUE	3	22	1	87.4971				Y	N	N	N	N
E11	n	slc39	UNKNOWN	SYBR	None	1.06118	0.503756	2.2354	24.6983	24.4064	0.636598		5.64172	0.387139			-0.085666	TRUE	0.21547	TRUE	3	21	1	87.4971				Y	N	N	N	N
E12	n	slc39	UNKNOWN	SYBR	None	1.06118	0.503756	2.2354	23.6762	24.4064	0.636598		5.64172	0.387139			-0.085666	TRUE	0.21547	TRUE	3	19	1	87.3035				Y	N	N	N	N
F1	t	fam46a	UNKNOWN	SYBR	None	1	0.894309	1.11818	27.1454	27.1317	0.0119427		9.33826	0.0580433			0	TRUE	0.377759	TRUE	3	21	1	90.4017				N	N	N	N	N
F2	t	fam46a	UNKNOWN	SYBR	None	1	0.894309	1.11818	27.1239	27.1317	0.0119427		9.33826	0.0580433			0	TRUE	0.377759	TRUE	3	21	1	90.789				N	N	N	N	N
F3	t	fam46a	UNKNOWN	SYBR	None	1	0.894309	1.11818	27.1256	27.1317	0.0119427		9.33826	0.0580433			0	TRUE	0.377759	TRUE	3	24	1	90.789				N	N	N	N	N
F4	n	fam46a	UNKNOWN	SYBR	None	0.329631	0.0114871	9.45902	27.9694	29.704	3.01375		10.9393	1.74423			1.60108	TRUE	0.377759	TRUE	3	24	1	90.789				Y	N	N	N	N
F5	n	fam46a	UNKNOWN	SYBR	None	0.329631	0.0114871	9.45902	27.9587	29.704	3.01375		10.9393	1.74423			1.60108	TRUE	0.377759	TRUE	3	21	1	90.9827				Y	N	N	N	N
F6	n	fam46a	UNKNOWN	SYBR	None	0.329631	0.0114871	9.45902	33.184	29.704	3.01375		10.9393	1.74423			1.60108	TRUE	0.377759	TRUE	3	27	1	90.5954	74.5231			Y	N	Y	N	Y
F7	t	scn2b	UNKNOWN	SYBR	None	1			36.9285	36.9285			19.1351				0	TRUE	0.261805	TRUE	3	33	1	82.2688				N	N	N	N	N
F8	t	scn2b	UNKNOWN	SYBR	None	1			Undetermined	36.9285			19.1351				0	TRUE	0.261805	TRUE	3	39	1	60.9682				N	N	N	Y	N
F9	t	scn2b	UNKNOWN	SYBR	None	1			Undetermined	36.9285			19.1351				0	TRUE	0.261805	TRUE	3	39	1	63.4855				N	Y	N	Y	N
F10	n	scn2b	UNKNOWN	SYBR	None	3.06896			Undetermined	36.282			17.5173				-1.61775	TRUE	0.261805	TRUE	3	39	1	61.7428				N	Y	N	Y	N
F11	n	scn2b	UNKNOWN	SYBR	None	3.06896			Undetermined	36.282			17.5173				-1.61775	TRUE	0.261805	TRUE	3	39	1	68.9075				N	Y	N	Y	N
F12	n	scn2b	UNKNOWN	SYBR	None	3.06896			36.282	36.282			17.5173				-1.61775	TRUE	0.261805	TRUE	3	32	1	81.6879				N	N	N	N	N
G1	t	pla2g15	UNKNOWN	SYBR	None	1	0.888015	1.12611	24.9088	24.9473	0.0382256		7.15395	0.0617134			0	TRUE	0.520795	TRUE	3	19	1	81.8815				N	N	N	N	N
G2	t	pla2g15	UNKNOWN	SYBR	None	1	0.888015	1.12611	24.9479	24.9473	0.0382256		7.15395	0.0617134			0	TRUE	0.520795	TRUE	3	19	1	82.2688				N	N	N	N	N
G3	t	pla2g15	UNKNOWN	SYBR	None	1	0.888015	1.12611	24.9853	24.9473	0.0382256		7.15395	0.0617134			0	TRUE	0.520795	TRUE	3	19	1	82.2688				N	N	N	N	N
G4	n	pla2g15	UNKNOWN	SYBR	None	1.83323	1.25012	2.6883	24.7963	25.0443	0.272661		6.27957	0.198928			-0.874384	TRUE	0.520795	TRUE	3	18	1	82.4624				N	N	N	N	N
G5	n	pla2g15	UNKNOWN	SYBR	None	1.83323	1.25012	2.6883	25.3362	25.0443	0.272661		6.27957	0.198928			-0.874384	TRUE	0.520795	TRUE	3	19	1	82.6561				N	N	N	N	N
G6	n	pla2g15	UNKNOWN	SYBR	None	1.83323	1.25012	2.6883	25.0003	25.0443	0.272661		6.27957	0.198928			-0.874384	TRUE	0.520795	TRUE	3	20	1	82.8497				N	N	N	N	N
G7	t	csf1r	UNKNOWN	SYBR	None	1	0.724012	1.38119	36.8474	36.6946	0.272976		18.9012	0.16781			0	TRUE	0.312632	TRUE	3	33	1	85.1734				N	N	N	N	N
G8	t	csf1r	UNKNOWN	SYBR	None	1	0.724012	1.38119	36.3795	36.6946	0.272976		18.9012	0.16781			0	TRUE	0.312632	TRUE	3	32	1	85.3671	61.5491			N	N	Y	N	Y
G9	t	csf1r	UNKNOWN	SYBR	None	1	0.724012	1.38119	36.857	36.6946	0.272976		18.9012	0.16781			0	TRUE	0.312632	TRUE	3	33	1	85.1734	61.3555			N	N	N	N	Y
G10	n	csf1r	UNKNOWN	SYBR	None	2.7972	0.494765	15.8142	Undetermined	36.1819	1.09718		17.4173	0.785298			-1.48398	TRUE	0.312632	TRUE	3	26	1	61.1618				N	N	N	N	N
G11	n	csf1r	UNKNOWN	SYBR	None	2.7972	0.494765	15.8142	35.4061	36.1819	1.09718		17.4173	0.785298			-1.48398	TRUE	0.312632	TRUE	3	32	1	85.1734				Y	N	N	N	N
G12	n	csf1r	UNKNOWN	SYBR	None	2.7972	0.494765	15.8142	36.9578	36.1819	1.09718		17.4173	0.785298			-1.48398	TRUE	0.312632	TRUE	3	33	1	84.5925	74.3295	61.1618		Y	N	N	N	Y
H1	t	extil1	UNKNOWN	SYBR	None	1	0.832802	1.20077	32.5981	32.6895	0.130958		14.8961	0.0950693			0	TRUE	0.532701	TRUE	3	27	1	80.526				N	N	N	N	N
H2	t	extil1	UNKNOWN	SYBR	None	1	0.832802	1.20077	32.6309	32.6895	0.130958		14.8961	0.0950693			0	TRUE	0.532701	TRUE	3	26	1	80.526				N	N	N	N	N
H3	t	extil1	UNKNOWN	SYBR	None	1	0.832802	1.20077	32.8395	32.6895	0.130958		14.8961	0.0950693			0	TRUE	0.532701	TRUE	3	27	1	80.7197				N	N	N	N	N
H4	n	extil1	UNKNOWN	SYBR	None	1.72346	1.30475	2.27655	32.719	32.8755	0.135554		14.1108	0.144623			-0.785311	TRUE	0.532701	TRUE	3	27	1	80.7197				N	N	N	N	N
H5	n	extil1	UNKNOWN	SYBR	None	1.72346	1.30475	2.27655	32.9503	32.8755	0.135554		14.1108	0.144623			-0.785311	TRUE	0.532701	TRUE	3	28	1	80.9133				N	N	N	N	N
H6	n	extil1	UNKNOWN	SYBR	None	1.72346	1.30475	2.27655	32.9572	32.8755	0.135554		14.1108	0.144623			-0.785311	TRUE	0.532701	TRUE	3	28	1	81.1069				N	N	N	N	N
H7	t	klhl3	UNKNOWN	SYBR	None	1	0.607141	1.64706	31.9888	31.5371	0.437864		13.7437	0.259287			0	TRUE	0.384091	TRUE	3	29	1	83.0434				N	N	N	N	N
H8	t	klhl3	UNKNOWN	SYBR	None	1	0.607141	1.64706	31.5079	31.5371	0.437864		13.7437	0.259287			0	TRUE	0.384091	TRUE	3	26	1	83.237				N	N	N	N	N
H9	t	klhl3	UNKNOWN	SYBR	None	1	0.607141	1.64706	31.1145	31.5371	0.437864		13.7437	0.259287			0	TRUE	0.384091	TRUE	3	25	1	83.237				N	N	N	N	N
H10	n	klhl3	UNKNOWN	SYBR	None	1.68541	1.23453	2.30098	31.9168	31.7552	0.184758		12.9906	0.16177			-0.753101	TRUE	0.384091	TRUE	3	28	1	83.0434				N	N	N	N	N
H11	n	klhl3	UNKNOWN	SYBR	None	1.68541	1.23453	2.30098	31.5538	31.7552	0.184758		12.9906	0.16177			-0.753101	TRUE	0.384091	TRUE	3	27	1	83.0434				N	N	N	N	N
H12	n	klhl3	UNKNOWN	SYBR	None	1.68541	1.23453	2.30098	31.7951	31.7552	0.184758		12.9906	0.16177			-0.753101	TRUE	0.384091	TRUE	3	29	1	82.4624	74.7168			N	N	N	N	Y
