# Supplementary material for: Identification of circRNA-miRNA-mRNA regulatory network and its role in cardiac hypertrophy
Source: PLoS One. 2023 Mar 23;18(3):e0279638. doi: 10.1371/journal.pone.0279638 (PMC10035836; doi:10.1371/journal.pone.0279638)
Supplement: S5 File — (ZIP) [file pone.0279638.s005.zip]

Archive with 17 entries (16 files):
- S5/
- S5/wb.xlsx
- __MACOSX/S5/._wb.xlsx
- S5/.DS_Store
- __MACOSX/S5/._.DS_Store
- S5/gapdh1.jpg
- __MACOSX/S5/._gapdh1.jpg
- S5/gapdh 2.jpg
- __MACOSX/S5/._gapdh 2.jpg
- S5/myh71.jpg
- __MACOSX/S5/._myh71.jpg
- S5/myh72.jpg
- __MACOSX/S5/._myh72.jpg
- S5/Raw data of WB.docx
- __MACOSX/S5/._Raw data of WB.docx
- S5/S5_Raw_images.pdf
- __MACOSX/S5/._S5_Raw_images.pdf
