# Supplementary material for: Identification of circRNA-miRNA-mRNA regulatory network and its role in cardiac hypertrophy
Source: PLoS One. 2023 Mar 23;18(3):e0279638. doi: 10.1371/journal.pone.0279638 (PMC10035836; doi:10.1371/journal.pone.0279638)
Supplement: S5 File — (ZIP) [file pone.0279638.s005.zip › S5/wb.xlsx]

## Sheet: Sheet1
NC	536	166.42	63	246	89201	89201
NC	694	214.653	112	242	148969	148969
ANG	439	124.745	99	149	54763	54763			0.613928		0.580393	1.05778
ANG	615	132.463	69	166	81465	81465			0.546859		0.580393	0.942221
NC	484	226.566	147	243	109658	109658
NC	725	115.168	43	203	83497	83497
ANG	786	180.748	118	216	142068	142068			1.29556		2.2322
ANG	799	138.892	77	191	110975	110975			1.32909		2.28998
NC	516	240.052	232	243	123867	123867
NC	621	239.805	196	244	148919	148919
ANG	259	224.347	182	241	58106	58106			0.4691		0.414775	1.13097
ANG	264	203.326	157	228	53678	53678			0.360451		0.414775	0.869027
NC	551	237.946	153	245	131108	131108
NC	777	233.866	136	247	181714	181714
ANG	392	230.86	175	242	90497	90497			0.690248		1.66415
ANG	368	218.418	151	243	80378	80378			0.442332		1.06644
NC	737	235.753	129	247	173750	173750
NC	825	226.949	103	246	187233	187233
ANG	288	205.33	138	241	59135	59135			0.340345		0.309515	1.09961
ANG	232	224.909	188	245	52179	52179			0.278685		0.309515	0.900392
NC	669	239.466	119	247	160203	160203
NC	878	222.401	100	245	195268	195268
ANG	348	216.943	137	247	75496	75496			0.471252		1.52255
ANG	434	223.972	129	244	97204	97204			0.497798		1.60832
